# Supplementary material for: Rapid construction of metabolic models for a family of Cyanobacteria using a multiple source annotation workflow
Source: BMC Syst Biol. 2013 Dec 27;7:142. doi: 10.1186/1752-0509-7-142 (PMC3880981; doi:10.1186/1752-0509-7-142)
Supplement: Additional file 1 — All five genome-scale reconstructions (iCyc792, iCyn731, iCyj826, iCyp752, and iCyh755), along with GPR and metabolite information. [file 1752-0509-7-142-S1.xlsx]

## Sheet: 7424 - iCyc792
Reaction	Reaction Name	Enzyme (EC)	Gene Association	Equation	Equation (IDs)
rxn00260	L-Aspartate:2-oxoglutarate aminotransferase	2.6.1.1	(PCC7424_0436 or PCC7424_4784)	(1) |2-Oxoglutarate|[c] + (1) |L-Aspartate|[c] <=> (1) |L-Glutamate|[c] + (1) |Oxaloacetate|[c]	(1) |cpd00024[c]| + (1) |cpd00041[c]| <=> (1) |cpd00023[c]| + (1) |cpd00032[c]|
rxn00262	L-Aspartic acid:oxygen oxidoreductase (deaminating)	1.4.3.16	PCC7424_0392	(1) |H2O|[c] + (1) |O2|[c] + (1) |L-Aspartate|[c] => (1) |NH3|[c] + (1) |H2O2|[c] + (1) |Oxaloacetate|[c]	(1) |cpd00001[c]| + (1) |cpd00007[c]| + (1) |cpd00041[c]| => (1) |cpd00013[c]| + (1) |cpd00025[c]| + (1) |cpd00032[c]|
rxn00278	L-Alanine:NAD+ oxidoreductase (deaminating)	1.4.1.1	PCC7424_4283	(1) |H2O|[c] + (1) |NAD|[c] + (1) |L-Alanine|[c] <=> (1) |NADH|[c] + (1) |NH3|[c] + (1) |Pyruvate|[c] + (1) |H+|[c]	(1) |cpd00001[c]| + (1) |cpd00003[c]| + (1) |cpd00035[c]| <=> (1) |cpd00004[c]| + (1) |cpd00013[c]| + (1) |cpd00020[c]| + (1) |cpd00067[c]|
rxn00283	L-Alanine racemase	5.1.1.1	PCC7424_0862	(1) |L-Alanine|[c] <=> (1) |D-Alanine|[c]	(1) |cpd00035[c]| <=> (1) |cpd00117[c]|
rxn00337	ATP:L-aspartate 4-phosphotransferase	2.7.2.4	PCC7424_3243	(1) |ATP|[c] + (1) |L-Aspartate|[c] <=> (1) |ADP|[c] + (1) |4-Phospho-L-aspartate|[c]	(1) |cpd00002[c]| + (1) |cpd00041[c]| <=> (1) |cpd00008[c]| + (1) |cpd01977[c]|
rxn00346	L-Aspartate 1-carboxy-lyase	4.1.1.11	PCC7424_4323	(1) |L-Aspartate|[c] + (1) |H+|[c] => (1) |CO2|[c] + (1) |beta-Alanine|[c]	(1) |cpd00041[c]| + (1) |cpd00067[c]| => (1) |cpd00011[c]| + (1) |cpd00085[c]|
rxn00416	L-aspartate:L-glutamine amido-ligase (AMP-forming)	6.3.5.4	PCC7424_5791	(1) |H2O|[c] + (1) |ATP|[c] + (1) |L-Aspartate|[c] + (1) |L-Glutamine|[c] => (1) |PPi|[c] + (1) |AMP|[c] + (1) |L-Glutamate|[c] + (1) |L-Asparagine|[c] + (1) |H+|[c]	(1) |cpd00001[c]| + (1) |cpd00002[c]| + (1) |cpd00041[c]| + (1) |cpd00053[c]| => (1) |cpd00012[c]| + (1) |cpd00018[c]| + (1) |cpd00023[c]| + (1) |cpd00132[c]| + (1) |cpd00067[c]|
rxn00851	D-AlanineD-Alanine ligase (ADP-forming)	6.3.2.4	(PCC7424_0104)	(1) |ATP|[c] + (2) |D-Alanine|[c] <=> (1) |ADP|[c] + (1) |Phosphate|[c] + (1) |H+|[c] + (1) |D-Alanyl-D-alanine|[c]	(1) |cpd00002[c]| + (2) |cpd00117[c]| <=> (1) |cpd00008[c]| + (1) |cpd00009[c]| + (1) |cpd00067[c]| + (1) |cpd00731[c]|
rxn01434	L-Citrulline:L-aspartate ligase (AMP-forming)	6.3.4.5	PCC7424_0369	(1) |ATP|[c] + (1) |L-Aspartate|[c] + (1) |Citrulline|[c] => (1) |PPi|[c] + (1) |AMP|[c] + (1) |L-Argininosuccinate|[c] + (1) |H+|[c]	(1) |cpd00002[c]| + (1) |cpd00041[c]| + (1) |cpd00274[c]| => (1) |cpd00012[c]| + (1) |cpd00018[c]| + (1) |cpd02152[c]| + (1) |cpd00067[c]|
rxn01643	L-Aspartate-4-semialdehyde:NADP+ oxidoreductase (phosphorylating)	1.2.1.11	PCC7424_0757	(1) |NADP|[c] + (1) |Phosphate|[c] + (1) |L-Aspartate4-semialdehyde|[c] <=> (1) |NADPH|[c] + (1) |4-Phospho-L-aspartate|[c] + (1) |H+|[c]	(1) |cpd00006[c]| + (1) |cpd00009[c]| + (1) |cpd00346[c]| <=> (1) |cpd00005[c]| + (1) |cpd01977[c]| + (1) |cpd00067[c]|
rxn06300	L-Alanine:tRNA(Ala) ligase (AMP-forming)	6.1.1.7	PCC7424_0898	(1) |ATP|[c] + (1) |L-Alanine|[c] + (1) |tRNA(Ala)|[c] => (1) |PPi|[c] + (1) |AMP|[c] + (1) |L-Alanyl-tRNA|[c]	(1) |cpd00002[c]| + (1) |cpd00035[c]| + (1) |cpd11906[c]| => (1) |cpd00012[c]| + (1) |cpd00018[c]| + (1) |cpd11770[c]|
rxn06434	L-Asparagine:tRNA(Asn) ligase (AMP-forming)	6.1.1.22	PCC7424_2654	(1) |ATP|[c] + (1) |L-Asparagine|[c] + (1) |tRNA(Asn)|[c] => (1) |PPi|[c] + (1) |AMP|[c] + (1) |L-Asparaginyl-tRNA(Asn)|[c]	(1) |cpd00002[c]| + (1) |cpd00132[c]| + (1) |cpd11908[c]| => (1) |cpd00012[c]| + (1) |cpd00018[c]| + (1) |cpd12313[c]|
rxn06936	L-Aspartate:tRNA(Asp) ligase (AMP-forming)	6.1.1.12	PCC7424_3043	(1) |ATP|[c] + (1) |L-Aspartate|[c] + (1) |tRNA(Asp)|[c] => (1) |PPi|[c] + (1) |AMP|[c] + (1) |L-Aspartyl-tRNA(Asp)|[c]	(1) |cpd00002[c]| + (1) |cpd00041[c]| + (1) |cpd11909[c]| => (1) |cpd00012[c]| + (1) |cpd00018[c]| + (1) |cpd12226[c]|
rxn11595	Asp-tRNA(Asn):L-glutamine amido-ligase (ADP-forming)	6.3.5.6	(PCC7424_3567 and PCC7424_3997 and PCC7424_4217)	(1) |ADP|[c] + (1) |H+|[c] + (1) |Phosphate|[c] + (1) |L-Glutamate|[c] + (1) |L-Asparaginyl-tRNA(Asn)|[c] <=> (1) |H2O|[c] + (1) |ATP|[c] + (1) |L-Glutamine|[c] + (1) |L-Aspartyl-tRNA(Asn)|[c]	(1) |cpd00008[c]| + (1) |cpd00067[c]| + (1) |cpd00009[c]| + (1) |cpd00023[c]| + (1) |cpd12313[c]| <=> (1) |cpd00001[c]| + (1) |cpd00002[c]| + (1) |cpd00053[c]| + (1) |cpd12829[c]|
rxn00214	UDPglucose 4-epimerase	5.1.3.2	(PCC7424_4242)	(1) |UDP-glucose|[c] <=> (1) |UDP-galactose|[c]	(1) |cpd00026[c]| <=> (1) |cpd00043[c]|
rxn00292	UDP-N-acetyl-D-glucosamine 2-epimerase	5.1.3.14	PCC7424_3438	(1) |H2O|[c] + (1) |UDP-N-acetylglucosamine|[c] <=> (1) |UDP|[c] + (1) |N-Acetyl-D-mannosamine|[c] + (1) |H+|[c]	(1) |cpd00001[c]| + (1) |cpd00037[c]| <=> (1) |cpd00014[c]| + (1) |cpd00492[c]| + (1) |cpd00067[c]|
rxn00293	UTP:N-acetyl-alpha-D-glucosamine-1-phosphate uridylyltransferase	2.7.7.23	PCC7424_5279	(1) |UTP|[c] + (1) |H+|[c] + (1) |N-Acetyl-D-glucosamine1-phosphate|[c] => (1) |PPi|[c] + (1) |UDP-N-acetylglucosamine|[c]	(1) |cpd00062[c]| + (1) |cpd00067[c]| + (1) |cpd02611[c]| => (1) |cpd00012[c]| + (1) |cpd00037[c]|
rxn00297	UDP-N-acetyl-D-glucosamine 2-epimerase	5.1.3.14	PCC7424_3438	(1) |UDP-N-acetylglucosamine|[c] <=> (1) |UDP-N-acetyl-D-mannosamine|[c]	(1) |cpd00037[c]| <=> (1) |cpd00861[c]|
rxn00461	Phosphoenolpyruvate:UDP-N-acetyl-D-glucosamine	2.5.1.7	PCC7424_1801	(1) |UDP-N-acetylglucosamine|[c] + (1) |Phosphoenolpyruvate|[c] => (1) |Phosphate|[c] + (1) |UDP-N-acetylglucosamine enolpyruvate|[c]	(1) |cpd00037[c]| + (1) |cpd00061[c]| => (1) |cpd00009[c]| + (1) |cpd02820[c]|
rxn00552	D-Glucosamine-6-phosphate ketol-isomerase(deaminating)	3.5.99.6	PCC7424_5244	(1) |H2O|[c] + (1) |D-Glucosamine phosphate|[c] => (1) |NH3|[c] + (1) |D-fructose-6-phosphate|[c]	(1) |cpd00001[c]| + (1) |cpd00288[c]| => (1) |cpd00013[c]| + (1) |cpd00072[c]|
rxn00701	UDPglucose:alpha-D-galactose-1-phosphate uridylyltransferase	2.7.7.12	PCC7424_0267	(1) |UDP-glucose|[c] + (1) |D-Galactose 1-phosphate|[c] <=> (1) |UDP-galactose|[c] + (1) |D-Glucose 1-phosphate|[c]	(1) |cpd00026[c]| + (1) |cpd00348[c]| <=> (1) |cpd00043[c]| + (1) |cpd00089[c]|
rxn01484	N-Acetyl-D-glucosamine-6-phosphate amidohydrolase	3.5.1.25	PCC7424_2901	(1) |H2O|[c] + (1) |N-Acetyl-D-glucosamine 6-phosphate|[c] => (1) |Acetate|[c] + (1) |D-Glucosamine phosphate|[c]	(1) |cpd00001[c]| + (1) |cpd00293[c]| => (1) |cpd00029[c]| + (1) |cpd00288[c]|
rxn01485	D-Glucosamine 1-phosphate 1,6-phosphomutase	5.4.2.10	PCC7424_4074	(1) |D-Glucosamine1-phosphate|[c] <=> (1) |D-Glucosamine phosphate|[c]	(1) |cpd03671[c]| <=> (1) |cpd00288[c]|
rxn01506	N-Acetyl-D-glucosamine 6-phosphate 2-epimerase	5.1.3.9	PCC7424_5236	(1) |N-Acetyl-D-glucosamine 6-phosphate|[c] <= (1) |N-Acetyl-D-mannosamine 6-phosphate|[c]	(1) |cpd02612[c]| => (1) |cpd00293[c]|
rxn01675	dTTP:alpha-D-glucose-1-phosphate thymidylyltransferase	2.7.7.24	PCC7424_1488	(1) |D-Glucose 1-phosphate|[c] + (1) |H+|[c] + (1) |TTP|[c] => (1) |PPi|[c] + (1) |dTDPglucose|[c]	(1) |cpd00089[c]| + (1) |cpd00067[c]| + (1) |cpd00357[c]| => (1) |cpd00012[c]| + (1) |cpd00626[c]|
rxn01951	ATP:N-acyl-D-mannosamine 6-phosphotransferase	2.7.1.60	PCC7424_5352	(1) |ATP|[c] + (1) |N-Acetyl-D-mannosamine|[c] => (1) |ADP|[c] + (1) |N-Acetyl-D-mannosamine 6-phosphate|[c]	(1) |cpd00002[c]| + (1) |cpd00492[c]| => (1) |cpd00008[c]| + (1) |cpd02612[c]|
rxn01953	N-acetyl-D-mannosamine N-acetylmannosaminohydrolase	5.1.3.14	PCC7424_3438	(1) |UDP|[c] + (1) |N-Acetyl-D-mannosamine|[c] <= (1) |H2O|[c] + (1) |UDP-N-acetyl-D-mannosamine|[c]	(1) |cpd00001[c]| + (1) |cpd00861[c]| => (1) |cpd00014[c]| + (1) |cpd00492[c]|
rxn02284	UDP-N-acetylmuramate:NADP+ oxidoreductase	1.1.1.158	PCC7424_2223	(1) |NAD|[c] + (1) |UDP-N-acetylmuramate|[c] <= (1) |NADH|[c] + (1) |H+|[c] + (1) |UDP-N-acetylglucosamine enolpyruvate|[c]	(1) |cpd00004[c]| + (1) |cpd00067[c]| + (1) |cpd02820[c]| => (1) |cpd00003[c]| + (1) |cpd00773[c]|
rxn02285	UDP-N-acetylmuramate:NADP+ oxidoreductase	1.1.1.158	PCC7424_2223	(1) |NADP|[c] + (1) |UDP-N-acetylmuramate|[c] <= (1) |NADPH|[c] + (1) |H+|[c] + (1) |UDP-N-acetylglucosamine enolpyruvate|[c]	(1) |cpd00005[c]| + (1) |cpd00067[c]| + (1) |cpd02820[c]| => (1) |cpd00006[c]| + (1) |cpd00773[c]|
rxn03638	Acetyl-CoA:D-glucosamine-1-phosphate N-acetyltransferase	2.3.1.157	PCC7424_5279	(1) |Acetyl-CoA|[c] + (1) |D-Glucosamine1-phosphate|[c] => (1) |CoA|[c] + (1) |H+|[c] + (1) |N-Acetyl-D-glucosamine1-phosphate|[c]	(1) |cpd00022[c]| + (1) |cpd03671[c]| => (1) |cpd00010[c]| + (1) |cpd00067[c]| + (1) |cpd02611[c]|
rxn04027	UDP-6-sulfo-6-deoxyglucose sulfohydrolase	3.13.1.1	PCC7424_4915	(1) |UDP-glucose|[c] + (1) |H+|[c] + (1) |Sulfite|[c] <=> (1) |H2O|[c] + (1) |UDP-6-sulfoquinovose|[c]	(1) |cpd00026[c]| + (1) |cpd00067[c]| + (1) |cpd00081[c]| <=> (1) |cpd00001[c]| + (1) |cpd08358[c]|
rxn00179	ATP:L-glutamate 5-phosphotransferase	2.7.2.11	PCC7424_2164	(1) |ATP|[c] + (1) |L-Glutamate|[c] => (1) |ADP|[c] + (1) |L-Glutamyl 5-phosphate|[c]	(1) |cpd00002[c]| + (1) |cpd00023[c]| => (1) |cpd00008[c]| + (1) |cpd02097[c]|
rxn00503	1-pyrroline-5-carboxylate dehydrogenase	1.5.1.12	PCC7424_1002	(2) |H2O|[c] + (1) |NAD|[c] + (1) |1-Pyrroline-5-carboxylate|[c] => (1) |NADH|[c] + (1) |L-Glutamate|[c] + (1) |H+|[c]	(2) |cpd00001[c]| + (1) |cpd00003[c]| + (1) |cpd02431[c]| => (1) |cpd00004[c]| + (1) |cpd00023[c]| + (1) |cpd00067[c]|
rxn00504	1-pyrroline-5-carboxylate dehydrogenase (NADP)	1.5.1.12	PCC7424_1002	(2) |H2O|[c] + (1) |NADP|[c] + (1) |1-Pyrroline-5-carboxylate|[c] => (1) |NADPH|[c] + (1) |L-Glutamate|[c] + (1) |H+|[c]	(2) |cpd00001[c]| + (1) |cpd00006[c]| + (1) |cpd02431[c]| => (1) |cpd00005[c]| + (1) |cpd00023[c]| + (1) |cpd00067[c]|
rxn00929	L-Proline:NAD+ 5-oxidoreductase	1.5.1.2	PCC7424_0548	(1) |NAD|[c] + (1) |L-Proline|[c] <= (1) |NADH|[c] + (2) |H+|[c] + (1) |1-Pyrroline-5-carboxylate|[c]	(1) |cpd00004[c]| + (2) |cpd00067[c]| + (1) |cpd02431[c]| => (1) |cpd00003[c]| + (1) |cpd00129[c]|
rxn00931	L-Proline:NADP+ 5-oxidoreductase	1.5.1.2	PCC7424_0548	(1) |NADP|[c] + (1) |L-Proline|[c] <= (1) |NADPH|[c] + (2) |H+|[c] + (1) |1-Pyrroline-5-carboxylate|[c]	(1) |cpd00005[c]| + (2) |cpd00067[c]| + (1) |cpd02431[c]| => (1) |cpd00006[c]| + (1) |cpd00129[c]|
rxn01374	Creatinine amidohydrolase	3.5.2.10	PCC7424_1506	(1) |H2O|[c] + (1) |Creatinine|[c] => (1) |Creatine|[c]	(1) |cpd00001[c]| + (1) |cpd00585[c]| => (1) |cpd00250[c]|
rxn02339	L-erythro-4-Hydroxyglutamate:2-oxoglutarate aminotransferase	2.6.1.1	(PCC7424_0436 or PCC7424_4784)	(1) |2-Oxoglutarate|[c] + (1) |4-Hydroxy-L-glutamate|[c] => (1) |4-Hydroxy-2-oxoglutarate|[c] + (1) |L-Glutamate|[c]	(1) |cpd00024[c]| + (1) |cpd01974[c]| => (1) |cpd00830[c]| + (1) |cpd00023[c]|
rxn02356	trans-4-Hydroxy-L-proline:NAD+ 5-oxidoreductase	1.5.1.2	PCC7424_0548	(1) |NAD|[c] + (1) |trans-4-Hydroxy-L-proline|[c] <= (1) |NADH|[c] + (1) |H+|[c] + (1) |3-Hydroxy-L-1-pyrroline-5-carboxylate|[c]	(1) |cpd00004[c]| + (1) |cpd00067[c]| + (1) |cpd02625[c]| => (1) |cpd00003[c]| + (1) |cpd00851[c]|
rxn02358	trans-4-Hydroxy-L-proline:NADP+ 5-oxidoreductase	1.5.1.2	PCC7424_0548	(1) |NADP|[c] + (1) |trans-4-Hydroxy-L-proline|[c] <= (1) |NADPH|[c] + (1) |H+|[c] + (1) |3-Hydroxy-L-1-pyrroline-5-carboxylate|[c]	(1) |cpd00005[c]| + (1) |cpd00067[c]| + (1) |cpd02625[c]| => (1) |cpd00006[c]| + (1) |cpd00851[c]|
rxn02373	L-Glutamate-5-semialdehyde:NADP+ 5-oxidoreductase (phosphorylationg)	1.2.1.41	(PCC7424_2590) or (PCC7424_3264)	(1) |NADP|[c] + (1) |Phosphate|[c] + (1) |L-Glutamate5-semialdehyde|[c] <= (1) |NADPH|[c] + (1) |L-Glutamyl 5-phosphate|[c]	(1) |cpd00005[c]| + (1) |cpd02097[c]| => (1) |cpd00006[c]| + (1) |cpd00009[c]| + (1) |cpd00858[c]|
rxn03071	L-1-Pyrroline-3-hydroxy-5-carboxylate:NAD+ oxidoreductase	1.5.1.12	PCC7424_1002	(2) |H2O|[c] + (1) |NAD|[c] + (1) |3-Hydroxy-L-1-pyrroline-5-carboxylate|[c] => (1) |NADH|[c] + (1) |H+|[c] + (1) |4-Hydroxy-L-glutamate|[c]	(2) |cpd00001[c]| + (1) |cpd00003[c]| + (1) |cpd02625[c]| => (1) |cpd00004[c]| + (1) |cpd00067[c]| + (1) |cpd01974[c]|
rxn03072	L-1-Pyrroline-3-hydroxy-5-carboxylate:NADP+ oxidoreductase	1.5.1.12	PCC7424_1002	(2) |H2O|[c] + (1) |NADP|[c] + (1) |3-Hydroxy-L-1-pyrroline-5-carboxylate|[c] => (1) |NADPH|[c] + (1) |H+|[c] + (1) |4-Hydroxy-L-glutamate|[c]	(2) |cpd00001[c]| + (1) |cpd00006[c]| + (1) |cpd02625[c]| => (1) |cpd00005[c]| + (1) |cpd00067[c]| + (1) |cpd01974[c]|
rxn06432	L-Arginine:tRNA(Arg) ligase (AMP-forming)	6.1.1.19	PCC7424_3238	(1) |ATP|[c] + (1) |L-Arginine|[c] + (1) |tRNA(Arg)|[c] => (1) |PPi|[c] + (1) |AMP|[c] + (1) |L-Arginyl-tRNA|[c]	(1) |cpd00002[c]| + (1) |cpd00051[c]| + (1) |cpd11907[c]| => (1) |cpd00012[c]| + (1) |cpd00018[c]| + (1) |cpd12036[c]|
rxn06445	L-Proline:tRNA(Pro) ligase (AMP-forming)	6.1.1.15	PCC7424_1529	(1) |ATP|[c] + (1) |L-Proline|[c] + (1) |tRNA(Pro)|[c] => (1) |PPi|[c] + (1) |AMP|[c] + (1) |L-Prolyl-tRNA(Pro)|[c]	(1) |cpd00002[c]| + (1) |cpd00129[c]| + (1) |cpd11920[c]| => (1) |cpd00012[c]| + (1) |cpd00018[c]| + (1) |cpd12164[c]|
rxn09188	proline oxidase	1.5.1.2	PCC7424_1002	(1) |FAD|[c] + (1) |L-Proline|[c] => (1) |1-Pyrroline-5-carboxylate|[c] + (1) |FADH2|[c] + (1) |H+|[c]	(1) |cpd00015[c]| + (1) |cpd00129[c]| => (1) |cpd02431[c]| + (1) |cpd00982[c]| + (1) |cpd00067[c]|
rxn09412	glutamate-5-semialdehyde dehydrogenase	1.2.1.41	(PCC7424_2590) or (PCC7424_3264)	(1) |NADH|[c] + (1) |L-Glutamyl 5-phosphate|[c] => (1) |NAD|[c] + (1) |Phosphate|[c] + (1) |L-Glutamate5-semialdehyde|[c]	(1) |cpd00004[c]| + (1) |cpd02097[c]| => (1) |cpd00003[c]| + (1) |cpd00009[c]| + (1) |cpd00858[c]|
rxn09487	D1-pyrroline-5-carboxylate dehydrogenase, mitochondrial	1.5.1.12	PCC7424_1002	(1) |H2O|[c] + (1) |NADP|[c] + (1) |L-Glutamate5-semialdehyde|[c] => (1) |NADPH|[c] + (1) |L-Glutamate|[c] + (2) |H+|[c]	(1) |cpd00001[c]| + (1) |cpd00006[c]| + (1) |cpd00858[c]| => (1) |cpd00005[c]| + (1) |cpd00023[c]| + (2) |cpd00067[c]|
rxn00792	Biotin:CoA ligase (AMP-forming)	6.3.4.15	PCC7424_0566	(1) |ATP|[c] + (1) |H+|[c] + (1) |Biotin|[c] => (1) |PPi|[c] + (1) |Biotinyl-5-AMP|[c]	(1) |cpd00002[c]| + (1) |cpd00067[c]| + (1) |cpd00104[c]| => (1) |cpd00012[c]| + (1) |cpd03517[c]|
rxn02277	7,8-Diaminononanoate:carbon-dioxide cyclo-ligase	6.3.3.3	PCC7424_4689	(1) |ATP|[c] + (1) |CO2|[c] + (1) |7-8-Diaminononanoate|[c] => (1) |ADP|[c] + (1) |Phosphate|[c] + (3) |H+|[c] + (1) |Dethiobiotin|[c]	(1) |cpd00002[c]| + (1) |cpd00011[c]| + (1) |cpd00764[c]| => (1) |cpd00008[c]| + (1) |cpd00009[c]| + (3) |cpd00067[c]| + (1) |cpd01311[c]|
rxn02297	6-Carboxyhexanoyl-CoA:L-alanine C-carboxyhexanoyltransferase	2.3.1.47	PCC7424_4834	(1) |L-Alanine|[c] + (1) |H+|[c] + (1) |Pimeloyl-CoA|[c] <=> (1) |CoA|[c] + (1) |CO2|[c] + (1) |8-Amino-7-oxononanoate|[c]	(1) |cpd00035[c]| + (1) |cpd00067[c]| + (1) |cpd00782[c]| <=> (1) |cpd00010[c]| + (1) |cpd00011[c]| + (1) |cpd00800[c]|
rxn00003	2-Acetolactate pyruvate-lyase (carboxylating)	2.2.1.6	(PCC7424_0688 and PCC7424_4988 and PCC7424_1457)	(1) |CO2|[c] + (1) |2-Acetolactate|[c] <=> (2) |Pyruvate|[c] + (1) |H+|[c]	(1) |cpd00011[c]| + (1) |cpd00668[c]| <=> (2) |cpd00020[c]| + (1) |cpd00067[c]|
rxn00509	Succinate-semialdehyde:NADP+ oxidoreductase	1.2.1.16	PCC7424_2737	(1) |H2O|[c] + (1) |NADP|[c] + (1) |4-Oxobutanoate|[c] => (1) |NADPH|[c] + (1) |Succinate|[c] + (2) |H+|[c]	(1) |cpd00001[c]| + (1) |cpd00006[c]| + (1) |cpd00199[c]| => (1) |cpd00005[c]| + (1) |cpd00036[c]| + (2) |cpd00067[c]|
CA	Carbonic acid hydro-lyase	4.2.1.1	(PCC7424_4953 or PCC7424_1098)	(1) |H+|[x] + (1) |Bicarbonate|[x] <=> (1) |H2O|[x] + (1) |CO2|[x]	(1) |cpd00067[x]| + (1) |cpd00242[x]| <=> (1) |cpd00001[x]| + (1) |cpd00011[x]|
rxn00018	D-Ribulose 1,5-bisphosphate carboxy-lyase	4.1.1.39	(PCC7424_1367) and (PCC7424_1365)	(1) |H2O|[x] + (1) |CO2|[x] + (1) |D-Ribulose 1,5-bisphosphate|[x] <=> (2) |H+|[x] + (2) |3-Phosphoglycerate|[x]	(1) |cpd00001[x]| + (1) |cpd00011[x]| + (1) |cpd00871[x]| <=> (2) |cpd00067[x]| + (2) |cpd00169[x]|
rxn01111	ATP:D-ribulose-5-phosphate 1-phosphotransferase	2.7.1.19	PCC7424_5200	(1) |ATP|[c] + (1) |D-Ribulose5-phosphate|[c] => (1) |ADP|[c] + (1) |D-Ribulose 1,5-bisphosphate|[c] + (1) |H+|[c]	(1) |cpd00002[c]| + (1) |cpd00171[c]| => (1) |cpd00008[c]| + (1) |cpd00871[c]| + (1) |cpd00067[c]|
rxn01334	Sedoheptulose 1,7-bisphosphate D-glyceraldehyde-3-phosphate-lyase	4.1.2.13	(PCC7424_0166 or PCC7424_4002)	(1) |Sedoheptulose 1,7-bisphosphate|[c] <=> (1) |Glycerone-phosphate|[c] + (1) |D-Erythrose4-phosphate|[c]	(1) |cpd00349[c]| <=> (1) |cpd00095[c]| + (1) |cpd00236[c]|
rxn01345	Sedoheptulose 1,7-bisphosphate 1-phosphohydrolase	3.1.3.37	(PCC7424_1496) or (PCC7424_5180)	(1) |H2O|[c] + (1) |Sedoheptulose 1,7-bisphosphate|[c] => (1) |Phosphate|[c] + (1) |Sedoheptulose7-phosphate|[c]	(1) |cpd00001[c]| + (1) |cpd00349[c]| => (1) |cpd00009[c]| + (1) |cpd00238[c]|
rxn02251	D-Ribulose 1,5-bisphosphate carboxy-lyase	4.1.1.39	(PCC7424_1367) and (PCC7424_1365)	(1) |O2|[x] + (1) |D-Ribulose 1,5-bisphosphate|[x] => (2) |H+|[x] + (1) |3-Phosphoglycerate|[x] + (1) |2-Phosphoglycolate|[x]	(1) |cpd00007[x]| + (1) |cpd00871[x]| => (2) |cpd00067[x]| + (1) |cpd00169[x]| + (1) |cpd00727[x]|
rxn01489	Geranylgeranyl-diphosphate:geranylgeranyl-diphosphate	2.5.1.32	PCC7424_1158	(2) |Geranylgeranyl diphosphate|[c] => (1) |PPi|[c] + (1) |Prephytoene diphosphate|[c]	(2) |cpd00289[c]| => (1) |cpd00012[c]| + (1) |cpd02168[c]|
rxn03646	rxn03646	5.5.1.19	PCC7424_3550 and PCC7424_2895	(1) |Lycopene|[c] => (1) |gamma-Carotene|[c]	(1) |cpd03217[c]| => (1) |cpd03220[c]|
rxn05031	prephytoene diphosphate:geranylgeranyl-diphosphate	2.5.1.32	PCC7424_1158	(1) |Prephytoene diphosphate|[c] => (1) |PPi|[c] + (1) |Phytoene|[c]	(1) |cpd02168[c]| => (1) |cpd00012[c]| + (1) |cpd03205[c]|
rxn00198	Isocitrate:NADP+ oxidoreductase (decarboxylating)	1.1.1.42	PCC7424_0313	(1) |NADP|[c] + (1) |Isocitrate|[c] <=> (1) |NADPH|[c] + (1) |CO2|[c] + (1) |2-Oxoglutarate|[c]	(1) |cpd00006[c]| + (1) |cpd00260[c]| <=> (1) |cpd00005[c]| + (1) |cpd00011[c]| + (1) |cpd00024[c]|
rxn00248	(S)-malate:NAD+ oxidoreductase	1.1.1.37	PCC7424_2178	(1) |NAD|[c] + (1) |L-Malate|[c] <=> (1) |NADH|[c] + (1) |Oxaloacetate|[c] + (1) |H+|[c]	(1) |cpd00003[c]| + (1) |cpd00130[c]| <=> (1) |cpd00004[c]| + (1) |cpd00032[c]| + (1) |cpd00067[c]|
rxn00256	Citrate synthase	2.3.3.1	PCC7424_4089	(1) |CoA|[c] + (1) |H+|[c] + (1) |Citrate|[c] <= (1) |H2O|[c] + (1) |Acetyl-CoA|[c] + (1) |Oxaloacetate|[c]	(1) |cpd00001[c]| + (1) |cpd00022[c]| + (1) |cpd00032[c]| => (1) |cpd00010[c]| + (1) |cpd00067[c]| + (1) |cpd00137[c]|
rxn00285	Succinate:CoA ligase (ADP-forming)	6.2.1.5	(PCC7424_0300 and PCC7424_0299)	(1) |ATP|[c] + (1) |CoA|[c] + (1) |Succinate|[c] <=> (1) |ADP|[c] + (1) |Phosphate|[c] + (1) |Succinyl-CoA|[c]	(1) |cpd00002[c]| + (1) |cpd00010[c]| + (1) |cpd00036[c]| <=> (1) |cpd00008[c]| + (1) |cpd00009[c]| + (1) |cpd00078[c]|
rxn00288	Succinate:(acceptor) oxidoreductase	1.3.99.1	(PCC7424_5330 and PCC7424_1687)	(1) |FAD|[c] + (1) |Succinate|[c] => (1) |Fumarate|[c] + (1) |FADH2|[c]	(1) |cpd00015[c]| + (1) |cpd00036[c]| => (1) |cpd00106[c]| + (1) |cpd00982[c]|
rxn00799	(S)-Malate hydro-lyase	4.2.1.2	PCC7424_2970	(1) |L-Malate|[c] <=> (1) |H2O|[c] + (1) |Fumarate|[c]	(1) |cpd00130[c]| <=> (1) |cpd00001[c]| + (1) |cpd00106[c]|
rxn00973	citrate hydro-lyase	4.2.1.3	PCC7424_3213	(1) |Citrate|[c] <=> (1) |Isocitrate|[c]	(1) |cpd00137[c]| <=> (1) |cpd00260[c]|
rxn00126	ATP:L-methione S-adenosyltransferase	2.5.1.6	PCC7424_3478	(1) |H2O|[c] + (1) |ATP|[c] + (1) |L-Methionine|[c] => (1) |Phosphate|[c] + (1) |PPi|[c] + (1) |S-Adenosyl-L-methionine|[c]	(1) |cpd00001[c]| + (1) |cpd00002[c]| + (1) |cpd00060[c]| => (1) |cpd00009[c]| + (1) |cpd00012[c]| + (1) |cpd00017[c]|
rxn00141	S-Adenosyl-L-homocysteine hydrolase	3.3.1.1	PCC7424_4381	(1) |H2O|[c] + (1) |S-Adenosyl-homocysteine|[c] => (1) |Homocysteine|[c] + (1) |Adenosine|[c]	(1) |cpd00001[c]| + (1) |cpd00019[c]| => (1) |cpd00135[c]| + (1) |cpd00182[c]|
rxn00455	N-Formyl-L-methionine amidohydrolase	3.5.1.31	PCC7424_2066	(1) |H2O|[c] + (1) |N-Formyl-L-methionine|[c] => (1) |Formate|[c] + (1) |L-Methionine|[c]	(1) |cpd00001[c]| + (1) |cpd02012[c]| => (1) |cpd00047[c]| + (1) |cpd00060[c]|
rxn00693	5-Methyltetrahydrofolate:L-homocysteine S-methyltransferase	2.1.1.13	PCC7424_3230	(1) |Homocysteine|[c] + (1) |5-Methyltetrahydrofolate|[c] => (1) |L-Methionine|[c] + (1) |Tetrahydrofolate|[c] + (1) |H+|[c]	(1) |cpd00135[c]| + (1) |cpd00345[c]| => (1) |cpd00060[c]| + (1) |cpd00087[c]| + (1) |cpd00067[c]|
rxn00952	O-Acetyl-L-homoserine acetate-lyase (adding methanethiol)	2.5.1.47	(PCC7424_1502 or PCC7424_4638)	(1) |Hydrogen Sulfide|[c] + (1) |O-Acetyl-L-homoserine|[c] => (1) |Acetate|[c] + (1) |H+|[c] + (1) |Homocysteine|[c]	(1) |cpd00239[c]| + (1) |cpd00790[c]| => (1) |cpd00029[c]| + (1) |cpd00067[c]| + (1) |cpd00135[c]|
rxn01022	5'-Methylthioadenosine:orthophosphate	2.4.2.28	PCC7424_2582	(1) |Phosphate|[c] + (1) |5-Methylthioadenosine|[c] => (1) |Adenine|[c] + (1) |methylthioribose-1-phosphate|[c]	(1) |cpd00009[c]| + (1) |cpd00147[c]| => (1) |cpd00128[c]| + (1) |cpd02574[c]|
rxn01303	Acetyl-CoA:L-homoserine O-acetyltransferase	2.3.1.31	PCC7424_4711	(1) |Acetyl-CoA|[c] + (1) |L-Homoserine|[c] <=> (1) |CoA|[c] + (1) |O-Acetyl-L-homoserine|[c]	(1) |cpd00022[c]| + (1) |cpd00227[c]| <=> (1) |cpd00010[c]| + (1) |cpd00790[c]|
rxn06435	L-Cysteine:tRNA(Cys) ligase (AMP-forming)	6.1.1.16	(PCC7424_2722)	(1) |ATP|[c] + (1) |L-Cysteine|[c] + (1) |tRNA(Cys)|[c] => (1) |PPi|[c] + (1) |AMP|[c] + (1) |L-Cysteinyl-tRNA(Cys)|[c]	(1) |cpd00002[c]| + (1) |cpd00084[c]| + (1) |cpd11910[c]| => (1) |cpd00012[c]| + (1) |cpd00018[c]| + (1) |cpd12255[c]|
rxn06443	L-Methionine:tRNAMet ligase (AMP-forming)	6.1.1.10	PCC7424_0095	(1) |ATP|[c] + (1) |L-Methionine|[c] + (1) |tRNA(Met)|[c] => (1) |PPi|[c] + (1) |AMP|[c] + (1) |L-Methionyl-tRNA|[c]	(1) |cpd00002[c]| + (1) |cpd00060[c]| + (1) |cpd11918[c]| => (1) |cpd00012[c]| + (1) |cpd00018[c]| + (1) |cpd12105[c]|
rxn06538	10-Formyltetrahydrofolate:L-methionyl-tRNA N-formyltransferase	2.1.2.9	PCC7424_0883	(1) |10-Formyltetrahydrofolate|[c] + (1) |L-Methionyl-tRNA|[c] => (1) |H+|[c] + (1) |Tetrahydrofolate|[c] + (1) |N-Formylmethionyl-tRNA|[c]	(1) |cpd00201[c]| + (1) |cpd12105[c]| => (1) |cpd00067[c]| + (1) |cpd00087[c]| + (1) |cpd12285[c]|
rxn09888	cytosine 5-methyltransferase	2.1.1.37	(PCC7424_2695 or PCC7424_4262)	(1) |S-Adenosyl-L-methionine|[c] + (1) |Cytosine|[c] <=> (1) |S-Adenosyl-homocysteine|[c] + (1) |H+|[c] + (1) |5-Methylcytosine|[c]	(1) |cpd00017[c]| + (1) |cpd00307[c]| <=> (1) |cpd00019[c]| + (1) |cpd00067[c]| + (1) |cpd01587[c]|
DESAT161_ACP	Hexadecanoyl-ACP desaturase (n-C16:0ACP -> n-C16:1ACP)	1.14.19.2	(PCC7424_5567 or PCC7424_3349)	(1) |H+|[c] + (1) |NADPH|[c] + (1) |O2|[c] + (1) |hexadecanoyl-acp|[c] => (1) |Hexadecenoyl-ACP|[c] + (2) |H2O|[c] + (1) |NADP|[c]	(1) |cpd00067[c]| + (1) |cpd00005[c]| + (1) |cpd00007[c]| + (1) |cpd11476[c]| => (1) |cpd15239[c]| + (2) |cpd00001[c]| + (1) |cpd00006[c]|
DESAT181_ACP	Octadecanoyl-ACP desaturase (n-C18:0ACP -> n-C18:1ACP)	1.14.19.2	(PCC7424_5567 or PCC7424_3349)	(1) |H+|[c] + (1) |NADPH|[c] + (1) |O2|[c] + (1) |Stearoyl-[acyl-carrier protein]|[c] => (2) |H2O|[c] + (1) |NADP|[c] + (1) |Octadecenoyl-ACP|[c]	(1) |cpd00067[c]| + (1) |cpd00005[c]| + (1) |cpd00007[c]| + (1) |cpd12458[c]| => (2) |cpd00001[c]| + (1) |cpd00006[c]| + (1) |cpd11825[c]|
rxn00533	Acetyl-CoA:carbon-dioxide ligase (ADP-forming)	6.4.1.2	(PCC7424_5349 and PCC7424_5083 and PCC7424_3033 and PCC7424_4661)	(1) |ATP|[c] + (1) |Acetyl-CoA|[c] + (1) |Bicarbonate|[c] => (1) |ADP|[c] + (1) |Phosphate|[c] + (1) |H+|[c] + (1) |Malonyl-CoA|[c]	(1) |cpd00002[c]| + (1) |cpd00022[c]| + (1) |cpd00242[c]| => (1) |cpd00008[c]| + (1) |cpd00009[c]| + (1) |cpd00067[c]| + (1) |cpd00070[c]|
rxn05323	Tetradecanoyl-[acyl-carrier protein]:malonyl-CoA	1.3.1.9	PCC7424_0373	(1) |NAD|[c] + (1) |Tetradecanoyl-[acyl-carrier protein]|[c] <= (1) |NADH|[c] + (1) |H+|[c] + (1) |(2E)-Tetradecenoyl-[acp]|[c]	(1) |cpd00004[c]| + (1) |cpd00067[c]| + (1) |cpd11467[c]| => (1) |cpd00003[c]| + (1) |cpd11466[c]|
rxn05324	Dodecanoyl-[acyl-carrier protein]:malonyl-CoA	1.3.1.10	PCC7424_0373	(1) |NAD|[c] + (1) |Dodecanoyl-ACP|[c] <= (1) |NADH|[c] + (1) |H+|[c] + (1) |(2E)-Dodecenoyl-[acp]|[c]	(1) |cpd00004[c]| + (1) |cpd00067[c]| + (1) |cpd11469[c]| => (1) |cpd00003[c]| + (1) |cpd11468[c]|
rxn05325	Octanoyl-[acyl-carrier protein]:malonyl-CoA	1.3.1.10	PCC7424_0373	(1) |NAD|[c] + (1) |Octanoyl-ACP|[c] <= (1) |NADH|[c] + (1) |H+|[c] + (1) |(2E)-Octenoyl-[acp]|[c]	(1) |cpd00004[c]| + (1) |cpd00067[c]| + (1) |cpd11471[c]| => (1) |cpd00003[c]| + (1) |cpd11470[c]|
rxn05326	Hexanoyl-[acyl-carrier protein]:malonyl-CoA	1.3.1.10	PCC7424_0373	(1) |NAD|[c] + (1) |Hexanoyl-ACP|[c] <= (1) |NADH|[c] + (1) |H+|[c] + (1) |(2E)-Hexenoyl-[acp]|[c]	(1) |cpd00004[c]| + (1) |cpd00067[c]| + (1) |cpd11473[c]| => (1) |cpd00003[c]| + (1) |cpd11472[c]|
rxn05327	Decanoyl-[acyl-carrier protein]:malonyl-CoA	1.3.1.10	PCC7424_0373	(1) |NAD|[c] + (1) |Decanoyl-ACP|[c] <= (1) |NADH|[c] + (1) |H+|[c] + (1) |(2E)-Decenoyl-[acp]|[c]	(1) |cpd00004[c]| + (1) |cpd00067[c]| + (1) |cpd11475[c]| => (1) |cpd00003[c]| + (1) |cpd11474[c]|
rxn05328	Hexadecanoyl-[acyl-carrier protein]:malonyl-CoA	1.3.1.10	PCC7424_0373	(1) |NAD|[c] + (1) |hexadecanoyl-acp|[c] <= (1) |NADH|[c] + (1) |H+|[c] + (1) |(2E)-Hexadecenoyl-[acp]|[c]	(1) |cpd00004[c]| + (1) |cpd00067[c]| + (1) |cpd11477[c]| => (1) |cpd00003[c]| + (1) |cpd11476[c]|
rxn05329	(3R)-3-Hydroxybutanoyl-[acyl-carrier-protein] hydro-lyase	4.2.1.58	PCC7424_2606	(1) |(R)-3-Hydroxybutanoyl-[acyl-carrier protein]|[c] => (1) |H2O|[c] + (1) |But-2-enoyl-[acyl-carrier protein]|[c]	(1) |cpd11478[c]| => (1) |cpd00001[c]| + (1) |cpd11465[c]|
rxn05330	(3R)-3-Hydroxybutanoyl-[acyl-carrier-protein] hydro-lyase	4.2.1.58	PCC7424_2606	(1) |D-3-Hydroxyhexanoyl-[acp]|[c] => (1) |H2O|[c] + (1) |(2E)-Hexenoyl-[acp]|[c]	(1) |cpd11479[c]| => (1) |cpd00001[c]| + (1) |cpd11473[c]|
rxn05331	(3R)-3-Hydroxybutanoyl-[acyl-carrier-protein] hydro-lyase	4.2.1.58	PCC7424_2606	(1) |D-3-Hydroxydodecanoyl-[acp]|[c] => (1) |H2O|[c] + (1) |(2E)-Dodecenoyl-[acp]|[c]	(1) |cpd11480[c]| => (1) |cpd00001[c]| + (1) |cpd11469[c]|
rxn05332	(3R)-3-Hydroxypalmitoyl-[acyl-carrier-protein] hydro-lyase	4.2.1.58	PCC7424_2606	(1) |R-3-hydroxypalmitoyl-acyl-carrierprotein-|[c] => (1) |H2O|[c] + (1) |(2E)-Hexadecenoyl-[acp]|[c]	(1) |cpd11481[c]| => (1) |cpd00001[c]| + (1) |cpd11477[c]|
rxn05333	(3R)-3-Hydroxybutanoyl-[acyl-carrier-protein] hydro-lyase	4.2.1.58	PCC7424_2606	(1) |(R)-3-Hydroxydecanoyl-[acyl-carrier protein]|[c] => (1) |H2O|[c] + (1) |(2E)-Decenoyl-[acp]|[c]	(1) |cpd11482[c]| => (1) |cpd00001[c]| + (1) |cpd11475[c]|
rxn05334	(3R)-3-Hydroxybutanoyl-[acyl-carrier-protein] hydro-lyase	4.2.1.58	PCC7424_2606	(1) |(R)-3-Hydroxyoctanoyl-[acyl-carrier protein]|[c] => (1) |H2O|[c] + (1) |(2E)-Octenoyl-[acp]|[c]	(1) |cpd11483[c]| => (1) |cpd00001[c]| + (1) |cpd11471[c]|
rxn05335	(3R)-3-Hydroxypalmitoyl-[acyl-carrier-protein] hydro-lyase	4.2.1.61	PCC7424_2606	(1) |(R)-3-Hydroxytetradecanoyl-[acyl-carrier protein]|[c] => (1) |H2O|[c] + (1) |(2E)-Tetradecenoyl-[acp]|[c]	(1) |cpd11484[c]| => (1) |cpd00001[c]| + (1) |cpd11467[c]|
rxn05336	(3R)-3-Hydroxypalmitoyl-[acyl-carrier-protein]:NADP+ oxidoreductase	1.1.1.100	PCC7424_2848	(1) |NADP|[c] + (1) |R-3-hydroxypalmitoyl-acyl-carrierprotein-|[c] <= (1) |NADPH|[c] + (1) |H+|[c] + (1) |3-oxohexadecanoyl-acp|[c]	(1) |cpd00005[c]| + (1) |cpd00067[c]| + (1) |cpd11485[c]| => (1) |cpd00006[c]| + (1) |cpd11481[c]|
rxn05337	(3R)-3-Hydroxyhexanoyl-[acyl-carrier-protein]:NADP+ oxidoreductase	1.1.1.100	PCC7424_2848	(1) |NADP|[c] + (1) |D-3-Hydroxyhexanoyl-[acp]|[c] <= (1) |NADPH|[c] + (1) |H+|[c] + (1) |3-Oxohexanoyl-[acp]|[c]	(1) |cpd00005[c]| + (1) |cpd00067[c]| + (1) |cpd11486[c]| => (1) |cpd00006[c]| + (1) |cpd11479[c]|
rxn05338	(3R)-3-Hydroxydecanoyl-[acyl-carrier-protein]:NADP+ oxidoreductase	1.1.1.100	PCC7424_2848	(1) |NADP|[c] + (1) |(R)-3-Hydroxydecanoyl-[acyl-carrier protein]|[c] <= (1) |NADPH|[c] + (1) |H+|[c] + (1) |3-oxodecanoyl-acp|[c]	(1) |cpd00005[c]| + (1) |cpd00067[c]| + (1) |cpd11487[c]| => (1) |cpd00006[c]| + (1) |cpd11482[c]|
rxn05339	(3R)-3-Hydroxybutanoyl-[acyl-carrier protein]:NADP+ oxidoreductase	1.1.1.100	PCC7424_2848	(1) |NADP|[c] + (1) |(R)-3-Hydroxybutanoyl-[acyl-carrier protein]|[c] <= (1) |NADPH|[c] + (1) |H+|[c] + (1) |Acetoacetyl-ACP|[c]	(1) |cpd00005[c]| + (1) |cpd00067[c]| + (1) |cpd11488[c]| => (1) |cpd00006[c]| + (1) |cpd11478[c]|
rxn05340	(3R)-3-Hydroxydodecanoyl-[acyl-carrier-protein]:NADP+ oxidoreductase	1.1.1.100	PCC7424_2848	(1) |NADP|[c] + (1) |D-3-Hydroxydodecanoyl-[acp]|[c] <= (1) |NADPH|[c] + (1) |H+|[c] + (1) |3-oxododecanoyl-acp|[c]	(1) |cpd00005[c]| + (1) |cpd00067[c]| + (1) |cpd11489[c]| => (1) |cpd00006[c]| + (1) |cpd11480[c]|
rxn05341	(3R)-3-Hydroxyoctanoyl-[acyl-carrier-protein]:NADP+ oxidoreductase	1.1.1.100	PCC7424_2848	(1) |NADP|[c] + (1) |(R)-3-Hydroxyoctanoyl-[acyl-carrier protein]|[c] <= (1) |NADPH|[c] + (1) |H+|[c] + (1) |3-oxooctanoyl-acp|[c]	(1) |cpd00005[c]| + (1) |cpd00067[c]| + (1) |cpd11490[c]| => (1) |cpd00006[c]| + (1) |cpd11483[c]|
rxn05342	(3R)-3-Hydroxytetradecanoyl-[acyl-carrier-protein]:NADP+	1.1.1.100	PCC7424_2848	(1) |NADP|[c] + (1) |(R)-3-Hydroxytetradecanoyl-[acyl-carrier protein]|[c] <= (1) |NADPH|[c] + (1) |H+|[c] + (1) |3-oxotetradecanoyl-acp|[c]	(1) |cpd00005[c]| + (1) |cpd00067[c]| + (1) |cpd11491[c]| => (1) |cpd00006[c]| + (1) |cpd11484[c]|
rxn05343	Octanoyl-[acyl-carrier protein]:malonyl-[acyl-carrier-protein]	2.3.1.41	PCC7424_4066	(1) |H+|[c] + (1) |Octanoyl-ACP|[c] + (1) |Malonyl-[acyl-carrier protein]|[c] => (1) |CO2|[c] + (1) |3-oxodecanoyl-acp|[c] + (1) |ACP|[c]	(1) |cpd00067[c]| + (1) |cpd11470[c]| + (1) |cpd11492[c]| => (1) |cpd00011[c]| + (1) |cpd11487[c]| + (1) |cpd11493[c]|
rxn05344	Tetradecanoyl-[acyl-carrier protein]:malonyl-[acyl-carrier-protein]	2.3.1.41	PCC7424_4066	(1) |H+|[c] + (1) |Tetradecanoyl-[acyl-carrier protein]|[c] + (1) |Malonyl-[acyl-carrier protein]|[c] => (1) |CO2|[c] + (1) |3-oxohexadecanoyl-acp|[c] + (1) |ACP|[c]	(1) |cpd00067[c]| + (1) |cpd11466[c]| + (1) |cpd11492[c]| => (1) |cpd00011[c]| + (1) |cpd11485[c]| + (1) |cpd11493[c]|
rxn05345	dodecanoyl-[acyl-carrier-protein]:malonyl-[acyl-carrier-protein]	2.3.1.41	PCC7424_4066	(1) |H+|[c] + (1) |Dodecanoyl-ACP|[c] + (1) |Malonyl-[acyl-carrier protein]|[c] => (1) |CO2|[c] + (1) |3-oxotetradecanoyl-acp|[c] + (1) |ACP|[c]	(1) |cpd00067[c]| + (1) |cpd11468[c]| + (1) |cpd11492[c]| => (1) |cpd00011[c]| + (1) |cpd11491[c]| + (1) |cpd11493[c]|
rxn05346	butyryl-[acyl-carrier protein]:malonyl-[acyl-carrier-protein]	2.3.1.41	PCC7424_4066	(1) |H+|[c] + (1) |Butyryl-ACP|[c] + (1) |Malonyl-[acyl-carrier protein]|[c] => (1) |CO2|[c] + (1) |3-Oxohexanoyl-[acp]|[c] + (1) |ACP|[c]	(1) |cpd00067[c]| + (1) |cpd11464[c]| + (1) |cpd11492[c]| => (1) |cpd00011[c]| + (1) |cpd11486[c]| + (1) |cpd11493[c]|
rxn05347	Acyl-[acyl-carrier-protein]:malonyl-[acyl-carrier-protein]	2.3.1.41	PCC7424_4066	(1) |H+|[c] + (1) |Malonyl-[acyl-carrier protein]|[c] + (1) |Acetyl-ACP|[c] => (1) |CO2|[c] + (1) |Acetoacetyl-ACP|[c] + (1) |ACP|[c]	(1) |cpd00067[c]| + (1) |cpd11492[c]| + (1) |cpd11494[c]| => (1) |cpd00011[c]| + (1) |cpd11488[c]| + (1) |cpd11493[c]|
rxn05348	Decanoyl-[acyl-carrier protein]:malonyl-[acyl-carrier-protein]	2.3.1.41	PCC7424_4066	(1) |H+|[c] + (1) |Decanoyl-ACP|[c] + (1) |Malonyl-[acyl-carrier protein]|[c] => (1) |CO2|[c] + (1) |3-oxododecanoyl-acp|[c] + (1) |ACP|[c]	(1) |cpd00067[c]| + (1) |cpd11474[c]| + (1) |cpd11492[c]| => (1) |cpd00011[c]| + (1) |cpd11489[c]| + (1) |cpd11493[c]|
rxn05349	acetyl-CoA:[acyl-carrier-protein] S-acetyltransferase	2.3.1.38	PCC7424_1043	(1) |Acetyl-CoA|[c] + (1) |ACP|[c] => (1) |CoA|[c] + (1) |Acetyl-ACP|[c]	(1) |cpd00022[c]| + (1) |cpd11493[c]| => (1) |cpd00010[c]| + (1) |cpd11494[c]|
rxn05350	hexanoyl-[acyl-carrier protein]:malonyl-[acyl-carrier-protein]	2.3.1.41	PCC7424_4066	(1) |H+|[c] + (1) |Hexanoyl-ACP|[c] + (1) |Malonyl-[acyl-carrier protein]|[c] => (1) |CO2|[c] + (1) |3-oxooctanoyl-acp|[c] + (1) |ACP|[c]	(1) |cpd00067[c]| + (1) |cpd11472[c]| + (1) |cpd11492[c]| => (1) |cpd00011[c]| + (1) |cpd11490[c]| + (1) |cpd11493[c]|
rxn05351	Tetradecanoyl-[acyl-carrier protein]:malonyl-CoA	1.3.1.10	PCC7424_0373	(1) |NADP|[c] + (1) |Tetradecanoyl-[acyl-carrier protein]|[c] <= (1) |NADPH|[c] + (1) |H+|[c] + (1) |(2E)-Tetradecenoyl-[acp]|[c]	(1) |cpd00005[c]| + (1) |cpd00067[c]| + (1) |cpd11467[c]| => (1) |cpd00006[c]| + (1) |cpd11466[c]|
rxn05353	Butyryl-[acyl-carrier protein]:malonyl-CoA	1.3.1.10	PCC7424_0373	(1) |NADP|[c] + (1) |Butyryl-ACP|[c] <= (1) |NADPH|[c] + (1) |H+|[c] + (1) |But-2-enoyl-[acyl-carrier protein]|[c]	(1) |cpd00005[c]| + (1) |cpd00067[c]| + (1) |cpd11465[c]| => (1) |cpd00006[c]| + (1) |cpd11464[c]|
rxn07576	3oxoacyl-acp synthase (c18:0)	2.3.1.41	PCC7424_4066	(1) |hexadecanoyl-acp|[c] + (1) |Malonyl-[acyl-carrier protein]|[c] => (1) |CO2|[c] + (1) |ACP|[c] + (1) |3-Oxostearoyl-[acp]|[c]	(1) |cpd11476[c]| + (1) |cpd11492[c]| => (1) |cpd00011[c]| + (1) |cpd11493[c]| + (1) |cpd14938[c]|
rxn07577	3oxoacyl-acp reductase (c18:0)	1.1.1.100	PCC7424_2848	(1) |NADPH|[c] + (1) |H+|[c] + (1) |3-Oxostearoyl-[acp]|[c] => (1) |NADP|[c] + (1) |3-Hydroxystearoyl-[acp]|[c]	(1) |cpd00005[c]| + (1) |cpd00067[c]| + (1) |cpd14938[c]| => (1) |cpd00006[c]| + (1) |cpd14939[c]|
rxn07578	3hydroxyacyl-acp dehydratase (c18:0)	4.2.1.61	PCC7424_2606	(1) |3-Hydroxystearoyl-[acp]|[c] => (1) |H2O|[c] + (1) |(2E)-Octadecenoyl-[acp]|[c]	(1) |cpd14939[c]| => (1) |cpd00001[c]| + (1) |cpd14940[c]|
rxn07579	rxn07579	1.3.1.10	PCC7424_0373	(1) |NADH|[c] + (1) |H+|[c] + (1) |(2E)-Octadecenoyl-[acp]|[c] => (1) |NAD|[c] + (1) |Stearoyl-[acyl-carrier protein]|[c]	(1) |cpd00004[c]| + (1) |cpd00067[c]| + (1) |cpd14940[c]| => (1) |cpd00003[c]| + (1) |cpd12458[c]|
rxn05465	malonyl-ACP:[acyl-carrier-protein] transferase	2.3.1.39	(PCC7424_1044)	(1) |Malonyl-CoA|[c] + (1) |ACP|[c] => (1) |CoA|[c] + (1) |Malonyl-[acyl-carrier protein]|[c]	(1) |cpd00070[c]| + (1) |cpd11493[c]| => (1) |cpd00010[c]| + (1) |cpd11492[c]|
rxn08766	beta-ketoacyl-ACP synthase	2.3.1.41	PCC7424_1043	(1) |Acetyl-CoA|[c] + (1) |H+|[c] + (1) |Malonyl-[acyl-carrier protein]|[c] => (1) |CoA|[c] + (1) |CO2|[c] + (1) |Acetoacetyl-ACP|[c]	(1) |cpd00022[c]| + (1) |cpd00067[c]| + (1) |cpd11492[c]| => (1) |cpd00010[c]| + (1) |cpd00011[c]| + (1) |cpd11488[c]|
rxn00299	GTP cyclohydrolase I	3.5.4.16	(PCC7424_3847 or PCC7424_3350)	(1) |H2O|[c] + (1) |GTP|[c] => (1) |Formate|[c] + (1) |H+|[c] + (1) |7,8-Dihydroneopterin 3'-triphosphate|[c]	(1) |cpd00001[c]| + (1) |cpd00038[c]| => (1) |cpd00047[c]| + (1) |cpd00067[c]| + (1) |cpd02978[c]|
rxn00371	Formate:NAD+ oxidoreductase	1.2.1.2	PCC7424_3368	(1) |NAD|[c] + (1) |Formate|[c] => (1) |NADH|[c] + (1) |CO2|[c]	(1) |cpd00003[c]| + (1) |cpd00047[c]| => (1) |cpd00004[c]| + (1) |cpd00011[c]|
rxn00686	5,6,7,8-Tetrahydrofolate:NADP+ oxidoreductase	1.5.1.3	PCC7424_1576	(1) |NADP|[c] + (1) |Tetrahydrofolate|[c] <=> (1) |NADPH|[c] + (1) |H+|[c] + (1) |Dihydrofolate|[c]	(1) |cpd00006[c]| + (1) |cpd00087[c]| <=> (1) |cpd00005[c]| + (1) |cpd00067[c]| + (1) |cpd00330[c]|
rxn00691	10-Formyltetrahydrofolate amidohydrolase	3.5.1.10	PCC7424_0012	(1) |H2O|[c] + (1) |10-Formyltetrahydrofolate|[c] => (1) |Formate|[c] + (1) |H+|[c] + (1) |Tetrahydrofolate|[c]	(1) |cpd00001[c]| + (1) |cpd00201[c]| => (1) |cpd00047[c]| + (1) |cpd00067[c]| + (1) |cpd00087[c]|
rxn00907	5,10-methylenetetrahydrofolate:NADP+ oxidoreductase	1.5.1.5	PCC7424_0607	(1) |NADP|[c] + (1) |5-10-Methylenetetrahydrofolate|[c] <=> (1) |NADPH|[c] + (1) |5-10-Methenyltetrahydrofolate|[c]	(1) |cpd00006[c]| + (1) |cpd00125[c]| <=> (1) |cpd00005[c]| + (1) |cpd00347[c]|
rxn00909	5-Methyltetrahyfrofolate:(acceptor) oxidoreductase	1.5.1.20	PCC7424_0350	(1) |5-10-Methylenetetrahydrofolate|[c] + (1) |FADH2|[c] <=> (1) |FAD|[c] + (1) |5-Methyltetrahydrofolate|[c]	(1) |cpd00125[c]| + (1) |cpd00982[c]| <=> (1) |cpd00015[c]| + (1) |cpd00345[c]|
rxn00910	5-methyltetrahydrofolate:NADP+ oxidoreductase	1.7.99.5	PCC7424_0350	(1) |NADP|[c] + (1) |5-Methyltetrahydrofolate|[c] <= (1) |NADPH|[c] + (2) |H+|[c] + (1) |5-10-Methylenetetrahydrofolate|[c]	(1) |cpd00005[c]| + (2) |cpd00067[c]| + (1) |cpd00125[c]| => (1) |cpd00006[c]| + (1) |cpd00345[c]|
rxn01211	5,10-Methenyltetrahydrofolate 5-hydrolase(decyclizing)	3.5.4.9	PCC7424_0607	(1) |H2O|[c] + (1) |5-10-Methenyltetrahydrofolate|[c] <=> (1) |H+|[c] + (1) |10-Formyltetrahydrofolate|[c]	(1) |cpd00001[c]| + (1) |cpd00347[c]| <=> (1) |cpd00067[c]| + (1) |cpd00201[c]|
rxn01603	7,8-dihydropteroate:L-glutamate ligase (ADP-forming)	6.3.2.12	PCC7424_0544	(1) |ATP|[c] + (1) |L-Glutamate|[c] + (1) |Dihydropteroate|[c] => (1) |ADP|[c] + (1) |Phosphate|[c] + (1) |H+|[c] + (1) |Dihydrofolate|[c]	(1) |cpd00002[c]| + (1) |cpd00023[c]| + (1) |cpd00683[c]| => (1) |cpd00008[c]| + (1) |cpd00009[c]| + (1) |cpd00067[c]| + (1) |cpd00330[c]|
rxn01652	S-Aminomethyldihydrolipoylprotein:(6S)-tetrahydrofolate	2.1.2.10	(PCC7424_1989 or PCC7424_1647)	(1) |H2O|[c] + (1) |5-10-Methenyltetrahydrofolate|[c] => (1) |H+|[c] + (1) |5-Formyltetrahydrofolate|[c]	(1) |cpd00001[c]| + (1) |cpd00347[c]| => (1) |cpd00067[c]| + (1) |cpd02197[c]|
rxn01653	5-Formyltetrahydrofolate cyclo-ligase (ADP-forming)	6.3.3.2	PCC7424_4701	(1) |ATP|[c] + (1) |5-Formyltetrahydrofolate|[c] => (1) |ADP|[c] + (1) |Phosphate|[c] + (1) |5-10-Methenyltetrahydrofolate|[c]	(1) |cpd00002[c]| + (1) |cpd02197[c]| => (1) |cpd00008[c]| + (1) |cpd00009[c]| + (1) |cpd00347[c]|
rxn02200	2-Amino-4-hydroxy-6-hydroxymethyl-7,8-dihydropteridine:4-	2.5.1.15	PCC7424_4007	(1) |4-Aminobenzoate|[c] + (1) |6-hydroxymethyl dihydropterin|[c] => (1) |H2O|[c] + (1) |Dihydropteroate|[c]	(1) |cpd00443[c]| + (1) |cpd00954[c]| => (1) |cpd00001[c]| + (1) |cpd00683[c]|
rxn02201	2-Amino-4-hydroxy-6-hydroxymethyl-7,8-dihydropteridine-	2.5.1.15	PCC7424_4007	(1) |4-Aminobenzoate|[c] + (1) |7,8-Dihydropterin pyrophosphate|[c] => (1) |PPi|[c] + (1) |Dihydropteroate|[c]	(1) |cpd00443[c]| + (1) |cpd02920[c]| => (1) |cpd00012[c]| + (1) |cpd00683[c]|
rxn02503	ATP:2-amino-4-hydroxy-6-hydroxymethyl-7,8-dihydropteridine	2.7.6.3	PCC7424_0077	(1) |ATP|[c] + (1) |6-hydroxymethyl dihydropterin|[c] => (1) |AMP|[c] + (1) |7,8-Dihydropterin pyrophosphate|[c]	(1) |cpd00002[c]| + (1) |cpd00954[c]| => (1) |cpd00018[c]| + (1) |cpd02920[c]|
rxn02504	2-Amino-4-hydroxy-6-(D-erythro-1,2,3-trihydroxypropyl)-7,8-	4.1.2.25	PCC7424_1428	(1) |Dihydroneopterin|[c] => (1) |Glycolaldehyde|[c] + (1) |6-hydroxymethyl dihydropterin|[c]	(1) |cpd02961[c]| => (1) |cpd00229[c]| + (1) |cpd00954[c]|
rxn02986	2-Amino-4-hydroxy-6-(erythro-1,2,3-trihydroxypropyl)	4.2.3.12	(PCC7424_1504 or PCC7424_1293)	(1) |7,8-Dihydroneopterin 3'-triphosphate|[c] => (1) |H+|[c] + (1) |Triphosphate|[c] + (1) |6-Pyruvoyltetrahydropterin|[c]	(1) |cpd02978[c]| => (1) |cpd00067[c]| + (1) |cpd00421[c]| + (1) |cpd02315[c]|
rxn03167	2-Amino-4-hydroxy-6-(erythro-1,2,3-trihydroxypropyl)	3.1.3.1	(PCC7424_0398 or PCC7424_1242 or PCC7424_1247 or PCC7424_1973 or PCC7424_1997)	(3) |H2O|[c] + (1) |7,8-Dihydroneopterin 3'-triphosphate|[c] => (3) |Phosphate|[c] + (2) |H+|[c] + (1) |Dihydroneopterin|[c]	(3) |cpd00001[c]| + (1) |cpd02978[c]| => (3) |cpd00009[c]| + (2) |cpd00067[c]| + (1) |cpd02961[c]|
rxn03841	4-amino-4-deoxychorismate pyruvate-lyase	4.1.3.38	PCC7424_3756	(1) |ADC|[c] => (1) |Pyruvate|[c] + (1) |H+|[c] + (1) |4-Aminobenzoate|[c]	(1) |cpd08210[c]| => (1) |cpd00020[c]| + (1) |cpd00067[c]| + (1) |cpd00443[c]|
rxn04954	5-methyltetrahydrofolate:NAD+ oxidoreductase	1.5.1.20	PCC7424_0350	(1) |NAD|[c] + (1) |5-Methyltetrahydrofolate|[c] <= (1) |NADH|[c] + (2) |H+|[c] + (1) |5-10-Methylenetetrahydrofolate|[c]	(1) |cpd00004[c]| + (2) |cpd00067[c]| + (1) |cpd00125[c]| => (1) |cpd00003[c]| + (1) |cpd00345[c]|
rxn09498	glycine-cleavage system (lipoamide) irreversible, mitochondrial	2.1.2.10	PCC7424_1156 and PCC7424_4759 and PCC7424_0247 and (PCC7424_1989 or PCC7424_1647)	(1) |Tetrahydrofolate|[c] + (1) |S-aminomethyldihydrolipoamide|[c] => (1) |NH3|[c] + (1) |5-10-Methylenetetrahydrofolate|[c] + (1) |Dihydrolipoamide|[c]	(1) |cpd00087[c]| + (1) |cpd15217[c]| => (1) |cpd00013[c]| + (1) |cpd00125[c]| + (1) |cpd00449[c]|
rxn00547	ATP:D-fructose 6-phosphotransferase	2.7.1.4	PCC7424_0266	(1) |ATP|[c] + (1) |D-Fructose|[c] => (1) |ADP|[c] + (1) |D-fructose-6-phosphate|[c]	(1) |cpd00002[c]| + (1) |cpd00082[c]| => (1) |cpd00008[c]| + (1) |cpd00072[c]|
rxn00559	D-Mannose-6-phosphate ketol-isomerase	5.3.1.8	(PCC7424_3325 or PCC7424_0054)	(1) |D-mannose-6-phosphate|[c] <=> (1) |D-fructose-6-phosphate|[c]	(1) |cpd00235[c]| <=> (1) |cpd00072[c]|
rxn00640	GDP:D-mannose-1-phosphate guanylyltransferase	2.7.7.22	PCC7424_2951	(1) |GDP|[c] + (1) |D-Mannose 1-phosphate|[c] => (1) |Phosphate|[c] + (1) |H+|[c] + (1) |GDP-mannose|[c]	(1) |cpd00031[c]| + (1) |cpd00485[c]| => (1) |cpd00009[c]| + (1) |cpd00067[c]| + (1) |cpd00083[c]|
rxn00641	GTP:alpha-D-mannose-1-phosphate guanylyltransferase	2.7.7.13	PCC7424_0525	(1) |GTP|[c] + (1) |H+|[c] + (1) |D-Mannose 1-phosphate|[c] => (1) |PPi|[c] + (1) |GDP-mannose|[c]	(1) |cpd00038[c]| + (1) |cpd00067[c]| + (1) |cpd00485[c]| => (1) |cpd00012[c]| + (1) |cpd00083[c]|
rxn00642	GDPmannose 4,6-hydro-lyase	4.2.1.47	(PCC7424_3395 or PCC7424_3251)	(1) |GDP-mannose|[c] => (1) |H2O|[c] + (1) |GDP-4-dehydro-D-rhamnose|[c]	(1) |cpd00083[c]| => (1) |cpd00001[c]| + (1) |cpd00900[c]|
rxn01329	D-Mannose 6-phosphate 1,6-phosphomutase	5.4.2.8	(PCC7424_0525 or PCC7424_4933)	(1) |D-mannose-6-phosphate|[c] <=> (1) |D-Mannose 1-phosphate|[c]	(1) |cpd00235[c]| <=> (1) |cpd00485[c]|
rxn01870	D-Fructose 1-phosphate D-glyceraldehyde-3-phosphate-lyase	4.1.2.13	(PCC7424_4002 or PCC7424_0166)	(1) |D-fructose-1-phosphate|[c] <=> (1) |Glycerone-phosphate|[c] + (1) |D-Glyceraldehyde|[c]	(1) |cpd00802[c]| <=> (1) |cpd00095[c]| + (1) |cpd00448[c]|
rxn03962	GDP-L-fucose:NADP+ 4-oxidoreductase (3,5-epimerizing)	1.1.1.271	(PCC7424_3396)	(1) |NADP|[c] + (1) |GDP-L-fucose|[c] <=> (1) |NADPH|[c] + (1) |H+|[c] + (1) |GDP-4-dehydro-D-rhamnose|[c]	(1) |cpd00006[c]| + (1) |cpd00272[c]| <=> (1) |cpd00005[c]| + (1) |cpd00067[c]| + (1) |cpd00900[c]|
rxn00187	L-Glutamate:ammonia ligase (ADP-forming)	6.3.1.2	PCC7424_2203	(1) |ATP|[c] + (1) |NH3|[c] + (1) |L-Glutamate|[c] => (1) |ADP|[c] + (1) |Phosphate|[c] + (1) |L-Glutamine|[c] + (1) |H+|[c]	(1) |cpd00002[c]| + (1) |cpd00013[c]| + (1) |cpd00023[c]| => (1) |cpd00008[c]| + (1) |cpd00009[c]| + (1) |cpd00053[c]| + (1) |cpd00067[c]|
rxn00190	Deamido-NAD+:L-glutamine amido-ligase (AMP-forming)	6.3.5.1	PCC7424_0290	(1) |H2O|[c] + (1) |ATP|[c] + (1) |L-Glutamine|[c] + (1) |Deamido-NAD|[c] => (1) |NAD|[c] + (1) |PPi|[c] + (1) |AMP|[c] + (1) |L-Glutamate|[c] + (1) |H+|[c]	(1) |cpd00001[c]| + (1) |cpd00002[c]| + (1) |cpd00053[c]| + (1) |cpd00638[c]| => (1) |cpd00003[c]| + (1) |cpd00012[c]| + (1) |cpd00018[c]| + (1) |cpd00023[c]| + (1) |cpd00067[c]|
rxn00193	L-Glutamate racemase	5.1.1.3	PCC7424_1797	(1) |L-Glutamate|[c] <=> (1) |D-Glutamate|[c]	(1) |cpd00023[c]| <=> (1) |cpd00186[c]|
rxn00555	L-Glutamine:D-fructose-6-phosphate aminotransferase (hexose	2.6.1.16	PCC7424_2328	(1) |L-Glutamine|[c] + (1) |D-fructose-6-phosphate|[c] => (1) |L-Glutamate|[c] + (1) |D-Glucosamine phosphate|[c]	(1) |cpd00053[c]| + (1) |cpd00072[c]| => (1) |cpd00023[c]| + (1) |cpd00288[c]|
rxn06436	L-Glutamate:tRNA(Gln) ligase (AMP-forming)	6.1.1.17	PCC7424_4302	(1) |ATP|[c] + (1) |L-Glutamate|[c] + (1) |tRNA(Gln)|[c] => (1) |PPi|[c] + (1) |AMP|[c] + (1) |L-Glutamyl-tRNA(Gln)|[c]	(1) |cpd00002[c]| + (1) |cpd00023[c]| + (1) |cpd11911[c]| => (1) |cpd00012[c]| + (1) |cpd00018[c]| + (1) |cpd12828[c]|
rxn06520	Glu-tRNA(Gln):L-glutamine amido-ligase(ADP-forming)	6.3.5.7	(PCC7424_3567 and PCC7424_3997 and PCC7424_4217)	(1) |ADP|[c] + (1) |H+|[c] + (1) |Phosphate|[c] + (1) |L-Glutamate|[c] + (1) |Gln-tRNA(Gln)|[c] <= (1) |ATP|[c] + (1) |L-Glutamine|[c] + (1) |L-Glutamyl-tRNA(Gln)|[c]	(1) |cpd00002[c]| + (1) |cpd00053[c]| + (1) |cpd12828[c]| => (1) |cpd00008[c]| + (1) |cpd00067[c]| + (1) |cpd00009[c]| + (1) |cpd00023[c]| + (1) |cpd12060[c]|
rxn06937	L-Glutamate:tRNA(Glu) ligase (AMP-forming)	6.1.1.17	PCC7424_4302	(1) |ATP|[c] + (1) |L-Glutamate|[c] + (1) |tRNA-Glu|[c] => (1) |PPi|[c] + (1) |AMP|[c] + (1) |L-Glutamyl-tRNA-Glu|[c]	(1) |cpd00002[c]| + (1) |cpd00023[c]| + (1) |cpd11912[c]| => (1) |cpd00012[c]| + (1) |cpd00018[c]| + (1) |cpd12227[c]|
rxn00086	glutathione:NADP+ oxidoreductase	1.8.1.7	PCC7424_4332	(1) |NADP|[c] + (2) |Glutathione|[c] <=> (1) |NADPH|[c] + (1) |H+|[c] + (1) |Oxidized glutathione|[c]	(1) |cpd00006[c]| + (2) |cpd00042[c]| <=> (1) |cpd00005[c]| + (1) |cpd00067[c]| + (1) |cpd00111[c]|
rxn00186	5-Oxoproline amidohydrolase (ATP-hydrolysing)	3.5.2.9	(PCC7424_3529 or PCC7424_3534)	(2) |H2O|[c] + (1) |ATP|[c] + (1) |Pyroglutamate|[c] => (1) |ADP|[c] + (1) |Phosphate|[c] + (1) |L-Glutamate|[c] + (1) |H+|[c]	(2) |cpd00001[c]| + (1) |cpd00002[c]| + (1) |cpd01293[c]| => (1) |cpd00008[c]| + (1) |cpd00009[c]| + (1) |cpd00023[c]| + (1) |cpd00067[c]|
rxn00351	gamma-L-Glutamyl-L-cysteine:glycine ligase (ADP-forming)	6.3.2.3	PCC7424_3299	(1) |ATP|[c] + (1) |Glycine|[c] + (1) |gamma-Glutamylcysteine|[c] => (1) |ADP|[c] + (1) |Phosphate|[c] + (1) |Glutathione|[c] + (1) |H+|[c]	(1) |cpd00002[c]| + (1) |cpd00033[c]| + (1) |cpd00506[c]| => (1) |cpd00008[c]| + (1) |cpd00009[c]| + (1) |cpd00042[c]| + (1) |cpd00067[c]|
rxn00650	membrane alanyl aminopeptidase	3.4.11.2	PCC7424_4277	(1) |H2O|[c] + (1) |L-Cysteinylglycine|[c] <=> (1) |Glycine|[c] + (1) |L-Cysteine|[c]	(1) |cpd00001[c]| + (1) |cpd01017[c]| <=> (1) |cpd00033[c]| + (1) |cpd00084[c]|
rxn09521	g-glutamyltransferase	2.3.2.2	(PCC7424_3089 or PCC7424_3495)	(1) |L-Alanine|[c] + (1) |Glutathione|[c] => (1) |L-Cysteinylglycine|[c] + (1) |5-L-Glutamyl-L-alanine|[c]	(1) |cpd00035[c]| + (1) |cpd00042[c]| => (1) |cpd01017[c]| + (1) |cpd15236[c]|
rxn00612	sn-Glycerol-3-phosphate:NADP+ 2-oxidoreductase	1.1.1.94	PCC7424_1190	(1) |NADP|[c] + (1) |Glycerol-3-phosphate|[c] <=> (1) |NADPH|[c] + (1) |H+|[c] + (1) |Glycerone-phosphate|[c]	(1) |cpd00006[c]| + (1) |cpd00080[c]| <=> (1) |cpd00005[c]| + (1) |cpd00067[c]| + (1) |cpd00095[c]|
rxn00743	Glycerone phosphate phosphohydrolase (alkaline optimum)	3.1.3.1	(PCC7424_0398 or PCC7424_1242 or PCC7424_1247 or PCC7424_1973 or PCC7424_1997)	(1) |H2O|[c] + (1) |Glycerone-phosphate|[c] => (1) |Phosphate|[c] + (1) |H+|[c] + (1) |Glycerone|[c]	(1) |cpd00001[c]| + (1) |cpd00095[c]| => (1) |cpd00009[c]| + (1) |cpd00067[c]| + (1) |cpd00157[c]|
rxn00762	Glycerol:NAD+ oxidoreductase	1.1.1.6	PCC7424_1321	(1) |NAD|[c] + (1) |Glycerol|[c] <=> (1) |NADH|[c] + (1) |H+|[c] + (1) |Glycerone|[c]	(1) |cpd00003[c]| + (1) |cpd00100[c]| <=> (1) |cpd00004[c]| + (1) |cpd00067[c]| + (1) |cpd00157[c]|
rxn01286	D-Glyceraldehyde:NAD+ oxidoreductase	1.2.1.3	PCC7424_0165 or PCC7424_3759	(1) |H2O|[c] + (1) |NAD|[c] + (1) |D-Glyceraldehyde|[c] => (1) |NADH|[c] + (2) |H+|[c] + (1) |Glycerate|[c]	(1) |cpd00001[c]| + (1) |cpd00003[c]| + (1) |cpd00448[c]| => (1) |cpd00004[c]| + (2) |cpd00067[c]| + (1) |cpd00223[c]|
rxn00422	L-Serine:pyruvate aminotransferase	2.6.1.51	PCC7424_5094	(1) |Pyruvate|[c] + (1) |L-Serine|[c] => (1) |L-Alanine|[c] + (1) |Hydroxypyruvate|[c]	(1) |cpd00020[c]| + (1) |cpd00054[c]| => (1) |cpd00035[c]| + (1) |cpd00145[c]|
rxn00692	5,10-Methylenetetrahydrofolate:glycine hydroxymethyltransferase	2.1.2.1	PCC7424_4802	(1) |H2O|[c] + (1) |Glycine|[c] + (1) |5-10-Methylenetetrahydrofolate|[c] <=> (1) |L-Serine|[c] + (1) |Tetrahydrofolate|[c]	(1) |cpd00001[c]| + (1) |cpd00033[c]| + (1) |cpd00125[c]| <=> (1) |cpd00054[c]| + (1) |cpd00087[c]|
rxn01069	O-Phospho-L-homoserine phospho-lyase (adding water)	4.2.3.1	(PCC7424_2502) or (PCC7424_0595)	(1) |H2O|[c] + (1) |O-Phospho-L-homoserine|[c] => (1) |Phosphate|[c] + (1) |H+|[c] + (1) |L-Threonine|[c]	(1) |cpd00001[c]| + (1) |cpd00809[c]| => (1) |cpd00009[c]| + (1) |cpd00067[c]| + (1) |cpd00161[c]|
rxn01101	3-Phospho-D-glycerate:NAD+ 2-oxidoreductase	1.1.1.95	PCC7424_4778	(1) |NAD|[c] + (1) |3-Phosphoglycerate|[c] <=> (1) |NADH|[c] + (1) |H+|[c] + (1) |3-Phosphonooxypyruvate|[c]	(1) |cpd00003[c]| + (1) |cpd00169[c]| <=> (1) |cpd00004[c]| + (1) |cpd00067[c]| + (1) |cpd02069[c]|
rxn01300	ATP:L-homoserine O-phosphotransferase	2.7.1.39	PCC7424_1080	(1) |ATP|[c] + (1) |L-Homoserine|[c] => (1) |ADP|[c] + (1) |O-Phospho-L-homoserine|[c] + (1) |H+|[c]	(1) |cpd00002[c]| + (1) |cpd00227[c]| => (1) |cpd00008[c]| + (1) |cpd00809[c]| + (1) |cpd00067[c]|
rxn01302	L-Homoserine:NADP+ oxidoreductase	1.1.1.3	PCC7424_0286	(1) |NADP|[c] + (1) |L-Homoserine|[c] <=> (1) |NADPH|[c] + (1) |H+|[c] + (1) |L-Aspartate4-semialdehyde|[c]	(1) |cpd00006[c]| + (1) |cpd00227[c]| <=> (1) |cpd00005[c]| + (1) |cpd00067[c]| + (1) |cpd00346[c]|
rxn06438	Glycine:tRNA(Gly) ligase (AMP-forming)	6.1.1.14	(PCC7424_3659 and PCC7424_4816)	(1) |ATP|[c] + (1) |Glycine|[c] + (1) |tRNA(Gly)|[c] => (1) |PPi|[c] + (1) |AMP|[c] + (1) |Glycyl-tRNA(Gly)|[c]	(1) |cpd00002[c]| + (1) |cpd00033[c]| + (1) |cpd11913[c]| => (1) |cpd00012[c]| + (1) |cpd00018[c]| + (1) |cpd12100[c]|
rxn06446	L-Serine:tRNA(Ser) ligase (AMP-forming)	6.1.1.11	PCC7424_1828	(1) |ATP|[c] + (1) |L-Serine|[c] + (1) |tRNA(Ser)|[c] => (1) |PPi|[c] + (1) |AMP|[c] + (1) |L-Seryl-tRNA(Ser)|[c]	(1) |cpd00002[c]| + (1) |cpd00054[c]| + (1) |cpd11921[c]| => (1) |cpd00012[c]| + (1) |cpd00018[c]| + (1) |cpd12132[c]|
rxn06447	L-Threonine:tRNA(Thr) ligase (AMP-forming)	6.1.1.3	(PCC7424_1383)	(1) |ATP|[c] + (1) |L-Threonine|[c] + (1) |tRNA(Thr)|[c] => (1) |PPi|[c] + (1) |AMP|[c] + (1) |L-Threonyl-tRNA(Thr)|[c]	(1) |cpd00002[c]| + (1) |cpd00161[c]| + (1) |cpd11922[c]| => (1) |cpd00012[c]| + (1) |cpd00018[c]| + (1) |cpd12229[c]|
rxn09499	glycine-cleavage complex (lipoamide)	1.4.4.2	PCC7424_4759	(1) |Glycine|[c] + (1) |H+|[c] + (1) |Lipoamide|[c] <=> (1) |CO2|[c] + (1) |S-aminomethyldihydrolipoamide|[c]	(1) |cpd00033[c]| + (1) |cpd00067[c]| + (1) |cpd00213[c]| <=> (1) |cpd00011[c]| + (1) |cpd15217[c]|
PFK	phosphofructokinase	2.7.1.11	(PCC7424_1263 or PCC7424_2934)	(1) |ATP|[c] + (1) |D-fructose-6-phosphate|[c] => (1) |ADP|[c] + (1) |D-fructose-1,6-bisphosphate|[c] + (1) |H+|[c]	(1) |cpd00002[c]| + (1) |cpd00072[c]| => (1) |cpd00008[c]| + (1) |cpd00290[c]| + (1) |cpd00067[c]|
rxn00147	ATP:pyruvate,water phosphotransferase	2.7.9.2	(PCC7424_1835 or PCC7424_1972 or PCC7424_2777)	(1) |H2O|[c] + (1) |ATP|[c] + (1) |Pyruvate|[c] => (1) |Phosphate|[c] + (1) |AMP|[c] + (1) |Phosphoenolpyruvate|[c] + (1) |H+|[c]	(1) |cpd00001[c]| + (1) |cpd00002[c]| + (1) |cpd00020[c]| => (1) |cpd00009[c]| + (1) |cpd00018[c]| + (1) |cpd00061[c]| + (1) |cpd00067[c]|
rxn00148	ATP:pyruvate O2-phosphotransferase	2.7.1.40	(PCC7424_2354 or PCC7424_3440)	(1) |ATP|[c] + (1) |Pyruvate|[c] <= (1) |ADP|[c] + (1) |Phosphoenolpyruvate|[c] + (1) |H+|[c]	(1) |cpd00008[c]| + (1) |cpd00061[c]| + (1) |cpd00067[c]| => (1) |cpd00002[c]| + (1) |cpd00020[c]|
rxn00216	Hexokinase	2.7.1.2	PCC7424_2333	(1) |ATP|[c] + (1) |D-Glucose|[c] => (1) |ADP|[c] + (1) |D-glucose-6-phosphate|[c]	(1) |cpd00002[c]| + (1) |cpd00027[c]| => (1) |cpd00008[c]| + (1) |cpd00079[c]|
rxn00459	2-Phospho-D-glycerate hydro-lyase	4.2.1.11	(PCC7424_4022)	(1) |2-Phospho-D-glycerate|[c] <=> (1) |H2O|[c] + (1) |Phosphoenolpyruvate|[c]	(1) |cpd00482[c]| <=> (1) |cpd00001[c]| + (1) |cpd00061[c]|
rxn00506	Acetaldehyde:NAD+ oxidoreductase	1.2.1.3	PCC7424_0165 or PCC7424_3759	(1) |H2O|[c] + (1) |NAD|[c] + (1) |Acetaldehyde|[c] => (1) |NADH|[c] + (1) |Acetate|[c] + (2) |H+|[c]	(1) |cpd00001[c]| + (1) |cpd00003[c]| + (1) |cpd00071[c]| => (1) |cpd00004[c]| + (1) |cpd00029[c]| + (2) |cpd00067[c]|
rxn00507	Acetaldehyde:NADP+ oxidoreductase	1.2.1.4	PCC7424_0165 or PCC7424_3759	(1) |H2O|[c] + (1) |NADP|[c] + (1) |Acetaldehyde|[c] => (1) |NADPH|[c] + (1) |Acetate|[c] + (2) |H+|[c]	(1) |cpd00001[c]| + (1) |cpd00006[c]| + (1) |cpd00071[c]| => (1) |cpd00005[c]| + (1) |cpd00029[c]| + (2) |cpd00067[c]|
rxn00536	Ethanol:NADP+ oxidoreductase	1.1.1.2	(PCC7424_5710 or PCC7424_3972)	(1) |NADP|[c] + (1) |Ethanol|[c] <=> (1) |NADPH|[c] + (1) |H+|[c] + (1) |Acetaldehyde|[c]	(1) |cpd00006[c]| + (1) |cpd00363[c]| <=> (1) |cpd00005[c]| + (1) |cpd00067[c]| + (1) |cpd00071[c]|
rxn00548	D-Fructose-6-phosphate D-erythrose-4-phosphate-lyase	4.1.2.22	(PCC7424_3782 or PCC7424_3248)	(1) |Phosphate|[c] + (1) |D-fructose-6-phosphate|[c] => (1) |H2O|[c] + (1) |Acetylphosphate|[c] + (1) |D-Erythrose4-phosphate|[c]	(1) |cpd00009[c]| + (1) |cpd00072[c]| => (1) |cpd00001[c]| + (1) |cpd00196[c]| + (1) |cpd00236[c]|
rxn00549	D-Fructose-1,6-bisphosphate 1-phosphohydrolase	3.1.3.11	(PCC7424_1496 or PCC7424_5180)	(1) |H2O|[c] + (1) |D-fructose-1,6-bisphosphate|[c] => (1) |Phosphate|[c] + (1) |H+|[c] + (1) |D-fructose-6-phosphate|[c]	(1) |cpd00001[c]| + (1) |cpd00290[c]| => (1) |cpd00009[c]| + (1) |cpd00067[c]| + (1) |cpd00072[c]|
rxn00558	D-Glucose-6-phosphate ketol-isomerase	5.3.1.9	(PCC7424_3777)	(1) |D-glucose-6-phosphate|[c] <=> (1) |D-fructose-6-phosphate|[c]	(1) |cpd00079[c]| <=> (1) |cpd00072[c]|
rxn00704	alpha-D-Glucose 1-phosphate 1,6-phosphomutase	5.4.2.2	PCC7424_4132	(1) |D-Glucose 1-phosphate|[c] <=> (1) |D-glucose-6-phosphate|[c]	(1) |cpd00089[c]| <=> (1) |cpd00079[c]|
rxn00747	D-Glyceraldehyde-3-phosphate ketol-isomerase	5.3.1.1	PCC7424_4008	(1) |Glyceraldehyde3-phosphate|[c] <=> (1) |Glycerone-phosphate|[c]	(1) |cpd00102[c]| <=> (1) |cpd00095[c]|
rxn00781	D-Glyceraldehyde-3-phosphate:NAD+ oxidoreductase(phosphorylating)	1.2.1.12	(PCC7424_3783)	(1) |NAD|[c] + (1) |Phosphate|[c] + (1) |Glyceraldehyde3-phosphate|[c] <= (1) |NADH|[c] + (1) |1,3-Bisphospho-D-glycerate|[c] + (1) |H+|[c]	(1) |cpd00004[c]| + (1) |cpd00203[c]| + (1) |cpd00067[c]| => (1) |cpd00003[c]| + (1) |cpd00009[c]| + (1) |cpd00102[c]|
rxn00782	D-Glyceraldehyde-3-phosphate:NADP+ oxidoreductase(phosphorylating)	1.2.1.13	(PCC7424_3783)	(1) |NADP|[c] + (1) |Phosphate|[c] + (1) |Glyceraldehyde3-phosphate|[c] <= (1) |NADPH|[c] + (1) |1,3-Bisphospho-D-glycerate|[c] + (1) |H+|[c]	(1) |cpd00005[c]| + (1) |cpd00203[c]| + (1) |cpd00067[c]| => (1) |cpd00006[c]| + (1) |cpd00009[c]| + (1) |cpd00102[c]|
rxn00786	D-Fructose-1,6-bisphosphate D-glyceraldehyde-3-phosphate-lyase	4.1.2.13	(PCC7424_0166 or PCC7424_4002)	(1) |D-fructose-1,6-bisphosphate|[c] <=> (1) |Glycerone-phosphate|[c] + (1) |Glyceraldehyde3-phosphate|[c]	(1) |cpd00290[c]| <=> (1) |cpd00095[c]| + (1) |cpd00102[c]|
rxn01100	ATP:3-phospho-D-glycerate 1-phosphotransferase	2.7.2.3	PCC7424_1584	(1) |ATP|[c] + (1) |3-Phosphoglycerate|[c] <=> (1) |ADP|[c] + (1) |1,3-Bisphospho-D-glycerate|[c]	(1) |cpd00002[c]| + (1) |cpd00169[c]| <=> (1) |cpd00008[c]| + (1) |cpd00203[c]|
rxn01103	3-Phospho-D-glyceroyl phosphate phosphohydrolase	3.6.1.7	PCC7424_4069	(1) |H2O|[c] + (1) |1,3-Bisphospho-D-glycerate|[c] => (1) |Phosphate|[c] + (2) |H+|[c] + (1) |3-Phosphoglycerate|[c]	(1) |cpd00001[c]| + (1) |cpd00203[c]| => (1) |cpd00009[c]| + (2) |cpd00067[c]| + (1) |cpd00169[c]|
rxn01106	2-Phospho-D-glycerate 2,3-phosphomutase	5.4.2.1	(PCC7424_2353 or PCC7424_2210 or PCC7424_1967)	(1) |2-Phospho-D-glycerate|[c] <=> (1) |3-Phosphoglycerate|[c]	(1) |cpd00482[c]| <=> (1) |cpd00169[c]|
rxn05938	pyruvate synthase	1.2.7.1	PCC7424_1261	(1) |CO2|[c] + (1) |Acetyl-CoA|[c] + (1) |H+|[c] + (2) |Reduced ferredoxin|[c] <= (1) |CoA|[c] + (1) |Pyruvate|[c] + (2) |Oxidized ferredoxin|[c]	(1) |cpd00010[c]| + (1) |cpd00020[c]| + (2) |cpfdxo22[c]| => (1) |cpd00011[c]| + (1) |cpd00022[c]| + (1) |cpd00067[c]| + (2) |cpfdxr22[c]|
rxn00272	L-Alanine:glyoxylate aminotransferase	2.6.1.44	PCC7424_5094	(1) |L-Alanine|[c] + (1) |Glyoxalate|[c] <=> (1) |Pyruvate|[c] + (1) |Glycine|[c]	(1) |cpd00035[c]| + (1) |cpd00040[c]| <=> (1) |cpd00020[c]| + (1) |cpd00033[c]|
rxn00328	4-Hydroxy-2-oxoglutarate glyoxylate-lyase	4.1.3.16	PCC7424_1658	(1) |4-Hydroxy-2-oxoglutarate|[c] <=> (1) |Pyruvate|[c] + (1) |Glyoxalate|[c]	(1) |cpd00830[c]| <=> (1) |cpd00020[c]| + (1) |cpd00040[c]|
rxn00333	(S)-2-Hydroxy-acid:oxygen 2-oxidoreductase	1.1.3.15	(PCC7424_5351 and PCC7424_5350 and PCC7424_3186)	(1) |O2|[c] + (1) |Glycolate|[c] => (1) |H2O2|[c] + (1) |Glyoxalate|[c]	(1) |cpd00007[c]| + (1) |cpd00139[c]| => (1) |cpd00025[c]| + (1) |cpd00040[c]|
rxn00512	Glycolate:NAD+ oxidoreductase	1.1.3.15	(PCC7424_5351 and PCC7424_5350 and PCC7424_3186)	(1) |NAD|[c] + (1) |Glycolate|[c] => (1) |NADH|[c] + (1) |Glyoxalate|[c] + (1) |H+|[c]	(1) |cpd00003[c]| + (1) |cpd00139[c]| => (1) |cpd00004[c]| + (1) |cpd00040[c]| + (1) |cpd00067[c]|
rxn00979	glycolaldehyde:NAD+ oxidoreductase	1.2.1.21	PCC7424_3759	(1) |H2O|[c] + (1) |NAD|[c] + (1) |Glycolaldehyde|[c] => (1) |NADH|[c] + (2) |H+|[c] + (1) |Glycolate|[c]	(1) |cpd00001[c]| + (1) |cpd00003[c]| + (1) |cpd00229[c]| => (1) |cpd00004[c]| + (2) |cpd00067[c]| + (1) |cpd00139[c]|
rxn00980	2-Phosphoglycolate phosphohydrolase	3.1.3.18	PCC7424_4032	(1) |H2O|[c] + (1) |2-Phosphoglycolate|[c] => (1) |Phosphate|[c] + (1) |H+|[c] + (1) |Glycolate|[c]	(1) |cpd00001[c]| + (1) |cpd00727[c]| => (1) |cpd00009[c]| + (1) |cpd00067[c]| + (1) |cpd00139[c]|
rxn01280	(R)-Glycerate:NAD+ oxidoreductase	1.1.1.60	(PCC7424_1570)	(1) |NAD|[c] + (1) |Glycerate|[c] <= (1) |NADH|[c] + (1) |H+|[c] + (1) |Tartronate semialdehyde|[c]	(1) |cpd00004[c]| + (1) |cpd00067[c]| + (1) |cpd00843[c]| => (1) |cpd00003[c]| + (1) |cpd00223[c]|
rxn01281	(R)-Glycerate:NADP+ oxidoreductase	1.1.1.60	(PCC7424_1570)	(1) |NADP|[c] + (1) |Glycerate|[c] <= (1) |NADPH|[c] + (1) |H+|[c] + (1) |Tartronate semialdehyde|[c]	(1) |cpd00005[c]| + (1) |cpd00067[c]| + (1) |cpd00843[c]| => (1) |cpd00006[c]| + (1) |cpd00223[c]|
rxn00789	1-(5-Phospho-D-ribosyl)-ATP:pyrophosphate phosphoribosyl-transferase	2.4.2.17	(PCC7424_5072 and PCC7424_0509)	(1) |PPi|[c] + (1) |Phosphoribosyl-ATP|[c] <= (1) |ATP|[c] + (1) |PRPP|[c]	(1) |cpd00002[c]| + (1) |cpd00103[c]| => (1) |cpd00012[c]| + (1) |cpd01775[c]|
rxn00863	L-Histidinal:NAD+ oxidoreductase	1.1.1.23	(PCC7424_2689 or PCC7424_0738)	(1) |H2O|[c] + (1) |NAD|[c] + (1) |L-Histidinal|[c] => (1) |NADH|[c] + (2) |H+|[c] + (1) |L-Histidine|[c]	(1) |cpd00001[c]| + (1) |cpd00003[c]| + (1) |cpd01324[c]| => (1) |cpd00004[c]| + (2) |cpd00067[c]| + (1) |cpd00119[c]|
rxn02159	L-Histidinol:NAD+ oxidoreductase	1.1.1.23	(PCC7424_2689 or PCC7424_0738)	(1) |NAD|[c] + (1) |L-Histidinol|[c] <=> (1) |NADH|[c] + (1) |H+|[c] + (1) |L-Histidinal|[c]	(1) |cpd00003[c]| + (1) |cpd00641[c]| <=> (1) |cpd00004[c]| + (1) |cpd00067[c]| + (1) |cpd01324[c]|
rxn02160	L-Histidinol-phosphate phosphohydrolase	3.1.3.15	PCC7424_0429	(1) |H2O|[c] + (1) |L-histidinol-phosphate|[c] => (1) |Phosphate|[c] + (1) |H+|[c] + (1) |L-Histidinol|[c]	(1) |cpd00001[c]| + (1) |cpd00807[c]| => (1) |cpd00009[c]| + (1) |cpd00067[c]| + (1) |cpd00641[c]|
rxn02320	5-Amino-2-oxopentanoate:2-oxoglutarate aminotransferase	2.6.1.9	PCC7424_4240	(1) |2-Oxoglutarate|[c] + (1) |H+|[c] + (1) |L-histidinol-phosphate|[c] <= (1) |L-Glutamate|[c] + (1) |imidazole acetol-phosphate|[c]	(1) |cpd00023[c]| + (1) |cpd00930[c]| => (1) |cpd00024[c]| + (1) |cpd00067[c]| + (1) |cpd00807[c]|
rxn02473	D-erythro-1-(Imidazol-4-yl)glycerol 3-phosphate hydro-lyase	4.2.1.19	PCC7424_0429	(1) |D-erythro-imidazole-glycerol-phosphate|[c] + (1) |H+|[c] => (1) |H2O|[c] + (1) |imidazole acetol-phosphate|[c]	(1) |cpd02843[c]| + (1) |cpd00067[c]| => (1) |cpd00001[c]| + (1) |cpd00930[c]|
rxn02834	Phosphoribosyl-ATP pyrophosphohydrolase	3.6.1.31	(PCC7424_2968)	(1) |H2O|[c] + (1) |Phosphoribosyl-ATP|[c] => (1) |PPi|[c] + (1) |Phosphoribosyl-AMP|[c] + (1) |H+|[c]	(1) |cpd00001[c]| + (1) |cpd01775[c]| => (1) |cpd00012[c]| + (1) |cpd01777[c]| + (1) |cpd00067[c]|
rxn02835	1-(5-phospho-D-ribosyl)-AMP 1,6-hydrolase	3.5.4.19	(PCC7424_2968)	(1) |H2O|[c] + (1) |H+|[c] + (1) |Phosphoribosyl-AMP|[c] => (1) |phosphoribosylformiminoaicar-phosphate|[c]	(1) |cpd00001[c]| + (1) |cpd00067[c]| + (1) |cpd01777[c]| => (1) |cpd02979[c]|
rxn03175	N-(5'-Phospho-D-ribosylformimino)-5-amino-1-	5.3.1.16	PCC7424_4950	(1) |phosphoribosylformiminoaicar-phosphate|[c] => (1) |phosphoribulosylformimino-AICAR-phosphate|[c]	(1) |cpd02979[c]| => (1) |cpd02991[c]|
rxn06439	L-Histidine:tRNA(His) ligase (AMP-forming)	6.1.1.21	PCC7424_5012	(1) |ATP|[c] + (1) |H+|[c] + (1) |L-Histidine|[c] + (1) |tRNA(His)|[c] => (1) |PPi|[c] + (1) |AMP|[c] + (1) |L-Histidyl-tRNA(His)|[c]	(1) |cpd00002[c]| + (1) |cpd00067[c]| + (1) |cpd00119[c]| + (1) |cpd11914[c]| => (1) |cpd00012[c]| + (1) |cpd00018[c]| + (1) |cpd12228[c]|
rxn05887	Hydrogen:NAD+ oxidoreductase	1.12.1.2	((PCC7424_4163 and PCC7424_4160) and PCC7424_4164 and PCC7424_4167 and PCC7424_4166)	(1) |NAD|[c] + (1) |H2|[c] => (1) |NADH|[c] + (1) |H+|[c]	(1) |cpd00003[c]| + (1) |cpd11640[c]| => (1) |cpd00004[c]| + (1) |cpd00067[c]|
rxn07200	Hydrogen:NADP+ oxidoreductase	1.12.1.3	((PCC7424_4163 and PCC7424_4160) and PCC7424_4164 and PCC7424_4167 and PCC7424_4166)	(1) |NADP|[c] + (1) |H2|[c] => (1) |NADPH|[c] + (1) |H+|[c]	(1) |cpd00006[c]| + (1) |cpd11640[c]| => (1) |cpd00005[c]| + (1) |cpd00067[c]|
UPHYDR	Uptake Hydrogenase	1.12.7.2	(PCC7424_1818 and PCC7424_1817)	(2) |Oxidized ferredoxin|[c] + (1) |H2|[c] => (2) |Reduced ferredoxin|[c] + (2) |H+|[c]	(2) |cpfdxo22[c]| + (1) |cpd11640[c]| => (2) |cpfdxr22[c]| + (2) |cpd00067[c]|
AG3P_OAT182	Linoleoyl-G3P O-acyltransferase (n-C18:2)	2.3.1.51	PCC7424_0458	(1) |Octadecynoyl-ACP (n-C18:2ACP)|[c] + (1) |1-octadec-9-12-dienoyl-sn-glycerol 3-phosphate|[c] => (1) |ACP|[c] + (1) |1,2-dioctadec-9-12-dienoyl-sn-glycerol 3-phosphate|[c]	(1) |cpd15271[c]| + (1) |cpdLiG3P[c]| => (1) |cpd11493[c]| + (1) |c_DLiG3P[c]|
AG3P_OAT183	Linolenoyl-G3P O-acyltransferase (n-C18:3)	2.3.1.51	PCC7424_0458	(1) |alpha-Linolenoyl-ACP|[c] + (1) |1-octadec-9-12-15-trienoyl-sn-glycerol 3-phosphate|[c] => (1) |ACP|[c] + (1) |1,2-dioctadec-9-12-15-trienoyl-sn-glycerol 3-phosphate|[c]	(1) |cpd14882[c]| + (1) |cp_aLG3P[c]| => (1) |cpd11493[c]| + (1) |c_DaLG3P[c]|
CDGS_182	CDP-diacylglycerol synthetase (n-C18:2)	2.7.7.41	PCC7424_3431	(1) |CTP|[c] + (1) |1,2-dioctadec-9-12-dienoyl-sn-glycerol 3-phosphate|[c] => (1) |PPi|[c] + (1) |CDP-1,2-dioctadec-9-12-dienoylglycerol|[c]	(1) |cpd00052[c]| + (1) |c_DLiG3P[c]| => (1) |cpd00012[c]| + (1) |CDPDG182[c]|
CDGS_183	CDP-diacylglycerol synthetase (n-C18:3)	2.7.7.41	PCC7424_3431	(1) |CTP|[c] + (1) |1,2-dioctadec-9-12-15-trienoyl-sn-glycerol 3-phosphate|[c] => (1) |PPi|[c] + (1) |CDP-1,2-dioctadec-9-12-15-trienoylglycerol|[c]	(1) |cpd00052[c]| + (1) |c_DaLG3P[c]| => (1) |cpd00012[c]| + (1) |CDPDG183[c]|
DAGK182	diacylglycerol kinase (n-C18:2)	2.7.1.107	PCC7424_2712	(1) |ATP|[c] + (1) |1,2-Diacyl-sn-glycerol (dioctadec-9-12-dienoyl, n-C18:2)|[c] => (1) |ADP|[c] + (1) |1,2-dioctadec-9-12-dienoyl-sn-glycerol 3-phosphate|[c]	(1) |cpd00002[c]| + (1) |cp_DLiGl[c]| => (1) |cpd00008[c]| + (1) |c_DLiG3P[c]|
DAGK183	diacylglycerol kinase (n-C18:3)	2.7.1.107	PCC7424_2712	(1) |ATP|[c] + (1) |1,2-Diacyl-sn-glycerol (dioctadec-9-12-15-trienoyl, n-C18:3)|[c] => (1) |ADP|[c] + (1) |1,2-dioctadec-9-12-15-trienoyl-sn-glycerol 3-phosphate|[c]	(1) |cpd00002[c]| + (1) |cp_DaLGl[c]| => (1) |cpd00008[c]| + (1) |c_DaLG3P[c]|
DGaS_140	Digalactosyldiacylglycerol synthase (n-C14:0)	2.4.1.241	PCC7424_2830	(1) |UDP-galactose|[c] + (1) |1,2-Diacyl-3-beta-D-galactosyl-sn-glycerol (n-C14)|[c] => (1) |Digalactosyl-diacylglycerol(n-C14)|[c] + (1) |UDP|[c]	(1) |cpd00043[c]| + (1) |cpdMG140[c]| => (1) |cpdDG140[c]| + (1) |cpd00014[c]|
DGaS_160	Digalactosyldiacylglycerol synthase (n-C16:0)	2.4.1.241	PCC7424_2830	(1) |UDP-galactose|[c] + (1) |1,2-Diacyl-3-beta-D-galactosyl-sn-glycerol (n-C16)|[c] => (1) |Digalactosyl-diacylglycerol(n-C16)|[c] + (1) |UDP|[c]	(1) |cpd00043[c]| + (1) |cpdMG160[c]| => (1) |cpdDG160[c]| + (1) |cpd00014[c]|
DGaS_161	Digalactosyldiacylglycerol synthase (n-C16:1)	2.4.1.241	PCC7424_2830	(1) |UDP-galactose|[c] + (1) |1,2-Diacyl-3-beta-D-galactosyl-sn-glycerol (n-C16:1)|[c] => (1) |Digalactosyl-diacylglycerol(n-C16:1)|[c] + (1) |UDP|[c]	(1) |cpd00043[c]| + (1) |cpdMG161[c]| => (1) |cpdDG161[c]| + (1) |cpd00014[c]|
DGaS_180	Digalactosyldiacylglycerol synthase (n-C18:0)	2.4.1.241	PCC7424_2830	(1) |UDP-galactose|[c] + (1) |1,2-Diacyl-3-beta-D-galactosyl-sn-glycerol (n-C18:0)|[c] => (1) |Digalactosyl-diacylglycerol(n-C18:0)|[c] + (1) |UDP|[c]	(1) |cpd00043[c]| + (1) |cpdMG180[c]| => (1) |cpdDG180[c]| + (1) |cpd00014[c]|
DGaS_181	Digalactosyldiacylglycerol synthase (n-C18:1)	2.4.1.241	PCC7424_2830	(1) |UDP-galactose|[c] + (1) |1,2-Diacyl-3-beta-D-galactosyl-sn-glycerol (n-C18:1)|[c] => (1) |Digalactosyl-diacylglycerol(n-C18:1)|[c] + (1) |UDP|[c]	(1) |cpd00043[c]| + (1) |cpdMG181[c]| => (1) |cpdDG181[c]| + (1) |cpd00014[c]|
DGaS_182	Digalactosyldiacylglycerol synthase (n-C18:2)	2.4.1.241	PCC7424_2830	(1) |UDP-galactose|[c] + (1) |1,2-Diacyl-3-beta-D-galactosyl-sn-glycerol (n-C18:2)|[c] => (1) |Digalactosyl-diacylglycerol(n-C18:2)|[c] + (1) |UDP|[c]	(1) |cpd00043[c]| + (1) |cpdMG182[c]| => (1) |cpdDG182[c]| + (1) |cpd00014[c]|
DGaS_183	Digalactosyldiacylglycerol synthase (n-C18:3)	2.4.1.241	PCC7424_2830	(1) |UDP-galactose|[c] + (1) |1,2-Diacyl-3-beta-D-galactosyl-sn-glycerol (n-C18:3)|[c] => (1) |Digalactosyl-diacylglycerol(n-C18:3)|[c] + (1) |UDP|[c]	(1) |cpd00043[c]| + (1) |cpdMG183[c]| => (1) |cpdDG183[c]| + (1) |cpd00014[c]|
G3P_AT182	glycerol-3-phosphate acyltransferase (C18:2)	2.3.1.15	(PCC7424_5082)	(1) |Glycerol-3-phosphate|[c] + (1) |Octadecynoyl-ACP (n-C18:2ACP)|[c] => (1) |ACP|[c] + (1) |1-octadec-9-12-dienoyl-sn-glycerol 3-phosphate|[c]	(1) |cpd00080[c]| + (1) |cpd15271[c]| => (1) |cpd11493[c]| + (1) |cpdLiG3P[c]|
G3P_AT183	glycerol-3-phosphate acyltransferase (C18:3)	2.3.1.15	(PCC7424_5082)	(1) |Glycerol-3-phosphate|[c] + (1) |alpha-Linolenoyl-ACP|[c] => (1) |ACP|[c] + (1) |1-octadec-9-12-15-trienoyl-sn-glycerol 3-phosphate|[c]	(1) |cpd00080[c]| + (1) |cpd14882[c]| => (1) |cpd11493[c]| + (1) |cp_aLG3P[c]|
GaT_140	Galactosyltransferase (n-C14:0)	2.4.1.6	PCC7424_2830	(1) |UDP-galactose|[c] + (1) |1,2-Diacyl-sn-glycerol ditetradecanoyl|[c] => (1) |H+|[c] + (1) |1,2-Diacyl-3-beta-D-galactosyl-sn-glycerol (n-C14)|[c] + (1) |UDP|[c]	(1) |cpd00043[c]| + (1) |cpd15307[c]| => (1) |cpd00067[c]| + (1) |cpdMG140[c]| + (1) |cpd00014[c]|
GaT_160	Galactosyltransferase (n-C16:0)	2.4.1.6	PCC7424_2830	(1) |UDP-galactose|[c] + (1) |1,2-Diacyl-sn-glycerol dihexadecanoyl|[c] => (1) |H+|[c] + (1) |1,2-Diacyl-3-beta-D-galactosyl-sn-glycerol (n-C16)|[c] + (1) |UDP|[c]	(1) |cpd00043[c]| + (1) |cpd15309[c]| => (1) |cpd00067[c]| + (1) |cpdMG160[c]| + (1) |cpd00014[c]|
GaT_161	Galactosyltransferase (n-C16:1)	2.4.1.6	PCC7424_2830	(1) |UDP-galactose|[c] + (1) |1,2-Diacyl-sn-glycerol dihexadec-9-enoyl|[c] => (1) |H+|[c] + (1) |1,2-Diacyl-3-beta-D-galactosyl-sn-glycerol (n-C16:1)|[c] + (1) |UDP|[c]	(1) |cpd00043[c]| + (1) |cpd15310[c]| => (1) |cpd00067[c]| + (1) |cpdMG161[c]| + (1) |cpd00014[c]|
GaT_180	Galactosyltransferase (n-C18:0)	2.4.1.6	PCC7424_2830	(1) |UDP-galactose|[c] + (1) |1,2-Diacyl-sn-glycerol dioctadecanoyl|[c] => (1) |H+|[c] + (1) |1,2-Diacyl-3-beta-D-galactosyl-sn-glycerol (n-C18:0)|[c] + (1) |UDP|[c]	(1) |cpd00043[c]| + (1) |cpd15311[c]| => (1) |cpd00067[c]| + (1) |cpdMG180[c]| + (1) |cpd00014[c]|
GaT_181	Galactosyltransferase (n-C18:1)	2.4.1.6	PCC7424_2830	(1) |UDP-galactose|[c] + (1) |1,2-Diacyl-sn-glycerol dioctadec-11-enoyl|[c] => (1) |H+|[c] + (1) |1,2-Diacyl-3-beta-D-galactosyl-sn-glycerol (n-C18:1)|[c] + (1) |UDP|[c]	(1) |cpd00043[c]| + (1) |cpd15312[c]| => (1) |cpd00067[c]| + (1) |cpdMG181[c]| + (1) |cpd00014[c]|
GaT_182	Galactosyltransferase (n-C18:2)	2.4.1.6	PCC7424_2830	(1) |UDP-galactose|[c] + (1) |1,2-Diacyl-sn-glycerol (dioctadec-9-12-dienoyl, n-C18:2)|[c] => (1) |H+|[c] + (1) |1,2-Diacyl-3-beta-D-galactosyl-sn-glycerol (n-C18:2)|[c] + (1) |UDP|[c]	(1) |cpd00043[c]| + (1) |cp_DLiGl[c]| => (1) |cpd00067[c]| + (1) |cpdMG182[c]| + (1) |cpd00014[c]|
GaT_183	Galactosyltransferase (n-C18:3)	2.4.1.6	PCC7424_2830	(1) |UDP-galactose|[c] + (1) |1,2-Diacyl-sn-glycerol (dioctadec-9-12-15-trienoyl, n-C18:3)|[c] => (1) |H+|[c] + (1) |1,2-Diacyl-3-beta-D-galactosyl-sn-glycerol (n-C18:3)|[c] + (1) |UDP|[c]	(1) |cpd00043[c]| + (1) |cp_DaLGl[c]| => (1) |cpd00067[c]| + (1) |cpdMG183[c]| + (1) |cpd00014[c]|
P_Phos182	Phosphatidate phosphatase (n-C18:2)	3.1.3.4	PCC7424_0061	(1) |H2O|[c] + (1) |1,2-dioctadec-9-12-dienoyl-sn-glycerol 3-phosphate|[c] => (1) |Phosphate|[c] + (1) |H+|[c] + (1) |1,2-Diacyl-sn-glycerol (dioctadec-9-12-dienoyl, n-C18:2)|[c]	(1) |cpd00001[c]| + (1) |c_DLiG3P[c]| => (1) |cpd00009[c]| + (1) |cpd00067[c]| + (1) |cp_DLiGl[c]|
P_Phos183	Phosphatidate phosphatase (n-C18:3)	3.1.3.4	PCC7424_0061	(1) |H2O|[c] + (1) |1,2-dioctadec-9-12-15-trienoyl-sn-glycerol 3-phosphate|[c] => (1) |Phosphate|[c] + (1) |H+|[c] + (1) |1,2-Diacyl-sn-glycerol (dioctadec-9-12-15-trienoyl, n-C18:3)|[c]	(1) |cpd00001[c]| + (1) |c_DaLG3P[c]| => (1) |cpd00009[c]| + (1) |cpd00067[c]| + (1) |cp_DaLGl[c]|
PGP_Phos182	phosphatidylglycerol phosphate phosphatase (n-C18:2)	3.1.3.27	PCC7424_3568	(1) |H2O|[c] + (1) |Phosphatidylglycerophosphate (dioctadec-9-12-dienoyl, n-C18:2)|[c] => (1) |Phosphate|[c] + (1) |H+|[c] + (1) |Phosphatidylglycerol (dioctadec-9-12-dienoyl, n-C18:2)|[c]	(1) |cpd00001[c]| + (1) |cpPGP182[c]| => (1) |cpd00009[c]| + (1) |cpd00067[c]| + (1) |cpdPG182[c]|
PGP_Phos183	phosphatidylglycerol phosphate phosphatase (n-C18:3)	3.1.3.27	PCC7424_3568	(1) |H2O|[c] + (1) |Phosphatidylglycerophosphate (dioctadec-9-12-15-trienoyl, n-C18:3)|[c] => (1) |Phosphate|[c] + (1) |H+|[c] + (1) |Phosphatidylglycerol (dioctadec-9-12-15-trienoyl, n-C18:3)|[c]	(1) |cpd00001[c]| + (1) |cpPGP183[c]| => (1) |cpd00009[c]| + (1) |cpd00067[c]| + (1) |cpdPG183[c]|
PGPS_182	Phosphatidylglycerol synthase (n-C16:0)	2.7.8.5	PCC7424_2757	(1) |Glycerol-3-phosphate|[c] + (1) |CDP-1,2-dioctadec-9-12-dienoylglycerol|[c] => (1) |CMP|[c] + (1) |Phosphatidylglycerophosphate (dioctadec-9-12-dienoyl, n-C18:2)|[c]	(1) |cpd00080[c]| + (1) |CDPDG182[c]| => (1) |cpd00046[c]| + (1) |cpPGP182[c]|
PGPS_183	Phosphatidylglycerol synthase (n-C16:0)	2.7.8.5	PCC7424_2757	(1) |Glycerol-3-phosphate|[c] + (1) |CDP-1,2-dioctadec-9-12-15-trienoylglycerol|[c] => (1) |CMP|[c] + (1) |Phosphatidylglycerophosphate (dioctadec-9-12-15-trienoyl, n-C18:3)|[c]	(1) |cpd00080[c]| + (1) |CDPDG183[c]| => (1) |cpd00046[c]| + (1) |cpPGP183[c]|
rxn08084	1-tetradecanoyl-sn-glycerol 3-phosphate O-acyltransferase (n-C14:0)	2.3.1.51	PCC7424_0458	(1) |Tetradecanoyl-[acyl-carrier protein]|[c] + (1) |1-tetradecanoyl-sn-glycerol 3-phosphate|[c] => (1) |ACP|[c] + (1) |1,2-ditetradecanoyl-sn-glycerol 3-phosphate|[c]	(1) |cpd11466[c]| + (1) |cpd15331[c]| => (1) |cpd11493[c]| + (1) |cpd15522[c]|
rxn08086	1-hexadecanoyl-sn-glycerol 3-phosphate O-acyltransferase (n-C16:0)	2.3.1.51	PCC7424_0458	(1) |hexadecanoyl-acp|[c] + (1) |1-hexadecanoyl-sn-glycerol 3-phosphate|[c] => (1) |ACP|[c] + (1) |1,2-dihexadecanoyl-sn-glycerol 3-phosphate|[c]	(1) |cpd11476[c]| + (1) |cpd15327[c]| => (1) |cpd11493[c]| + (1) |cpd15524[c]|
rxn08087	1-hexadec-7-enoyl-sn-glycerol 3-phosphate O-acyltransferase (n-C16:1)	2.3.1.51	PCC7424_0458	(1) |Hexadecenoyl-ACP|[c] + (1) |1-hexadec-9-enoyl-sn-glycerol 3-phosphate|[c] => (1) |ACP|[c] + (1) |1,2-dihexadec-9-enoyl-sn-glycerol 3-phosphate|[c]	(1) |cpd15239[c]| + (1) |cpd15326[c]| => (1) |cpd11493[c]| + (1) |cpd15525[c]|
rxn08088_mod	1-octadecanoyl-sn-glycerol 3-phosphate O-acyltransferase (n-C18:0)	2.3.1.51	PCC7424_0458	(1) |Stearoyl-[acyl-carrier protein]|[c] + (1) |1-octadecanoyl-sn-glycerol 3-phosphate|[c] => (1) |ACP|[c] + (1) |1,2-dioctadecanoyl-sn-glycerol 3-phosphate|[c]	(1) |cpd12458[c]| + (1) |cpd15329[c]| => (1) |cpd11493[c]| + (1) |cpd15526[c]|
rxn08089	1-octadec-7-enoyl-sn-glycerol 3-phosphate O-acyltransferase (n-C18:1)	2.3.1.51	PCC7424_0458	(1) |Octadecenoyl-ACP|[c] + (1) |1-octadec-11-enoyl-sn-glycerol 3-phosphate|[c] => (1) |ACP|[c] + (1) |1,2-dioctadec-11-enoyl-sn-glycerol 3-phosphate|[c]	(1) |cpd11825[c]| + (1) |cpd15328[c]| => (1) |cpd11493[c]| + (1) |cpd15527[c]|
rxn08295	diacylglycerol kinase (n-C14:0)	2.7.1.107	PCC7424_2712	(1) |ATP|[c] + (1) |1,2-Diacyl-sn-glycerol ditetradecanoyl|[c] => (1) |ADP|[c] + (1) |1,2-ditetradecanoyl-sn-glycerol 3-phosphate|[c]	(1) |cpd00002[c]| + (1) |cpd15307[c]| => (1) |cpd00008[c]| + (1) |cpd15522[c]|
rxn08297	diacylglycerol kinase (n-C16:0)	2.7.1.107	PCC7424_2712	(1) |ATP|[c] + (1) |1,2-Diacyl-sn-glycerol dihexadecanoyl|[c] => (1) |ADP|[c] + (1) |1,2-dihexadecanoyl-sn-glycerol 3-phosphate|[c]	(1) |cpd00002[c]| + (1) |cpd15309[c]| => (1) |cpd00008[c]| + (1) |cpd15524[c]|
rxn08298	diacylglycerol kinase (n-C16:1)	2.7.1.107	PCC7424_2712	(1) |ATP|[c] + (1) |1,2-Diacyl-sn-glycerol dihexadec-9-enoyl|[c] => (1) |ADP|[c] + (1) |1,2-dihexadec-9-enoyl-sn-glycerol 3-phosphate|[c]	(1) |cpd00002[c]| + (1) |cpd15310[c]| => (1) |cpd00008[c]| + (1) |cpd15525[c]|
rxn08299	diacylglycerol kinase (n-C18:0)	2.7.1.107	PCC7424_2712	(1) |ATP|[c] + (1) |1,2-Diacyl-sn-glycerol dioctadecanoyl|[c] => (1) |ADP|[c] + (1) |1,2-dioctadecanoyl-sn-glycerol 3-phosphate|[c]	(1) |cpd00002[c]| + (1) |cpd15311[c]| => (1) |cpd00008[c]| + (1) |cpd15526[c]|
rxn08300	diacylglycerol kinase (n-C18:1)	2.7.1.107	PCC7424_2712	(1) |ATP|[c] + (1) |1,2-Diacyl-sn-glycerol dioctadec-11-enoyl|[c] => (1) |ADP|[c] + (1) |1,2-dioctadec-11-enoyl-sn-glycerol 3-phosphate|[c]	(1) |cpd00002[c]| + (1) |cpd15312[c]| => (1) |cpd00008[c]| + (1) |cpd15527[c]|
rxn08307	CDP-diacylglycerol synthetase (n-C14:0)	2.7.7.41	PCC7424_3431	(1) |CTP|[c] + (1) |1,2-ditetradecanoyl-sn-glycerol 3-phosphate|[c] <=> (1) |PPi|[c] + (1) |CDP-1,2-ditetradecanoylglycerol|[c]	(1) |cpd00052[c]| + (1) |cpd15522[c]| <=> (1) |cpd00012[c]| + (1) |cpd15423[c]|
rxn08309	CDP-diacylglycerol synthetase (n-C16:0)	2.7.7.41	PCC7424_3431	(1) |CTP|[c] + (1) |1,2-dihexadecanoyl-sn-glycerol 3-phosphate|[c] => (1) |PPi|[c] + (1) |CDP-1,2-dihexadecanoylglycerol|[c]	(1) |cpd00052[c]| + (1) |cpd15524[c]| => (1) |cpd00012[c]| + (1) |cpd15419[c]|
rxn08310	CDP-diacylglycerol synthetase (n-C16:1)	2.7.7.41	PCC7424_3431	(1) |CTP|[c] + (1) |1,2-dihexadec-9-enoyl-sn-glycerol 3-phosphate|[c] => (1) |PPi|[c] + (1) |CDP-1,2-dihexadec-9-enoylglycerol|[c]	(1) |cpd00052[c]| + (1) |cpd15525[c]| => (1) |cpd00012[c]| + (1) |cpd15418[c]|
rxn08311	CDP-diacylglycerol synthetase (n-C18:0)	2.7.7.41	PCC7424_3431	(1) |CTP|[c] + (1) |1,2-dioctadecanoyl-sn-glycerol 3-phosphate|[c] => (1) |PPi|[c] + (1) |CDP-1,2-dioctadecanoylglycerol|[c]	(1) |cpd00052[c]| + (1) |cpd15526[c]| => (1) |cpd00012[c]| + (1) |cpd15421[c]|
rxn08312	CDP-diacylglycerol synthetase (n-C18:1)	2.7.7.41	PCC7424_3431	(1) |CTP|[c] + (1) |1,2-dioctadec-11-enoyl-sn-glycerol 3-phosphate|[c] => (1) |PPi|[c] + (1) |CDP-1,2-dioctadec-11-enoylglycerol|[c]	(1) |cpd00052[c]| + (1) |cpd15527[c]| => (1) |cpd00012[c]| + (1) |cpd15420[c]|
rxn08547	glycerol-3-phosphate acyltransferase (C14:0)	2.3.1.15	(PCC7424_5082)	(1) |Glycerol-3-phosphate|[c] + (1) |Tetradecanoyl-[acyl-carrier protein]|[c] => (1) |ACP|[c] + (1) |1-tetradecanoyl-sn-glycerol 3-phosphate|[c]	(1) |cpd00080[c]| + (1) |cpd11466[c]| => (1) |cpd11493[c]| + (1) |cpd15331[c]|
rxn08549	glycerol-3-phosphate acyltransferase (C16:0)	2.3.1.15	(PCC7424_5082)	(1) |Glycerol-3-phosphate|[c] + (1) |hexadecanoyl-acp|[c] => (1) |ACP|[c] + (1) |1-hexadecanoyl-sn-glycerol 3-phosphate|[c]	(1) |cpd00080[c]| + (1) |cpd11476[c]| => (1) |cpd11493[c]| + (1) |cpd15327[c]|
rxn08550	glycerol-3-phosphate acyltransferase (C16:1)	2.3.1.15	(PCC7424_5082)	(1) |Glycerol-3-phosphate|[c] + (1) |Hexadecenoyl-ACP|[c] => (1) |ACP|[c] + (1) |1-hexadec-9-enoyl-sn-glycerol 3-phosphate|[c]	(1) |cpd00080[c]| + (1) |cpd15239[c]| => (1) |cpd11493[c]| + (1) |cpd15326[c]|
rxn08551_mod	glycerol-3-phosphate acyltransferase (C18:0)	2.3.1.15	(PCC7424_5082)	(1) |Glycerol-3-phosphate|[c] + (1) |Stearoyl-[acyl-carrier protein]|[c] => (1) |ACP|[c] + (1) |1-octadecanoyl-sn-glycerol 3-phosphate|[c]	(1) |cpd00080[c]| + (1) |cpd12458[c]| => (1) |cpd11493[c]| + (1) |cpd15329[c]|
rxn08552	glycerol-3-phosphate acyltransferase (C18:1)	2.3.1.15	(PCC7424_5082)	(1) |Glycerol-3-phosphate|[c] + (1) |Octadecenoyl-ACP|[c] => (1) |ACP|[c] + (1) |1-octadec-11-enoyl-sn-glycerol 3-phosphate|[c]	(1) |cpd00080[c]| + (1) |cpd11825[c]| => (1) |cpd11493[c]| + (1) |cpd15328[c]|
rxn09063	Phosphatidate phosphatase (n-C14:0)	3.1.3.4	PCC7424_0061	(1) |H2O|[c] + (1) |1,2-ditetradecanoyl-sn-glycerol 3-phosphate|[c] => (1) |Phosphate|[c] + (1) |H+|[c] + (1) |1,2-Diacyl-sn-glycerol ditetradecanoyl|[c]	(1) |cpd00001[c]| + (1) |cpd15522[c]| => (1) |cpd00009[c]| + (1) |cpd00067[c]| + (1) |cpd15307[c]|
rxn09065	Phosphatidate phosphatase (n-C16:0)	3.1.3.4	PCC7424_0061	(1) |H2O|[c] + (1) |1,2-dihexadecanoyl-sn-glycerol 3-phosphate|[c] => (1) |Phosphate|[c] + (1) |H+|[c] + (1) |1,2-Diacyl-sn-glycerol dihexadecanoyl|[c]	(1) |cpd00001[c]| + (1) |cpd15524[c]| => (1) |cpd00009[c]| + (1) |cpd00067[c]| + (1) |cpd15309[c]|
rxn09066	Phosphatidate phosphatase (n-C16:1)	3.1.3.4	PCC7424_0061	(1) |H2O|[c] + (1) |1,2-dihexadec-9-enoyl-sn-glycerol 3-phosphate|[c] => (1) |Phosphate|[c] + (1) |H+|[c] + (1) |1,2-Diacyl-sn-glycerol dihexadec-9-enoyl|[c]	(1) |cpd00001[c]| + (1) |cpd15525[c]| => (1) |cpd00009[c]| + (1) |cpd00067[c]| + (1) |cpd15310[c]|
rxn09067	Phosphatidate phosphatase (n-C18:0)	3.1.3.4	PCC7424_0061	(1) |H2O|[c] + (1) |1,2-dioctadecanoyl-sn-glycerol 3-phosphate|[c] => (1) |Phosphate|[c] + (1) |H+|[c] + (1) |1,2-Diacyl-sn-glycerol dioctadecanoyl|[c]	(1) |cpd00001[c]| + (1) |cpd15526[c]| => (1) |cpd00009[c]| + (1) |cpd00067[c]| + (1) |cpd15311[c]|
rxn09068	Phosphatidate phosphatase (n-C18:1)	3.1.3.4	PCC7424_0061	(1) |H2O|[c] + (1) |1,2-dioctadec-11-enoyl-sn-glycerol 3-phosphate|[c] => (1) |Phosphate|[c] + (1) |H+|[c] + (1) |1,2-Diacyl-sn-glycerol dioctadec-11-enoyl|[c]	(1) |cpd00001[c]| + (1) |cpd15527[c]| => (1) |cpd00009[c]| + (1) |cpd00067[c]| + (1) |cpd15312[c]|
rxn09102	phosphatidylglycerol phosphate phosphatase (n-C14:0)	3.1.3.27	PCC7424_3568	(1) |H2O|[c] + (1) |Phosphatidylglycerophosphate ditetradecanoyl|[c] => (1) |Phosphate|[c] + (1) |H+|[c] + (1) |Phosphatidylglycerol ditetradecanoyl|[c]	(1) |cpd00001[c]| + (1) |cpd15543[c]| => (1) |cpd00009[c]| + (1) |cpd00067[c]| + (1) |cpd15536[c]|
rxn09104	phosphatidylglycerol phosphate phosphatase (n-C16:0)	3.1.3.27	PCC7424_3568	(1) |H2O|[c] + (1) |Phosphatidylglycerophosphate dihexadecanoyl|[c] => (1) |Phosphate|[c] + (1) |H+|[c] + (1) |Phosphatidylglycerol dihexadecanoyl|[c]	(1) |cpd00001[c]| + (1) |cpd15545[c]| => (1) |cpd00009[c]| + (1) |cpd00067[c]| + (1) |cpd15538[c]|
rxn09105	phosphatidylglycerol phosphate phosphatase (n-C16:1)	3.1.3.27	PCC7424_3568	(1) |H2O|[c] + (1) |Phosphatidylglycerophosphate dihexadec-9-enoyl|[c] => (1) |Phosphate|[c] + (1) |H+|[c] + (1) |Phosphatidylglycerol dihexadec-9-enoyl|[c]	(1) |cpd00001[c]| + (1) |cpd15546[c]| => (1) |cpd00009[c]| + (1) |cpd00067[c]| + (1) |cpd15539[c]|
rxn09106	phosphatidylglycerol phosphate phosphatase (n-C18:0)	3.1.3.27	PCC7424_3568	(1) |H2O|[c] + (1) |Phosphatidylglycerophosphate dioctadecanoyl|[c] => (1) |Phosphate|[c] + (1) |H+|[c] + (1) |Phosphatidylglycerol dioctadecanoyl|[c]	(1) |cpd00001[c]| + (1) |cpd15547[c]| => (1) |cpd00009[c]| + (1) |cpd00067[c]| + (1) |cpd15540[c]|
rxn09107	phosphatidylglycerol phosphate phosphatase (n-C18:1)	3.1.3.27	PCC7424_3568	(1) |H2O|[c] + (1) |Phosphatidylglycerophosphate dioctadec-11-enoyl|[c] => (1) |Phosphate|[c] + (1) |H+|[c] + (1) |Phosphatidylglycerol dioctadec-11-enoyl|[c]	(1) |cpd00001[c]| + (1) |cpd15548[c]| => (1) |cpd00009[c]| + (1) |cpd00067[c]| + (1) |cpd15541[c]|
rxn09109	Phosphatidylglycerol synthase (n-C14:0)	2.7.8.5	PCC7424_2757	(1) |Glycerol-3-phosphate|[c] + (1) |CDP-1,2-ditetradecanoylglycerol|[c] <=> (1) |CMP|[c] + (1) |Phosphatidylglycerophosphate ditetradecanoyl|[c]	(1) |cpd00080[c]| + (1) |cpd15423[c]| <=> (1) |cpd00046[c]| + (1) |cpd15543[c]|
rxn09111	Phosphatidylglycerol synthase (n-C16:0)	2.7.8.5	PCC7424_2757	(1) |Glycerol-3-phosphate|[c] + (1) |CDP-1,2-dihexadecanoylglycerol|[c] => (1) |CMP|[c] + (1) |Phosphatidylglycerophosphate dihexadecanoyl|[c]	(1) |cpd00080[c]| + (1) |cpd15419[c]| => (1) |cpd00046[c]| + (1) |cpd15545[c]|
rxn09112	Phosphatidylglycerol synthase (n-C16:1)	2.7.8.5	PCC7424_2757	(1) |Glycerol-3-phosphate|[c] + (1) |CDP-1,2-dihexadec-9-enoylglycerol|[c]=> (1) |CMP|[c] + (1) |Phosphatidylglycerophosphate dihexadec-9-enoyl|[c]	(1) |cpd00080[c]| + (1) |cpd15418[c]| => (1) |cpd00046[c]| + (1) |cpd15546[c]|
rxn09113	Phosphatidylglycerol synthase (n-C18:0)	2.7.8.5	PCC7424_2757	(1) |Glycerol-3-phosphate|[c] + (1) |CDP-1,2-dioctadecanoylglycerol|[c] => (1) |CMP|[c] + (1) |Phosphatidylglycerophosphate dioctadecanoyl|[c]	(1) |cpd00080[c]| + (1) |cpd15421[c]| => (1) |cpd00046[c]| + (1) |cpd15547[c]|
rxn09114	Phosphatidylglycerol synthase (n-C18:1)	2.7.8.5	PCC7424_2757	(1) |Glycerol-3-phosphate|[c] + (1) |CDP-1,2-dioctadec-11-enoylglycerol|[c] => (1) |CMP|[c] + (1) |Phosphatidylglycerophosphate dioctadec-11-enoyl|[c]	(1) |cpd00080[c]| + (1) |cpd15420[c]| => (1) |cpd00046[c]| + (1) |cpd15548[c]|
rxn10203	myristoyl-glycerol-3-phosphate O-acyltransferase	2.3.1.15	PCC7424_1042 and PCC7424_5082	(1) |Glycerol-3-phosphate|[c] + (1) |Myristoyl-CoA|[c] => (1) |CoA|[c] + (1) |1-tetradecanoyl-sn-glycerol 3-phosphate|[c]	(1) |cpd00080[c]| + (1) |cpd01695[c]| => (1) |cpd00010[c]| + (1) |cpd15331[c]|
rxn10212	myristoyl-1-acylglycerol-3-phosphate O-acyltransferase	2.3.1.51	PCC7424_0458	(1) |Myristoyl-CoA|[c] + (1) |1-tetradecanoyl-sn-glycerol 3-phosphate|[c] => (1) |CoA|[c] + (1) |1,2-ditetradecanoyl-sn-glycerol 3-phosphate|[c]	(1) |cpd01695[c]| + (1) |cpd15331[c]| => (1) |cpd00010[c]| + (1) |cpd15522[c]|
rxn03159	UDP-2,3-bis(3-hydroxytetradecanoyl)-beta-D-glucosamine:2,3-bis-(3-	2.4.1.182	(PCC7424_5044)	(1) |UDP-2,3-bis(3-hydroxytetradecanoyl)glucosamine|[c] + (1) |2,3-Bis(beta-hydoroxymyristoyl)-beta-D-glucosaminyl 1-phosphate|[c] => (1) |UDP|[c] + (1) |Lipid A disaccharide|[c] + (1) |H+|[c]	(1) |cpd02835[c]| + (1) |cpd02930[c]| => (1) |cpd00014[c]| + (1) |cpd03002[c]| + (1) |cpd00067[c]|
rxn06729	(R)-3-Hydroxytetradecanoly-[acyl-carrier-protein]:UDP-N-acetyl-	2.3.1.129	PCC7424_5045	(1) |UDP-N-acetylglucosamine|[c] + (1) |(R)-3-Hydroxytetradecanoyl-[acyl-carrier protein]|[c] => (1) |UDP-3-O-(beta-hydroxymyristoyl)-N-acetylglucosamine|[c] + (1) |ACP|[c]	(1) |cpd00037[c]| + (1) |cpd11484[c]| => (1) |cpd02886[c]| + (1) |cpd11493[c]|
rxn00313	meso-2,6-Diaminoheptanedioate carboxy-lyase	4.1.1.20	PCC7424_0842	(1) |H+|[c] + (1) |meso-2,6-Diaminopimelate|[c] => (1) |CO2|[c] + (1) |L-Lysine|[c]	(1) |cpd00067[c]| + (1) |cpd00516[c]| => (1) |cpd00011[c]| + (1) |cpd00039[c]|
rxn00322	L-Lysine carboxy-lyase	4.1.1.18	PCC7424_3429	(1) |L-Lysine|[c] + (1) |H+|[c] => (1) |CO2|[c] + (1) |Cadaverine|[c]	(1) |cpd00039[c]| + (1) |cpd00067[c]| => (1) |cpd00011[c]| + (1) |cpd01155[c]|
rxn01644	L-Aspartate-4-semialdehyde hydro-lyase (adding pyruvate and	4.2.1.52	PCC7424_0756	(1) |Pyruvate|[c] + (1) |L-Aspartate4-semialdehyde|[c] => (2) |H2O|[c] + (1) |H+|[c] + (1) |Dihydrodipicolinate|[c]	(1) |cpd00020[c]| + (1) |cpd00346[c]| => (2) |cpd00001[c]| + (1) |cpd00067[c]| + (1) |cpd02120[c]|
rxn01974	LL-2,6-Diaminoheptanedioate 2-epimerase	5.1.1.7	PCC7424_5143	(1) |LL-2,6-Diaminopimelate|[c] <=> (1) |meso-2,6-Diaminopimelate|[c]	(1) |cpd00504[c]| <=> (1) |cpd00516[c]|
rxn02011	UDP-N-acetylmuramoyl-L-alanyl-D-glutamate:meso-2,6-	6.3.2.13	PCC7424_4221	(1) |ATP|[c] + (1) |meso-2,6-Diaminopimelate|[c] + (1) |UDP-N-acetylmuramoyl-L-alanyl-D-glutamate|[c] => (1) |ADP|[c] + (1) |Phosphate|[c] + (1) |H+|[c] + (1) |UDP-N-acetylmuramoyl-L-alanyl-D-gamma-glutamyl-meso-2-6-diaminopimelate|[c]	(1) |cpd00002[c]| + (1) |cpd00516[c]| + (1) |cpd00525[c]| => (1) |cpd00008[c]| + (1) |cpd00009[c]| + (1) |cpd00067[c]| + (1) |cpd02964[c]|
rxn02928	2,3,4,5-Tetrahydrodipicolinate:NAD+ oxidoreductase	1.3.1.26	PCC7424_0311	(1) |NAD|[c] + (1) |tetrahydrodipicolinate|[c] <= (1) |NADH|[c] + (1) |H+|[c] + (1) |Dihydrodipicolinate|[c]	(1) |cpd00004[c]| + (1) |cpd00067[c]| + (1) |cpd02120[c]| => (1) |cpd00003[c]| + (1) |cpd02465[c]|
rxn02929	2,3,4,5-Tetrahydrodipicolinate:NADP+ oxidoreductase	1.3.1.26	PCC7424_0311	(1) |NADP|[c] + (1) |tetrahydrodipicolinate|[c] <= (1) |NADPH|[c] + (1) |H+|[c] + (1) |Dihydrodipicolinate|[c]	(1) |cpd00005[c]| + (1) |cpd00067[c]| + (1) |cpd02120[c]| => (1) |cpd00006[c]| + (1) |cpd02465[c]|
rxn07441	LL-2,6-diaminoheptanedioate:2-oxoglutarate aminotransferase	2.6.1.83	PCC7424_4059	(1) |2-Oxoglutarate|[c] + (1) |LL-2,6-Diaminopimelate|[c] <=> (1) |H2O|[c] + (1) |L-Glutamate|[c] + (1) |H+|[c] + (1) |tetrahydrodipicolinate|[c]	(1) |cpd00024[c]| + (1) |cpd00504[c]| <=> (1) |cpd00001[c]| + (1) |cpd00023[c]| + (1) |cpd00067[c]| + (1) |cpd02465[c]|
rxn08857	Lysyl-tRNA synthetase	6.1.1.6	PCC7424_0345	(1) |ATP|[c] + (1) |L-Lysine|[c] + (1) |tRNA(Lys)|[c] => (1) |PPi|[c] + (1) |AMP|[c] + (1) |L-Lysyl-tRNA(Lys)|[c]	(1) |cpd00002[c]| + (1) |cpd00039[c]| + (1) |cpd11917[c]| => (1) |cpd00012[c]| + (1) |cpd00018[c]| + (1) |cpd01326[c]|
ATPm	ATP maintenance	3.6.1.15	PCC7424_0358	(1) |ATP|[c] + (1) |H2O|[c] => (1) |ADP|[c] + (1) |Phosphate|[c] + (1) |H+|[c]	(1) |cpd00002[c]| + (1) |cpd00001[c]| => (1) |cpd00008[c]| + (1) |cpd00009[c]| + (1) |cpd00067[c]|
rxn00077	ATP:NAD+ 2'-phosphotransferase	2.7.1.23	(PCC7424_4112) or (PCC7424_2015)	(1) |ATP|[c] + (1) |NAD|[c] => (1) |NADP|[c] + (1) |ADP|[c] + (1) |H+|[c]	(1) |cpd00002[c]| + (1) |cpd00003[c]| => (1) |cpd00006[c]| + (1) |cpd00008[c]| + (1) |cpd00067[c]|
rxn00105	ATP:nicotinamide-nucleotide adenylyltransferase	2.7.7.1	PCC7424_0292	(1) |ATP|[c] + (1) |H+|[c] + (1) |Nicotinamide ribonucleotide|[c] <=> (1) |NAD|[c] + (1) |PPi|[c]	(1) |cpd00002[c]| + (1) |cpd00067[c]| + (1) |cpd00355[c]| <=> (1) |cpd00003[c]| + (1) |cpd00012[c]|
rxn00138	Deamino-NAD+:ammonia ligase (AMP-forming)	6.3.1.5	PCC7424_0290	(1) |ATP|[c] + (1) |NH3|[c] + (1) |Deamido-NAD|[c] => (1) |NAD|[c] + (1) |PPi|[c] + (1) |AMP|[c] + (1) |H+|[c]	(1) |cpd00002[c]| + (1) |cpd00013[c]| + (1) |cpd00638[c]| => (1) |cpd00003[c]| + (1) |cpd00012[c]| + (1) |cpd00018[c]| + (1) |cpd00067[c]|
rxn00338	L-aspartate oxidase	1.4.3.16	PCC7424_0392	(1) |O2|[c] + (1) |L-Aspartate|[c] => (1) |H2O2|[c] + (1) |H+|[c] + (1) |Iminoaspartate|[c]	(1) |cpd00007[c]| + (1) |cpd00041[c]| => (1) |cpd00025[c]| + (1) |cpd00067[c]| + (1) |cpd03470[c]|
rxn00942	N-Ribosylnicotinamide ribohydrolase	3.2.2.1	PCC7424_0624	(1) |H2O|[c] + (1) |N-Ribosylnicotinamide|[c] => (1) |H+|[c] + (1) |D-Ribose|[c] + (1) |Nicotinamide|[c]	(1) |cpd00001[c]| + (1) |cpd02016[c]| => (1) |cpd00067[c]| + (1) |cpd00105[c]| + (1) |cpd00133[c]|
rxn01265	Nicotinate D-ribonucleotide:pyrophosphate phosphoribosyltransferase	2.4.2.11	PCC7424_0293	(1) |PPi|[c] + (1) |Nicotinate ribonucleotide|[c] <=> (1) |H+|[c] + (1) |PRPP|[c] + (1) |Nicotinate|[c]	(1) |cpd00012[c]| + (1) |cpd00873[c]| <=> (1) |cpd00067[c]| + (1) |cpd00103[c]| + (1) |cpd00218[c]|
rxn01670	Nicotinamide ribonucleotide phosphohydrolase	3.1.3.5	PCC7424_3593	(1) |H2O|[c] + (1) |Nicotinamide ribonucleotide|[c] <=> (1) |Phosphate|[c] + (1) |H+|[c] + (1) |N-Ribosylnicotinamide|[c]	(1) |cpd00001[c]| + (1) |cpd00355[c]| <=> (1) |cpd00009[c]| + (1) |cpd00067[c]| + (1) |cpd02016[c]|
rxn02155	ATP:nicotinamide-nucleotide adenylyltransferase	2.7.7.18	PCC7424_0292	(1) |ATP|[c] + (1) |H+|[c] + (1) |Nicotinate ribonucleotide|[c] <=> (1) |PPi|[c] + (1) |Deamido-NAD|[c]	(1) |cpd00002[c]| + (1) |cpd00067[c]| + (1) |cpd00873[c]| <=> (1) |cpd00012[c]| + (1) |cpd00638[c]|
rxn02402	Nicotinate-nucleotide:pyrophosphate phosphoribosyltransferase	2.4.2.19	PCC7424_1213	(1) |CO2|[c] + (1) |PPi|[c] + (1) |Nicotinate ribonucleotide|[c] <= (2) |H+|[c] + (1) |PRPP|[c] + (1) |Quinolinate|[c]	(2) |cpd00067[c]| + (1) |cpd00103[c]| + (1) |cpd02333[c]| => (1) |cpd00011[c]| + (1) |cpd00012[c]| + (1) |cpd00873[c]|
rxn08981	nicotinic acid mononucleotide pyrophosphorylase	2.4.2.11	PCC7424_0293	(1) |H2O|[c] + (1) |ATP|[c] + (1) |PRPP|[c] + (1) |Nicotinate|[c] => (1) |ADP|[c] + (1) |Phosphate|[c] + (1) |PPi|[c] + (1) |Nicotinate ribonucleotide|[c]	(1) |cpd00001[c]| + (1) |cpd00002[c]| + (1) |cpd00103[c]| + (1) |cpd00218[c]| => (1) |cpd00008[c]| + (1) |cpd00009[c]| + (1) |cpd00012[c]| + (1) |cpd00873[c]|
THD2	NAD(P) transhydrogenase	1.6.1.1	(PCC7424_4265 and PCC7424_4267)	(2) |H+|[p] + (1) |NADH|[c] + (1) |NADP|[c] => (2) |H+|[c] + (1) |NAD|[c] + (1) |NADPH|[c]	(2) |cpd00067[p]| + (1) |cpd00004[c]| + (1) |cpd00006[c]| => (2) |cpd00067[c]| + (1) |cpd00003[c]| + (1) |cpd00005[c]|
rxn00184	L-Glutamate:NADP+ oxidoreductase (deaminating)	1.4.1.4	PCC7424_1597	(1) |H2O|[c] + (1) |NADP|[c] + (1) |L-Glutamate|[c] <=> (1) |NADPH|[c] + (1) |NH3|[c] + (1) |2-Oxoglutarate|[c] + (1) |H+|[c]	(1) |cpd00001[c]| + (1) |cpd00006[c]| + (1) |cpd00023[c]| <=> (1) |cpd00005[c]| + (1) |cpd00013[c]| + (1) |cpd00024[c]| + (1) |cpd00067[c]|
rxn00189	glutaminase	3.5.1.2	(PCC7424_0451 or PCC7424_1640)	(1) |L-Glutamine|[c] + (1) |H2O|[c] => (1) |L-Glutamate|[c] + (1) |NH3|[c]	(1) |cpd00053[c]| + (1) |cpd00001[c]| => (1) |cpd00023[c]| + (1) |cpd00013[c]|
rxn00342	L-asparaginase	3.5.1.1	(PCC7424_1785 or PCC7424_3544)	(1) |L-Asparagine|[c] + (1) |H2O|[c] => (1) |L-Aspartate|[c] + (1) |NH3|[c]	(1) |cpd00132[c]| + (1) |cpd00001[c]| => (1) |cpd00041[c]| + (1) |cpd00013[c]|
rxn00908	glycine synthase	2.1.2.10	PCC7424_1156 and PCC7424_4759 and PCC7424_0247 and (PCC7424_1989 or PCC7424_1647)	(1) |NAD|[c] + (1) |Glycine|[c] + (1) |Tetrahydrofolate|[c] => (1) |NADH|[c] + (1) |CO2|[c] + (1) |NH3|[c] + (1) |5-10-Methylenetetrahydrofolate|[c]	(1) |cpd00003[c]| + (1) |cpd00033[c]| + (1) |cpd00087[c]| => (1) |cpd00004[c]| + (1) |cpd00011[c]| + (1) |cpd00013[c]| + (1) |cpd00125[c]|
rxn05893	Ammonia:ferredoxin oxidoreductase	1.7.7.1	PCC7424_1683	(2) |H2O|[c] + (1) |NH3|[c] + (6) |Oxidized ferredoxin|[c] <= (8) |H+|[c] + (1) |Nitrite|[c] + (6) |Reduced ferredoxin|[c]	(8) |cpd00067[c]| + (1) |cpd00075[c]| + (6) |cpfdxr22[c]| => (2) |cpd00001[c]| + (1) |cpd00013[c]| + (6) |cpfdxo22[c]|
rxn05894	Nitrite:ferredoxin oxidoreductase	1.7.7.2	PCC7424_3462	(1) |H2O|[c] + (1) |Nitrite|[c] + (2) |Oxidized ferredoxin|[c] <= (2) |H+|[c] + (1) |Nitrate|[c] + (2) |Reduced ferredoxin|[c]	(2) |cpd00067[c]| + (1) |cpd00209[c]| + (2) |cpfdxr22[c]| => (1) |cpd00001[c]| + (1) |cpd00075[c]| + (2) |cpfdxo22[c]|
rxn06874	reduced ferredoxin:dinitrogen oxidoreductase (ATP-hydrolysing)	1.18.6.1	(PCC7424_2118 and PCC7424_2120 and PCC7424_2119)	(16) |H2O|[c] + (16) |ATP|[c] + (1) |Nitrogen|[c] + (8) |Reduced ferredoxin|[c] => (16) |ADP|[c] + (16) |Phosphate|[c] + (2) |NH3|[c] + (6) |H+|[c] + (8) |Oxidized ferredoxin|[c] + (1) |H2|[c]	(16) |cpd00001[c]| + (16) |cpd00002[c]| + (1) |cpd00528[c]| + (8) |cpfdxr22[c]| => (16) |cpd00008[c]| + (16) |cpd00009[c]| + (2) |cpd00013[c]| + (6) |cpd00067[c]| + (8) |cpfdxo22[c]| + (1) |cpd11640[c]|
rxn12822	L-Glutamate:ferredoxin oxidoreductase (transaminating)	1.4.7.1	PCC7424_1468	(2) |L-Glutamate|[c] + (2) |Oxidized ferredoxin|[c] <= (1) |2-Oxoglutarate|[c] + (1) |L-Glutamine|[c] + (2) |H+|[c] + (2) |Reduced ferredoxin|[c]	(1) |cpd00024[c]| + (1) |cpd00053[c]| + (2) |cpd00067[c]| + (2) |cpfdxr22[c]| => (2) |cpd00023[c]| + (2) |cpfdxo22[c]|
rxn00735b	erythro ethyl malate dehydrogenase	1.1.1.85	PCC7424_4657	(1) |2-Ethyl-3-hydroxysuccinate|[c] + (1) |NAD|[c] <=> (1) |NADH|[c] + (1) |CO2|[c] + (1) |2-Oxopentanoate|[c]	(1) |cpd2e3hs[c]| + (1) |cpd00003[c]| <=> (1) |cpd00004[c]| + (1) |cpd00011[c]| + (1) |cpd03737[c]|
rxn00739	(R)-2-Ethylmalate 2-oxobutanoyl-lyase (CoA-acylating)	2.3.3.6	(PCC7424_1126)	(1) |CoA|[c] + (1) |H+|[c] + (1) |(R)-2-Ethylmalate|[c] <= (1) |H2O|[c] + (1) |Acetyl-CoA|[c] + (1) |2-Oxobutyrate|[c]	(1) |cpd00001[c]| + (1) |cpd00022[c]| + (1) |cpd00094[c]| => (1) |cpd00010[c]| + (1) |cpd00067[c]| + (1) |cpd01636[c]|
rxn02527b	Propanol dehydrogenase	1.1.1.2	(PCC7424_5710 or PCC7424_3972)	(1) |NADH|[c] + (1) |H+|[c] + (1) |Propanal|[c] <=> (1) |NAD|[c] + (1) |n-Propanol|[c]	(1) |cpd00004[c]| + (1) |cpd00067[c]| + (1) |cpd00371[c]| <=> (1) |cpd00003[c]| + (1) |cpd03559[c]|
rxn02749	(R)-2-Methylmalate hydro-lyase	4.2.1.35	PCC7424_0849 and PCC7424_3629	(1) |D-Citramalate|[c] <=> (1) |H2O|[c] + (1) |Citraconate|[c]	(1) |cpd01700[c]| <=> (1) |cpd00001[c]| + (1) |cpd01502[c]|
rxn02749b	(R)-2-Ethylmalate hydro-lyase	4.2.1.35	PCC7424_0849 and PCC7424_3629	(1) |2-Ethyl-2-hydroxysuccinate|[c] <=> (1) |H2O|[c] + (1) |(2E)-2-Ethyl-2-butenedioate|[c]	(1) |cpd2e2hs[c]| <=> (1) |cpd00001[c]| + (1) |cpd2e2be[c]|
rxn02751b	2-Ethylmaleate hydro-lyase	4.2.1.35	PCC7424_0849 and PCC7424_3629	(1) |(2E)-2-Ethyl-2-butenedioate|[c] + (1) |H2O|[c] <=> (1) |2-Ethyl-3-hydroxysuccinate|[c]	(1) |cpd2e2be[c]| + (1) |cpd00001[c]| <=> (1) |cpd2e3hs[c]|
rxn00006	hydrogen-peroxide:hydrogen-peroxide oxidoreductase	1.11.1.6	PCC7424_2836	(2) |H2O2|[c] => (2) |H2O|[c] + (1) |O2|[c]	(2) |cpd00025[c]| => (2) |cpd00001[c]| + (1) |cpd00007[c]|
rxn00206	Superoxide:superoxide oxidoreductase	1.15.1.1	PCC7424_4520	(2) |H+|[c] + (2) |Superoxide anion|[c] => (1) |O2|[c] + (1) |H2O2|[c]	(2) |cpd00067[c]| + (2) |cpd00532[c]| => (1) |cpd00007[c]| + (1) |cpd00025[c]|
rxn01997	dTDPglucose 4,6-hydro-lyase	4.2.1.46	(PCC7424_1851) or (PCC7424_1489)	(1) |dTDPglucose|[c] => (1) |H2O|[c] + (1) |dTDP-4-oxo-6-deoxy-D-glucose|[c]	(1) |cpd00626[c]| => (1) |cpd00001[c]| + (1) |cpd00521[c]|
rxn02000	dTDP-4-dehydro-6-deoxy-D-glucose 3,5-epimerase	5.1.3.13	PCC7424_1486	(1) |dTDP-4-oxo-6-deoxy-D-glucose|[c] <=> (1) |dTDP-4-oxo-L-rhamnose|[c]	(1) |cpd00521[c]| <=> (1) |cpd00522[c]|
rxn02003	dTDP-6-deoxy-L-mannose:NADP+ 4-oxidoreductase	1.1.1.133	PCC7424_1487	(1) |NADP|[c] + (1) |dTDP-rhamnose|[c] <=> (1) |NADPH|[c] + (1) |H+|[c] + (1) |dTDP-4-oxo-L-rhamnose|[c]	(1) |cpd00006[c]| + (1) |cpd02113[c]| <=> (1) |cpd00005[c]| + (1) |cpd00067[c]| + (1) |cpd00522[c]|
rxn02281	N-Methylimidazolidine-2,4-dione amidohydrolase (ATP-hydrolysing)	3.5.2.14	(PCC7424_3529 or PCC7424_3534)	(2) |H2O|[c] + (1) |ATP|[c] + (1) |N-Methylhydantoin|[c] => (1) |ADP|[c] + (1) |Phosphate|[c] + (2) |H+|[c] + (1) |N-Carbamoylsarcosine|[c]	(2) |cpd00001[c]| + (1) |cpd00002[c]| + (1) |cpd01679[c]| => (1) |cpd00008[c]| + (1) |cpd00009[c]| + (2) |cpd00067[c]| + (1) |cpd00768[c]|
rxn02875	N-Acetylmuramoyl-Ala amidohydrolase	3.5.1.28	(PCC7424_1798 or PCC7424_3123 or PCC7424_3265)	(1) |H2O|[c] + (1) |N-Acetyl-D-muramoyl-L-alanine|[c] => (1) |L-Alanine|[c] + (1) |N-Acetyl-D-muramoate|[c]	(1) |cpd00001[c]| + (1) |cpd01923[c]| => (1) |cpd00035[c]| + (1) |cpd03485[c]|
rxn05289	TRDR	1.8.1.9	PCC7424_3812	(1) |NADPH|[c] + (1) |H+|[c] + (1) |Oxidized thioredoxin|[c] => (1) |NADP|[c] + (1) |Reduced thioredoxin|[c]	(1) |cpd00005[c]| + (1) |cpd00067[c]| + (1) |cpd11420[c]| => (1) |cpd00006[c]| + (1) |cpd11421[c]|
rxn08171	arsenate reductase	1.20.4.1	PCC7424_3332	(2) |Glutathione|[c] + (2) |H+|[c] + (1) |Arsenate|[c] => (1) |H2O|[c] + (1) |Oxidized glutathione|[c] + (1) |Arsenite|[c]	(2) |cpd00042[c]| + (2) |cpd00067[c]| + (1) |cpd01048[c]| => (1) |cpd00001[c]| + (1) |cpd00111[c]| + (1) |cpd04098[c]|
rxn13714	4a-hydroxytetrahydrobiopterin dehydratase	4.2.1.96	(PCC7424_2924 or PCC7424_3378)	(1) |(6R)-6-(L-erythro-1,2-Dihydroxypropyl)-5,6,7,8-tetrahydro-4a-hydroypterin|[c] + (1) |NH3|[c] + (1) |O2|[c] => (2) |H2O|[c] + (1) |Dihydrobiopterin|[c]	(1) |cpd17001[c]| + (1) |cpd00013[c]| + (1) |cpd00007[c]| => (2) |cpd00001[c]| + (1) |cpd00231[c]|
ATP_syn_l	ATP Synthase	3.6.3.14	(PCC7424_2621) and (PCC7424_2618) and (PCC7424_2620) and (PCC7424_2622) and (PCC7424_2623) and (PCC7424_2624) and (PCC7424_5089) and (PCC7424_2619) and (PCC7424_5090)	(14) |H+|[l] + (3) |ADP|[c] + (3) |Phosphate|[c] => (11) |H+|[c] + (3) |ATP|[c] + (3) |H2O|[c]	(14) |cpd00067[l]| + (3) |cpd00008[c]| + (3) |cpd00009[c]| => (11) |cpd00067[c]| + (3) |cpd00002[c]| + (3) |cpd00001[c]|
CYO1bpp_syn	cytochrome c oxidase, synechocystis (2 protons)	1.9.3.1	(PCC7424_4073 and PCC7424_4072 and PCC7424_4071) and (PCC7424_4355 or PCC7424_0879)	(4) |H+|[c] + (2) |Ferrocytochrome c6|[p] + (0.5) |O2|[p] => (2) |H+|[p] + (2) |Ferricytochrome c6|[p] + (1) |H2O|[p]	(4) |cpd00067[c]| + (2) |focytc_6[p]| + (0.5) |cpd00007[p]| => (2) |cpd00067[p]| + (2) |ficytc_6[p]| + (1) |cpd00001[p]|
CYO1b_syn	cytochrome c oxidase, synechocystis (2 protons)	1.9.3.1	(PCC7424_4073 and PCC7424_4072 and PCC7424_4071) and (PCC7424_4355 or PCC7424_0879)	(4) |H+|[c] + (2) |Ferrocytochrome c6|[l] + (0.5) |O2|[l] => (2) |H+|[l] + (2) |Ferricytochrome c6|[l] + (1) |H2O|[l]	(4) |cpd00067[c]| + (2) |focytc_6[l]| + (0.5) |cpd00007[l]| => (2) |cpd00067[l]| + (2) |ficytc_6[l]| + (1) |cpd00001[l]|
CYO1b2pp_syn	cytochrome c oxidase, synechocystis (2 protons periplasm)	1.9.3.1	((PCC7424_4073 and PCC7424_4072 and PCC7424_4071) and (PCC7424_4559))	(4) |H+|[c] + (2) |Reduced plastocyanin|[p] + (0.5) |O2|[p] => (2) |H+|[p] + (2) |Oxidized plastocyanin|[p] + (1) |H2O|[p]	(4) |cpd00067[c]| + (2) |cpd12239[p]| + (0.5) |cpd00007[p]| => (2) |cpd00067[p]| + (2) |cpd12265[p]| + (1) |cpd00001[p]|
CYO1b2_syn	cytochrome c oxidase, synechocystis (2 protons)	1.9.3.1	((PCC7424_4073 and PCC7424_4072 and PCC7424_4071) and (PCC7424_4559))	(4) |H+|[c] + (2) |Reduced plastocyanin|[l] + (0.5) |O2|[l] => (2) |H+|[l] + (2) |Oxidized plastocyanin|[l] + (1) |H2O|[l]	(4) |cpd00067[c]| + (2) |cpd12239[l]| + (0.5) |cpd00007[l]| => (2) |cpd00067[l]| + (2) |cpd12265[l]| + (1) |cpd00001[l]|
rxn00001	Pyrophosphate phosphohydrolase	3.6.1.1	PCC7424_3268	(1) |H2O|[c] + (1) |PPi|[c] => (2) |Phosphate|[c] + (1) |H+|[c]	(1) |cpd00001[c]| + (1) |cpd00012[c]| => (2) |cpd00009[c]| + (1) |cpd00067[c]|
rxn00104	polyphosphate kinase	2.7.4.1	(PCC7424_1280)	(1) |ATP|[c] + (1) |PPi|[c] => (1) |ADP|[c] + (1) |Triphosphate|[c]	(1) |cpd00002[c]| + (1) |cpd00012[c]| => (1) |cpd00008[c]| + (1) |cpd00421[c]|
rxn00106	Triphosphate phosphohydrolase	3.6.1.1	PCC7424_3268	(1) |H2O|[c] + (1) |Triphosphate|[c] => (1) |Phosphate|[c] + (1) |PPi|[c]	(1) |cpd00001[c]| + (1) |cpd00421[c]| => (1) |cpd00009[c]| + (1) |cpd00012[c]|
NDH2_syn	NADH dehydrogenase 2 (plastoquinone-8) (tilacoide)	1.6.99.3	(PCC7424_2262 or PCC7424_4523 or PCC7424_4877 or PCC7424_3107)	(1) |H+|[c] + (1) |NADH|[c] + (1) |Plastoquinone 9|[l] => (1) |NAD|[c] + (1) |Plastoquinol-9|[l]	(1) |cpd00067[c]| + (1) |cpd00004[c]| + (1) |cpd07274[l]| => (1) |cpd00003[c]| + (1) |cpd16503[l]|
ATP_syn_p	ATP synthase (four protons for one ATP) (periplasm)	3.6.3.14	(PCC7424_2621) and (PCC7424_2618) and (PCC7424_2620) and (PCC7424_2622) and (PCC7424_2623) and (PCC7424_2624) and (PCC7424_5089) and (PCC7424_2619) and (PCC7424_5090)	(14) |H+|[p] + (3) |ADP|[c] + (3) |Phosphate|[c] => (11) |H+|[c] + (3) |ATP|[c] + (3) |H2O|[c]	(14) |cpd00067[p]| + (3) |cpd00008[c]| + (3) |cpd00009[c]| => (11) |cpd00067[c]| + (3) |cpd00002[c]| + (3) |cpd00001[c]|
rxn00100	ATP:dephospho-CoA 3'-phosphotransferase	2.7.1.24	PCC7424_3172	(1) |ATP|[c] + (1) |Dephospho-CoA|[c] => (1) |ADP|[c] + (1) |CoA|[c]	(1) |cpd00002[c]| + (1) |cpd00655[c]| => (1) |cpd00008[c]| + (1) |cpd00010[c]|
rxn00912	5,10-Methylenetetrahydrofolate:3-methyl-2-oxobutanoate	2.1.2.11	PCC7424_0966	(1) |H2O|[c] + (1) |3-Methyl-2-oxobutanoate|[c] + (1) |5-10-Methylenetetrahydrofolate|[c] => (1) |Tetrahydrofolate|[c] + (1) |2-Dehydropantoate|[c]	(1) |cpd00001[c]| + (1) |cpd00123[c]| + (1) |cpd00125[c]| => (1) |cpd00087[c]| + (1) |cpd00712[c]|
rxn01791	(R)-Pantoate:beta-alanine ligase (AMP-forming)	6.3.2.1	PCC7424_5340	(1) |ATP|[c] + (1) |beta-Alanine|[c] + (1) |Pantoate|[c] => (1) |PPi|[c] + (1) |AMP|[c] + (1) |Pantothenate|[c] + (1) |H+|[c]	(1) |cpd00002[c]| + (1) |cpd00085[c]| + (1) |cpd00408[c]| => (1) |cpd00012[c]| + (1) |cpd00018[c]| + (1) |cpd00644[c]| + (1) |cpd00067[c]|
rxn02175	ATP:pantetheine-4'-phosphate adenylyltransferase	2.7.7.3	PCC7424_1994	(1) |ATP|[c] + (1) |H+|[c] + (1) |Phosphopantetheine|[c] <=> (1) |PPi|[c] + (1) |Dephospho-CoA|[c]	(1) |cpd00002[c]| + (1) |cpd00067[c]| + (1) |cpd00834[c]| <=> (1) |cpd00012[c]| + (1) |cpd00655[c]|
rxn02341	N-[(R)-4'-Phosphopantothenoyl]-L-cysteine carboxy-lyase	4.1.1.36	PCC7424_4823	(1) |H+|[c] + (1) |(R)-4'-Phosphopantothenoyl-L-cysteine|[c] => (1) |CO2|[c] + (1) |Phosphopantetheine|[c]	(1) |cpd00067[c]| + (1) |cpd02666[c]| => (1) |cpd00011[c]| + (1) |cpd00834[c]|
rxn06022	[Acyl-carrier-protein] 4'-pantetheine-phosphohydrolase	3.1.4.14	PCC7424_1921	(1) |H2O|[c] + (1) |ACP|[c] => (1) |Phosphopantetheine|[c] + (1) |Apo-[acyl-carrier-protein]|[c] + (1) |H+|[c]	(1) |cpd00001[c]| + (1) |cpd11493[c]| => (1) |cpd00834[c]| + (1) |cpd12370[c]| + (1) |cpd00067[c]|
rxn09177	phosphopantothenate-cysteine ligase	6.3.2.5	PCC7424_4823	(1) |CTP|[c] + (1) |L-Cysteine|[c] + (1) |4-phosphopantothenate|[c] => (1) |PPi|[c] + (1) |CMP|[c] + (1) |(R)-4'-Phosphopantothenoyl-L-cysteine|[c]	(1) |cpd00052[c]| + (1) |cpd00084[c]| + (1) |cpd02201[c]| => (1) |cpd00012[c]| + (1) |cpd00046[c]| + (1) |cpd02666[c]|
rxn12510	ATP:pantothenate 4'-phosphotransferase	2.7.1.33	PCC7424_4170	(1) |ATP|[c] + (1) |Pantothenate|[c] => (1) |ADP|[c] + (1) |4-phosphopantothenate|[c]	(1) |cpd00002[c]| + (1) |cpd00644[c]| => (1) |cpd00008[c]| + (1) |cpd02201[c]|
rxn12512	(R)-4'-Phosphopantothenate:L-cysteine ligase	6.3.2.5	PCC7424_4823	(1) |ATP|[c] + (1) |L-Cysteine|[c] + (1) |4-phosphopantothenate|[c] => (1) |PPi|[c] + (1) |AMP|[c] + (1) |(R)-4'-Phosphopantothenoyl-L-cysteine|[c]	(1) |cpd00002[c]| + (1) |cpd00084[c]| + (1) |cpd02201[c]| => (1) |cpd00012[c]| + (1) |cpd00018[c]| + (1) |cpd02666[c]|
rxn00604	D-Glucose-6-phosphate:NADP+ 1-oxoreductase	1.1.1.49	PCC7424_1498	(1) |NADP|[c] + (1) |D-glucose-6-phosphate|[c] <=> (1) |NADPH|[c] + (1) |H+|[c] + (1) |6-phospho-D-glucono-1-5-lactone|[c]	(1) |cpd00006[c]| + (1) |cpd00079[c]| <=> (1) |cpd00005[c]| + (1) |cpd00067[c]| + (1) |cpd00911[c]|
rxn00770	ATP:D-ribose-5-phosphate pyrophosphotransferase	2.7.6.1	PCC7424_4690	(1) |ATP|[c] + (1) |ribose-5-phosphate|[c] <=> (1) |AMP|[c] + (1) |PRPP|[c] + (1) |H+|[c]	(1) |cpd00002[c]| + (1) |cpd00101[c]| <=> (1) |cpd00018[c]| + (1) |cpd00103[c]| + (1) |cpd00067[c]|
rxn00772	ATP:D-ribose 5-phosphotransferase	2.7.1.15	PCC7424_3869	(1) |ATP|[c] + (1) |D-Ribose|[c] => (1) |ADP|[c] + (1) |ribose-5-phosphate|[c] + (1) |H+|[c]	(1) |cpd00002[c]| + (1) |cpd00105[c]| => (1) |cpd00008[c]| + (1) |cpd00101[c]| + (1) |cpd00067[c]|
rxn00777	D-Ribose-5-phosphate ketol-isomerase	5.3.1.6	PCC7424_1014	(1) |ribose-5-phosphate|[c] <=> (1) |D-Ribulose5-phosphate|[c]	(1) |cpd00101[c]| <=> (1) |cpd00171[c]|
rxn00784	2-Deoxy-D-ribose-5-phosphate acetaldehyde-lyase	4.1.2.4	PCC7424_2833	(1) |deoxyribose-5-phosphate|[c] => (1) |Acetaldehyde|[c] + (1) |Glyceraldehyde3-phosphate|[c]	(1) |cpd00510[c]| => (1) |cpd00071[c]| + (1) |cpd00102[c]|
rxn00785	D-Fructose 6-phosphate:D-glyceraldehyde-3-phosphate glycolaldehyde	2.2.1.1	(PCC7424_4061 or PCC7424_4065)	(1) |D-fructose-6-phosphate|[c] + (1) |Glyceraldehyde3-phosphate|[c] <=> (1) |D-Xylulose5-phosphate|[c] + (1) |D-Erythrose4-phosphate|[c]	(1) |cpd00072[c]| + (1) |cpd00102[c]| <=> (1) |cpd00198[c]| + (1) |cpd00236[c]|
rxn01115	6-Phospho-D-gluconate:NADP+ 2-oxidoreductase (decarboxylating)	1.1.1.44	PCC7424_3297	(1) |NADP|[c] + (1) |6-Phospho-D-gluconate|[c] <=> (1) |NADPH|[c] + (1) |CO2|[c] + (1) |D-Ribulose5-phosphate|[c]	(1) |cpd00006[c]| + (1) |cpd00284[c]| <=> (1) |cpd00005[c]| + (1) |cpd00011[c]| + (1) |cpd00171[c]|
rxn01116	D-Ribulose-5-phosphate 3-epimerase	5.1.3.1	PCC7424_5270	(1) |D-Ribulose5-phosphate|[c] <=> (1) |D-Xylulose5-phosphate|[c]	(1) |cpd00171[c]| <=> (1) |cpd00198[c]|
rxn01187	D-Xylulose 5-phosphate D-glyceraldehyde-3-phosphate-lyase	4.1.2.9	(PCC7424_3248 or PCC7424_3782)	(1) |Phosphate|[c] + (1) |H+|[c] + (1) |D-Xylulose5-phosphate|[c] => (1) |H2O|[c] + (1) |Glyceraldehyde3-phosphate|[c] + (1) |Acetylphosphate|[c]	(1) |cpd00009[c]| + (1) |cpd00067[c]| + (1) |cpd00198[c]| => (1) |cpd00001[c]| + (1) |cpd00102[c]| + (1) |cpd00196[c]|
rxn01200	Sedoheptulose-7-phosphate:D-glyceraldehyde-3-phosphate	2.2.1.1	(PCC7424_4065 or PCC7424_4061)	(1) |Glyceraldehyde3-phosphate|[c] + (1) |Sedoheptulose7-phosphate|[c] <=> (1) |ribose-5-phosphate|[c] + (1) |D-Xylulose5-phosphate|[c]	(1) |cpd00102[c]| + (1) |cpd00238[c]| <=> (1) |cpd00101[c]| + (1) |cpd00198[c]|
rxn01275	ATP:D-Gluconate 6-phosphotransferase	2.7.1.12	PCC7424_4889	(1) |ATP|[c] + (1) |D-Gluconic acid|[c] => (1) |ADP|[c] + (1) |6-Phospho-D-gluconate|[c]	(1) |cpd00002[c]| + (1) |cpd00222[c]| => (1) |cpd00008[c]| + (1) |cpd00284[c]|
rxn01333	Sedoheptulose-7-phosphate:D-glyceraldehyde-3-phosphate	2.2.1.2	(PCC7424_4445 or PCC7424_1497 or PCC7424_1424)	(1) |Glyceraldehyde3-phosphate|[c] + (1) |Sedoheptulose7-phosphate|[c] <=> (1) |D-fructose-6-phosphate|[c] + (1) |D-Erythrose4-phosphate|[c]	(1) |cpd00102[c]| + (1) |cpd00238[c]| <=> (1) |cpd00072[c]| + (1) |cpd00236[c]|
rxn01476	6-Phospho-D-glucono-1,5-lactone lactonohydrolase	3.1.1.31	PCC7424_5038	(1) |H2O|[c] + (1) |6-phospho-D-glucono-1-5-lactone|[c] => (1) |H+|[c] + (1) |6-Phospho-D-gluconate|[c]	(1) |cpd00001[c]| + (1) |cpd00911[c]| => (1) |cpd00067[c]| + (1) |cpd00284[c]|
rxn01987	Deoxyribokinase	2.7.1.15	PCC7424_3869	(1) |ADP|[c] + (1) |deoxyribose-5-phosphate|[c] <= (1) |ATP|[c] + (1) |Deoxyribose|[c]	(1) |cpd00002[c]| + (1) |cpd01242[c]| => (1) |cpd00008[c]| + (1) |cpd00510[c]|
rxn03884	2-dehydro-3-deoxy-D-gluconate-6-phosphate	4.1.2.14	PCC7424_1658	(1) |2-keto-3-deoxy-6-phospho-gluconate|[c] => (1) |Pyruvate|[c] + (1) |Glyceraldehyde3-phosphate|[c]	(1) |cpd02711[c]| => (1) |cpd00020[c]| + (1) |cpd00102[c]|
rxn02008	UDP-N-acetylmuramoyl-L-alanine:D-glutamate ligase(ADP-forming)	6.3.2.9	PCC7424_5165	(1) |ATP|[c] + (1) |D-Glutamate|[c] + (1) |UDP-N-acetylmuramoyl-L-alanine|[c] => (1) |ADP|[c] + (1) |Phosphate|[c] + (1) |H+|[c] + (1) |UDP-N-acetylmuramoyl-L-alanyl-D-glutamate|[c]	(1) |cpd00002[c]| + (1) |cpd00186[c]| + (1) |cpd00890[c]| => (1) |cpd00008[c]| + (1) |cpd00009[c]| + (1) |cpd00067[c]| + (1) |cpd00525[c]|
rxn02286	UDP-N-acetylmuramate:L-alanine ligase (ADP-forming)	6.3.2.8	PCC7424_2222	(1) |ATP|[c] + (1) |L-Alanine|[c] + (1) |UDP-N-acetylmuramate|[c] => (1) |ADP|[c] + (1) |Phosphate|[c] + (1) |H+|[c] + (1) |UDP-N-acetylmuramoyl-L-alanine|[c]	(1) |cpd00002[c]| + (1) |cpd00035[c]| + (1) |cpd00773[c]| => (1) |cpd00008[c]| + (1) |cpd00009[c]| + (1) |cpd00067[c]| + (1) |cpd00890[c]|
rxn03408	UDP-N-acetylglucosamine-N-acetylmuramyl-(pentapeptide)pyrophosphoryl-undecaprenol N-acetylglucosamine transferase	2.4.1.227	PCC7424_3506	(1) |UDP-N-acetylglucosamine|[c] + (1) |Undecaprenyl-diphospho-N-acetylmuramoyl-L-alanyl-D-glutamyl-meso-2-6-diaminopimeloyl-D-alanyl-D-alanine|[c] => (1) |UDP|[c] + (1) |Undecaprenyl-diphospho-N-acetylmuramoyl--N-acetylglucosamine-L-ala-D-glu-meso-2-6-diaminopimeloyl-D-ala-D-ala|[c] + (1) |H+|[c]	(1) |cpd00037[c]| + (1) |cpd03494[c]| => (1) |cpd00014[c]| + (1) |cpd03495[c]| + (1) |cpd00067[c]|
rxn03901	Undecaprenyl-diphosphate phosphohydrolase	3.6.1.27	PCC7424_4191	(1) |H2O|[c] + (1) |Undecaprenyl diphosphate|[c] => (1) |Phosphate|[c] + (1) |H+|[c] + (1) |Undecaprenyl phosphate|[c]	(1) |cpd00001[c]| + (1) |cpd02229t[c]| => (1) |cpd00009[c]| + (1) |cpd00067[c]| + (1) |cpd00286[c]|
rxn03904	UDPMurAc(oyl-L-Ala-D-gamma-Glu-L-Lys-D-Ala-D-Ala):undecaprenyl-	2.7.8.13	PCC7424_0466	(1) |Undecaprenyl phosphate|[c] + (1) |UDP-N-acetylmuramoyl-L-alanyl-D-glutamyl-6-carboxy-L-lysyl-D-alanyl- D-alanine|[c] => (1) |UMP|[c] + (1) |Undecaprenyl-diphospho-N-acetylmuramoyl-L-alanyl-D-glutamyl-meso-2-6-diaminopimeloyl-D-alanyl-D-alanine|[c]	(1) |cpd00286[c]| + (1) |cpd02968[c]| => (1) |cpd00091[c]| + (1) |cpd03494[c]|
FQR	Cyclic Electron Flow	1.18.1.2	((PCC7424_0512 and PCC7424_5201) or (PCC7424_3794 and PCC7424_5201) or (PCC7424_1772 and PCC7424_5201) or (PCC7424_2108 and PCC7424_5201) or (PCC7424_1089 and PCC7424_5201) or (PCC7424_1091 and PCC7424_5201))	(2) |H+|[c] + (1) |Plastoquinone 9|[l] + (2) |Reduced ferredoxin|[c] => (1) |Plastoquinol-9|[l] + (2) |Oxidized ferredoxin|[c]	(2) |cpd00067[c]| + (1) |cpd07274[l]| + (2) |cpfdxr22[c]| => (1) |cpd16503[l]| + (2) |cpfdxo22[c]|
rxn05937	ferredoxin-NADP reductase	1.18.1.2	((PCC7424_0512 and PCC7424_5201) or (PCC7424_3794 and PCC7424_5201) or (PCC7424_1772 and PCC7424_5201) or (PCC7424_2108 and PCC7424_5201) or (PCC7424_1089 and PCC7424_5201) or (PCC7424_1091 and PCC7424_5201))	(2) |Reduced ferredoxin|[c] + (1) |H+|[c] + (1) |NADP|[c] <=> (2) |Oxidized ferredoxin|[c] + (1) |NADPH|[c]	(2) |cpfdxr22[c]| + (1) |cpd00067[c]| + (1) |cpd00006[c]| <=> (2) |cpfdxo22[c]| + (1) |cpd00005[c]|
rxn01258	Chorismate hydroxymutase	5.4.4.2	PCC7424_4752	(1) |Chorismate|[c] <=> (1) |Isochorismate|[c]	(1) |cpd00216[c]| <=> (1) |cpd00658[c]|
rxn02831	O-Succinylbenzoate:CoA ligase (AMP-forming)	6.2.1.26	PCC7424_0919	(1) |ATP|[c] + (1) |CoA|[c] + (1) |Succinylbenzoate|[c] => (1) |PPi|[c] + (1) |AMP|[c] + (1) |Succinylbenzoyl-CoA|[c]	(1) |cpd00002[c]| + (1) |cpd00010[c]| + (1) |cpd01772[c]| => (1) |cpd00012[c]| + (1) |cpd00018[c]| + (1) |cpd02021[c]|
rxn02898	O-Succinylbenzoyl-CoA 1,4-dihydroxy-2-naphthoate-lyase	4.1.3.36	PCC7424_1611	(1) |Succinylbenzoyl-CoA|[c] => (1) |CoA|[c] + (1) |1-4-Dihydroxy-2-naphthoate|[c]	(1) |cpd02021[c]| => (1) |cpd00010[c]| + (1) |cpd02295[c]|
rxn11702	2-succinyl-5-enolpyruvyl-6-hydroxy-3-cyclohexene-1-carboxylate	2.2.1.9	PCC7424_2817	(1) |2-Oxoglutarate|[c] + (1) |H+|[c] + (1) |Isochorismate|[c] => (1) |CO2|[c] + (1) |2-Succinyl-5-enolpyruvyl-6-hydroxy-3-cyclohexene-1-carboxylate|[c]	(1) |cpd00024[c]| + (1) |cpd00067[c]| + (1) |cpd00658[c]| => (1) |cpd00011[c]| + (1) |cpd16335[c]|
rxn01827	4-Hydroxyphenylpyruvate:oxygen oxidoreductase	1.13.11.27	PCC7424_1807	(1) |O2|[c] + (1) |p-hydroxyphenylpyruvate|[c] => (1) |CO2|[c] + (1) |Homogentisate|[c]	(1) |cpd00007[c]| + (1) |cpd00868[c]| => (1) |cpd00011[c]| + (1) |cpd00426[c]|
SDPSYN	all-trans-nonaprenyl-diphosphate synthase [geranyl-diphosphate specific]	2.5.1.84	PCC7424_1227	(1) |Geranyl diphosphate|[c] + (7) |Isopentenyldiphosphate|[c] => (1) |Solanesyl diphosphate|[c] + (7) |PPi|[c]	(1) |cpd00283[c]| + (7) |cpd00113[c]| => (1) |cpd02172[c]| + (7) |cpd00012[c]|
rxn00029	5-Aminolevulinate hydro-lyase	4.2.1.24	(PCC7424_4525 or PCC7424_3843)	(2) |5-Aminolevulinate|[c] => (2) |H2O|[c] + (1) |H+|[c] + (1) |Porphobilinogen|[c]	(2) |cpd00338[c]| => (2) |cpd00001[c]| + (1) |cpd00067[c]| + (1) |cpd00689[c]|
rxn00060	Porphobilinogen ammonia-lyase	4.3.1.8	PCC7424_0208	(1) |H2O|[c] + (4) |Porphobilinogen|[c] => (4) |NH3|[c] + (1) |Hydroxymethylbilane|[c]	(1) |cpd00001[c]| + (4) |cpd00689[c]| => (4) |cpd00013[c]| + (1) |cpd00755[c]|
rxn00068	NADH:Fe2+ oxidoreductase	1.16.1.7	PCC7424_3022	(1) |NAD|[c] + (1) |H+|[c] + (2) |Fe2+|[c] <= (1) |NADH|[c] + (2) |Fe3+|[c]	(1) |cpd00004[c]| + (2) |cpd10516[c]| => (1) |cpd00003[c]| + (1) |cpd00067[c]| + (2) |cpd10515[c]|
rxn00224	Protoporphyrin ferro-lyase	4.99.1.1	(PCC7424_2167 or PCC7424_0668)	(1) |Protoporphyrin|[c] + (1) |Fe2+|[c] => (1) |Heme|[c] + (2) |H+|[c]	(1) |cpd01476[c]| + (1) |cpd10515[c]| => (1) |cpd00028[c]| + (2) |cpd00067[c]|
rxn01629	(S)-4-Amino-5-oxopentanoate 4,5-aminomutase	5.4.3.8	PCC7424_2971	(1) |5-Aminolevulinate|[c] <=> (1) |L-Glutamate1-semialdehyde|[c]	(1) |cpd00338[c]| <=> (1) |cpd02345[c]|
rxn02264	Hydroxymethylbilane hydro-lyase(cyclizing)	4.2.1.75	PCC7424_2558	(1) |Hydroxymethylbilane|[c] => (1) |H2O|[c] + (1) |UroporphyrinogenIII|[c]	(1) |cpd00755[c]| => (1) |cpd00001[c]| + (1) |cpd00774[c]|
rxn02287	S-Adenosyl-L-methionine:uroporphyrin-III C-methyltransferase	2.1.1.107	PCC7424_1682 or PCC7424_2558	(2) |S-Adenosyl-L-methionine|[c] + (1) |UroporphyrinogenIII|[c] => (2) |S-Adenosyl-homocysteine|[c] + (2) |H+|[c] + (1) |Precorrin 2|[c]	(2) |cpd00017[c]| + (1) |cpd00774[c]| => (2) |cpd00019[c]| + (2) |cpd00067[c]| + (1) |cpd01620[c]|
rxn02288	Uroporphyrinogen-III carboxy-lyase	4.1.1.37	PCC7424_2671	(4) |H+|[c] + (1) |UroporphyrinogenIII|[c] => (4) |CO2|[c] + (1) |Coproporphyrinogen III|[c]	(4) |cpd00067[c]| + (1) |cpd00774[c]| => (4) |cpd00011[c]| + (1) |cpd02083[c]|
rxn02303	Coproporphyrinogen:oxygen oxidoreductase(decarboxylating)	1.3.3.3	(PCC7424_3053)	(1) |O2|[c] + (2) |H+|[c] + (1) |Coproporphyrinogen III|[c] => (2) |H2O|[c] + (2) |CO2|[c] + (1) |ProtoporphyrinogenIX|[c]	(1) |cpd00007[c]| + (2) |cpd00067[c]| + (1) |cpd02083[c]| => (2) |cpd00001[c]| + (2) |cpd00011[c]| + (1) |cpd00791[c]|
rxn02716	protochlorophyllide reductase	1.3.1.33	PCC7424_4969	(1) |H+|[c] + (1) |Protochlorophyllide|[c] + (1) |NADPH|[c] => (1) |Chlorophyllide|[c] + (1) |NADP|[c]	(1) |cpd00067[c]| + (1) |cpd01845[c]| + (1) |cpd00005[c]| => (1) |cpd01449[c]| + (1) |cpd00006[c]|
rxn02733	Mg-protoporphyrin IX magnesium-lyase	6.6.1.1	PCC7424_0648	(1) |H2O|[c] + (1) |ATP|[c] + (1) |Mg2+|[c] + (1) |Protoporphyrin|[c] => (1) |ADP|[c] + (1) |Phosphate|[c] + (2) |H+|[c] + (1) |Mg-protoporphyrin IX|[c]	(1) |cpd00001[c]| + (1) |cpd00002[c]| + (1) |cpd00254[c]| + (1) |cpd01476[c]| => (1) |cpd00008[c]| + (1) |cpd00009[c]| + (2) |cpd00067[c]| + (1) |cpd02216[c]|
rxn02774	S-Adenosyl-L-methionine:uroporphyrin-III C-methyltransferase	2.1.1.107	PCC7424_1682 or PCC7424_2558	(1) |NAD|[c] + (1) |Precorrin 2|[c] <=> (1) |NADH|[c] + (1) |H+|[c] + (1) |Sirohydrochlorin|[c]	(1) |cpd00003[c]| + (1) |cpd01620[c]| <=> (1) |cpd00004[c]| + (1) |cpd00067[c]| + (1) |cpd03426[c]|
rxn02775	S-adenosyl-L-methionine:cobalt-factor-II C20-methyltransferase	2.1.1.130	PCC7424_4665	(1) |S-Adenosyl-L-methionine|[c] + (1) |Precorrin 2|[c] => (1) |S-Adenosyl-homocysteine|[c] + (1) |H+|[c] + (1) |Precorrin 3A|[c]	(1) |cpd00017[c]| + (1) |cpd01620[c]| => (1) |cpd00019[c]| + (1) |cpd00067[c]| + (1) |cpd03420[c]|
rxn02959	S-adenosyl-L-methionine:magnesium-protoporphyrin-IX	2.1.1.11	PCC7424_0965	(1) |S-Adenosyl-L-methionine|[c] + (1) |Mg-protoporphyrin IX|[c] => (1) |S-Adenosyl-homocysteine|[c] + (1) |Mg-Protoporphyrin IX 13-monomethyl ester|[c]	(1) |cpd00017[c]| + (1) |cpd02216[c]| => (1) |cpd00019[c]| + (1) |cpd02762[c]|
rxn03491	S-Adenosyl-L-methionine:1-precorrin-6Y C5,15-methyltransferase	2.1.1.132	PCC7424_5061	(2) |S-Adenosyl-L-methionine|[c] + (1) |Precorrin 6B|[c] => (1) |CO2|[c] + (2) |S-Adenosyl-homocysteine|[c] + (2) |H+|[c] + (1) |Precorrin 8|[c]	(2) |cpd00017[c]| + (1) |cpd03760[c]| => (1) |cpd00011[c]| + (2) |cpd00019[c]| + (2) |cpd00067[c]| + (1) |cpd03835[c]|
rxn03492	precorrin-6Y:NADP+ oxidoreductase	1.3.1.54	PCC7424_0523	(1) |NADP|[c] + (1) |Precorrin 6B|[c] <= (1) |NADPH|[c] + (1) |H+|[c] + (1) |Precorrin 6A|[c]	(1) |cpd00005[c]| + (1) |cpd00067[c]| + (1) |cpd03761[c]| => (1) |cpd00006[c]| + (1) |cpd03760[c]|
rxn03512	Precorrin 8X 11,12-methylmutase	5.4.1.2	(PCC7424_4511 or PCC7424_5060)	(1) |H+|[c] + (1) |Precorrin 8|[c] => (1) |Hydrogenobyrinate|[c]	(1) |cpd00067[c]| + (1) |cpd03835[c]| => (1) |cpd03832[c]|
rxn03513	S-Adenosyl-L-methionine:precorrin-3B C17-methyltransferase	2.1.1.131	PCC7424_0379	(1) |S-Adenosyl-L-methionine|[c] + (1) |Precorrin 3B|[c] => (1) |S-Adenosyl-homocysteine|[c] + (2) |H+|[c] + (1) |Precorrin 4|[c]	(1) |cpd00017[c]| + (1) |cpd03833[c]| => (1) |cpd00019[c]| + (2) |cpd00067[c]| + (1) |cpd03834[c]|
rxn03514	S-adenosyl-L-methionine:precorrin-4 C11 methyltransferase	2.1.1.133	PCC7424_4344	(1) |S-Adenosyl-L-methionine|[c] + (1) |Precorrin 4|[c] => (1) |S-Adenosyl-homocysteine|[c] + (1) |H+|[c] + (1) |Precorrin 5|[c]	(1) |cpd00017[c]| + (1) |cpd03834[c]| => (1) |cpd00019[c]| + (1) |cpd00067[c]| + (1) |cpd03839[c]|
rxn03535	ATP:cob(I)yrinic acid-a,c-diamide Cobeta-adenosyltransferase	2.5.1.17	PCC7424_1061	(1) |ATP|[c] + (1) |Cob(I)yrinate diamide|[c] => (1) |Triphosphate|[c] + (1) |Adenosyl cobyrinate diamide|[c] + (1) |H+|[c]	(1) |cpd00002[c]| + (1) |cpd03915[c]| => (1) |cpd00421[c]| + (1) |cpd03916[c]| + (1) |cpd00067[c]|
rxn03536	Adenosyl cobinamide kinase	2.7.1.156	PCC7424_1177	(1) |ATP|[c] + (1) |Adenosyl cobinamide|[c] => (1) |ADP|[c] + (1) |H+|[c] + (1) |Adenosyl cobinamide phosphate|[c]	(1) |cpd00002[c]| + (1) |cpd03918[c]| => (1) |cpd00008[c]| + (1) |cpd00067[c]| + (1) |cpd03919[c]|
rxn03537	Adenosyl cobinamide phosphate guanyltransferase	2.7.7.62	PCC7424_1177	(1) |GTP|[c] + (1) |H+|[c] + (1) |Adenosyl cobinamide phosphate|[c] => (1) |PPi|[c] + (1) |Adenosylcobinamide-GDP|[c]	(1) |cpd00038[c]| + (1) |cpd00067[c]| + (1) |cpd03919[c]| => (1) |cpd00012[c]| + (1) |cpd03920[c]|
rxn03540	adenosylcobyric acid synthase (glutamine-hydrolysing)	6.3.5.10	PCC7424_3640	(4) |H2O|[c] + (4) |ATP|[c] + (4) |L-Glutamine|[c] + (1) |Adenosyl cobyrinate diamide|[c] => (4) |ADP|[c] + (4) |Phosphate|[c] + (4) |L-Glutamate|[c] + (4) |H+|[c] + (1) |Adenosylcobyric acid|[c]	(4) |cpd00001[c]| + (4) |cpd00002[c]| + (4) |cpd00053[c]| + (1) |cpd03916[c]| => (4) |cpd00008[c]| + (4) |cpd00009[c]| + (4) |cpd00023[c]| + (4) |cpd00067[c]| + (1) |cpd03917[c]|
rxn04045	sirohydrochlorin cobalt-lyase	4.99.1.3	PCC7424_4496	(2) |H+|[c] + (1) |Co2+|[c] + (1) |Sirohydrochlorin|[c] <=> (1) |Precorrin 2|[c]	(2) |cpd00067[c]| + (1) |cpd00149[c]| + (1) |cpd03426[c]| <=> (1) |cpd01620[c]|
rxn04047	precorrin-3B C17-methyltransferase	2.1.1.131	PCC7424_0379	(1) |S-Adenosyl-L-methionine|[c] + (1) |Precorrin 3A|[c] <=> (1) |S-Adenosyl-homocysteine|[c] + (1) |H+|[c] + (1) |Cobalt-precorrin 4|[c]	(1) |cpd00017[c]| + (1) |cpd03420[c]| <=> (1) |cpd00019[c]| + (1) |cpd00067[c]| + (1) |cpd08370[c]|
rxn04048	cobalt-precorrin-4 methyltransferase	2.1.1.133	PCC7424_4344	(1) |S-Adenosyl-L-methionine|[c] + (1) |Cobalt-precorrin 4|[c] <=> (1) |S-Adenosyl-homocysteine|[c] + (1) |Cobalt-precorrin 5A|[c]	(1) |cpd00017[c]| + (1) |cpd08370[c]| <=> (1) |cpd00019[c]| + (1) |cpd08371[c]|
rxn04050	precorrin-6A reductase	1.3.1.54	PCC7424_0523	(1) |NADPH|[c] + (1) |H+|[c] + (1) |Cobalt-precorrin 6A|[c] <=> (1) |NADP|[c] + (1) |Cobalt-precorrin 6B|[c]	(1) |cpd00005[c]| + (1) |cpd00067[c]| + (1) |cpd08372[c]| <=> (1) |cpd00006[c]| + (1) |cpd08373[c]|
rxn04051	precorrin-6Y C5,15-methyltransferase (decarboxylating)	2.1.1.132	PCC7424_5061	(2) |S-Adenosyl-L-methionine|[c] + (1) |Cobalt-precorrin 6B|[c] <=> (1) |CO2|[c] + (2) |S-Adenosyl-homocysteine|[c] + (1) |H+|[c] + (1) |Cobalt-precorrin 8|[c]	(2) |cpd00017[c]| + (1) |cpd08373[c]| <=> (1) |cpd00011[c]| + (2) |cpd00019[c]| + (1) |cpd00067[c]| + (1) |cpd08375[c]|
rxn04052	precorrin-8X methylmutase	5.4.1.2	(PCC7424_4511 or PCC7424_5060)	(1) |Cobalt-precorrin 8|[c] <=> (1) |Cobyrinate|[c]	(1) |cpd08375[c]| <=> (1) |cpd03421[c]|
rxn04152	magnesium-protoporphyrin-IX 13-monomethyl ester,NADPH:oxygen	1.14.13.81	(PCC7424_3134) or (PCC7424_2605)	(1) |NADPH|[c] + (1) |O2|[c] + (1) |H+|[c] + (1) |Mg-Protoporphyrin IX 13-monomethyl ester|[c] => (1) |H2O|[c] + (1) |NADP|[c] + (1) |13(1)-Hydroxy-Mg-protoporphyrin IX 13-monomethyl ester|[c]	(1) |cpd00005[c]| + (1) |cpd00007[c]| + (1) |cpd00067[c]| + (1) |cpd02762[c]| => (1) |cpd00001[c]| + (1) |cpd00006[c]| + (1) |cpd08629[c]|
rxn04153	magnesium-protoporphyrin-IX 13-monomethyl ester,NADPH:oxygen	1.14.13.81	(PCC7424_3134) or (PCC7424_2605)	(1) |NADPH|[c] + (1) |O2|[c] + (1) |H+|[c] + (1) |13(1)-Hydroxy-Mg-protoporphyrin IX 13-monomethyl ester|[c] => (2) |H2O|[c] + (1) |NADP|[c] + (1) |13(1)-Oxo-Mg-protoporphyrin IX 13-monomethyl ester|[c]	(1) |cpd00005[c]| + (1) |cpd00007[c]| + (1) |cpd00067[c]| + (1) |cpd08629[c]| => (2) |cpd00001[c]| + (1) |cpd00006[c]| + (1) |cpd08630[c]|
rxn04154	magnesium-protoporphyrin-IX 13-monomethyl ester,NADPH:oxygen	1.14.13.81	(PCC7424_3134) or (PCC7424_2605)	(1) |NADPH|[c] + (1) |H+|[c] + (1) |O2|[c] + (1) |13(1)-Oxo-Mg-protoporphyrin IX 13-monomethyl ester|[c] => (2) |H2O|[c] + (1) |NADP|[c] + (1) |Divinylprotochlorophyllide|[c]	(1) |cpd00005[c]| + (1) |cpd00067[c]| + (1) |cpd00007[c]| + (1) |cpd08630[c]| => (2) |cpd00001[c]| + (1) |cpd00006[c]| + (1) |cpd08631[c]|
rxn04161	chlorophyllide-a:phytyl-diphosphate phytyltransferase	2.5.1.62	PCC7424_1236	(1) |Chlorophyllide|[c] + (1) |H+|[c] + (1) |Phytyl diphosphate|[c] <=> (1) |PPi|[c] + (1) |Chlorophyll a|[c]	(1) |cpd01449[c]| + (1) |cpd00067[c]| + (1) |cpd03214[c]| <=> (1) |cpd00012[c]| + (1) |cpd03148[c]|
rxn06455	Hemoglobin:oxygen oxidoreductase (alpha-methylene-oxydizing,	1.14.99.3	PCC7424_2604 or PCC7424_3635	(3) |O2|[c] + (1) |FADH2|[c] + (1) |Hemoglobin|[c] => (3) |H2O|[c] + (1) |FAD|[c] + (1) |CO|[c] + (1) |Biliverdin|[c] + (1) |Fe3+|[c] + (1) |Globin|[c]	(3) |cpd00007[c]| + (1) |cpd00982[c]| + (1) |cpd11940[c]| => (3) |cpd00001[c]| + (1) |cpd00015[c]| + (1) |cpd00204[c]| + (1) |cpd00389[c]| + (1) |cpd10516[c]| + (1) |cpd12850[c]|
rxn06591	L-glutamate-semialdehyde: NADP+	1.2.1.70	PCC7424_5179	(1) |NADPH|[c] + (1) |H+|[c] + (1) |L-Glutamyl-tRNA-Glu|[c] => (1) |NADP|[c] + (1) |L-Glutamate1-semialdehyde|[c] + (1) |tRNA-Glu|[c]	(1) |cpd00005[c]| + (1) |cpd00067[c]| + (1) |cpd12227[c]| => (1) |cpd00006[c]| + (1) |cpd02345[c]| + (1) |cpd11912[c]|
rxn06980	(3Z)-phycocyanobilin:ferredoxin oxidoreductase	1.3.7.5	PCC7424_1047	(4) |H+|[c] + (1) |Biliverdin|[c] + (2) |Reduced ferredoxin|[c] <=> (1) |(3Z)-Phycocyanobilin|[c] + (2) |Oxidized ferredoxin|[c]	(4) |cpd00067[c]| + (1) |cpd00389[c]| + (2) |cpfdxr22[c]| <=> (1) |cpd03427[c]| + (2) |cpfdxo22[c]|
rxn09179	protoporphyrinogen oxidase	1.3.3.4	PCC7424_4934	(1.5) |O2|[c] + (1) |ProtoporphyrinogenIX|[c] => (3) |H2O|[c] + (1) |Protoporphyrin|[c]	(1.5) |cpd00007[c]| + (1) |cpd00791[c]| => (3) |cpd00001[c]| + (1) |cpd01476[c]|
rxn00670	acetyl-CoA:phosphate acetyltransferase	2.3.1.8	PCC7424_4809	(1) |Phosphate|[c] + (1) |Propionyl-CoA|[c] => (1) |CoA|[c] + (1) |Propionyl phosphate|[c]	(1) |cpd00009[c]| + (1) |cpd00086[c]| => (1) |cpd00010[c]| + (1) |cpd01844[c]|
rxn00674	Propanoate:CoA ligase (AMP-forming)	6.2.1.1	PCC7424_3203	(1) |ATP|[c] + (1) |CoA|[c] + (1) |Propionate|[c] => (1) |PPi|[c] + (1) |AMP|[c] + (1) |Propionyl-CoA|[c]	(1) |cpd00002[c]| + (1) |cpd00010[c]| + (1) |cpd00141[c]| => (1) |cpd00012[c]| + (1) |cpd00018[c]| + (1) |cpd00086[c]|
rxn00741	2-Hydroxybutyrate:NAD+ oxidoreductase	1.1.1.27	PCC7424_3778	(1) |NAD|[c] + (1) |2-Hydroxybutyrate|[c] <=> (1) |NADH|[c] + (1) |H+|[c] + (1) |2-Oxobutyrate|[c]	(1) |cpd00003[c]| + (1) |cpd03561[c]| <=> (1) |cpd00004[c]| + (1) |cpd00067[c]| + (1) |cpd00094[c]|
rxn00985	ATP:acetate phosphotransferase	2.7.2.1	PCC7424_3504	(1) |ATP|[c] + (1) |Propionate|[c] <=> (1) |ADP|[c] + (1) |Propionyl phosphate|[c]	(1) |cpd00002[c]| + (1) |cpd00141[c]| <=> (1) |cpd00008[c]| + (1) |cpd01844[c]|
DHORD_PQ9	dihydoorotic acid dehydrogenase (plastoquinone9)	1.3.3.1	(PCC7424_1262 or PCC7424_2362)	(1) |S-Dihydroorotate|[c] + (1) |Plastoquinone 9|[l] => (1) |Orotate|[c] + (1) |Plastoquinol-9|[l]	(1) |cpd00282[c]| + (1) |cpd07274[l]| => (1) |cpd00247[c]| + (1) |cpd16503[l]|
PNS3	purine nucleosidase (inosine)	3.2.2.1	PCC7424_0624	(1) |H2O|[c] + (1) |Inosine|[c] => (1) |Hypoxanthine|[c] + (1) |D-Ribose|[c]	(1) |cpd00001[c]| + (1) |cpd00246[c]| => (1) |cpd00226[c]| + (1) |cpd00105[c]|
rxn00097	ATP:AMP phosphotransferase	2.7.4.3	PCC7424_3722	(1) |ATP|[c] + (1) |AMP|[c] <=> (2) |ADP|[c]	(1) |cpd00002[c]| + (1) |cpd00018[c]| <=> (2) |cpd00008[c]|
rxn00117	ATP:nucleoside-diphosphate phosphatransferase	2.7.4.6	PCC7424_2870	(1) |ATP|[c] + (1) |UDP|[c] <=> (1) |ADP|[c] + (1) |UTP|[c]	(1) |cpd00002[c]| + (1) |cpd00014[c]| <=> (1) |cpd00008[c]| + (1) |cpd00062[c]|
rxn00119	ATP:nucleoside-phosphate phosphotransferase	2.7.4.14 or 2.7.4.22	(PCC7424_2697 or PCC7424_5340)	(1) |ATP|[c] + (1) |UMP|[c] <=> (1) |ADP|[c] + (1) |UDP|[c]	(1) |cpd00002[c]| + (1) |cpd00091[c]| <=> (1) |cpd00008[c]| + (1) |cpd00014[c]|
rxn00132	5'-nucleotidase (AMP)	3.1.3.5	PCC7424_3593	(1) |H2O|[c] + (1) |AMP|[c] => (1) |Phosphate|[c] + (1) |H+|[c] + (1) |Adenosine|[c]	(1) |cpd00001[c]| + (1) |cpd00018[c]| => (1) |cpd00009[c]| + (1) |cpd00067[c]| + (1) |cpd00182[c]|
rxn00139	AMP:pyrophosphate phosphoribosyltransferase	2.4.2.7	PCC7424_2613	(1) |PPi|[c] + (1) |AMP|[c] <= (1) |PRPP|[c] + (1) |Adenine|[c]	(1) |cpd00103[c]| + (1) |cpd00128[c]| => (1) |cpd00012[c]| + (1) |cpd00018[c]|
rxn00237	ATP:nucleoside-diphosphate phosphatransferase	2.7.4.6	PCC7424_2870	(1) |ATP|[c] + (1) |GDP|[c] <=> (1) |ADP|[c] + (1) |GTP|[c]	(1) |cpd00002[c]| + (1) |cpd00031[c]| <=> (1) |cpd00008[c]| + (1) |cpd00038[c]|
rxn00239	ATP:(d)GMP phosphotransferase	2.7.4.8	PCC7424_3426	(1) |ATP|[c] + (1) |GMP|[c] => (1) |ADP|[c] + (1) |GDP|[c]	(1) |cpd00002[c]| + (1) |cpd00126[c]| => (1) |cpd00008[c]| + (1) |cpd00031[c]|
rxn00241	GTP phosphohydrolase	3.6.5.3	PCC7424_0049	(1) |H2O|[c] + (1) |GTP|[c] => (1) |Phosphate|[c] + (1) |GDP|[c] + (1) |H+|[c]	(1) |cpd00001[c]| + (1) |cpd00038[c]| => (1) |cpd00009[c]| + (1) |cpd00031[c]| + (1) |cpd00067[c]|
rxn00242	Guanosine-3',5'-bis(diphosphate) 3'-pyrophosphohydrolase	3.1.7.2	PCC7424_4829	(1) |H2O|[c] + (1) |Guanosine 5'-diphosphate,3'-diphosphate|[c] => (1) |PPi|[c] + (1) |GDP|[c]	(1) |cpd00001[c]| + (1) |cpd00905[c]| => (1) |cpd00012[c]| + (1) |cpd00031[c]|
rxn00301	Guanosine 5'-triphosphate pyrophosphohydrolase	3.6.1.19	PCC7424_0531	(1) |H2O|[c] + (1) |GTP|[c] => (1) |PPi|[c] + (1) |GMP|[c] + (1) |H+|[c]	(1) |cpd00001[c]| + (1) |cpd00038[c]| => (1) |cpd00012[c]| + (1) |cpd00126[c]| + (1) |cpd00067[c]|
rxn00303	ATP:GTP 3'-pyrophosphotransferase	2.7.6.5	PCC7424_4829	(1) |ATP|[c] + (1) |GTP|[c] => (1) |AMP|[c] + (1) |Guanosine 5'-diphosphate,3'-diphosphate|[c]	(1) |cpd00002[c]| + (1) |cpd00038[c]| => (1) |cpd00018[c]| + (1) |cpd02740[c]|
rxn00363	5'-nucleotidase (CMP)	3.1.3.5	PCC7424_3593	(1) |H2O|[c] + (1) |CMP|[c] => (1) |Phosphate|[c] + (1) |H+|[c] + (1) |Cytidine|[c]	(1) |cpd00001[c]| + (1) |cpd00046[c]| => (1) |cpd00009[c]| + (1) |cpd00067[c]| + (1) |cpd00367[c]|
rxn00364	ATP:CMP phosphotransferase	2.7.4.14	PCC7424_5340	(1) |ATP|[c] + (1) |CMP|[c] <=> (1) |ADP|[c] + (1) |CDP|[c]	(1) |cpd00002[c]| + (1) |cpd00046[c]| <=> (1) |cpd00008[c]| + (1) |cpd00096[c]|
rxn00408	CTP phosphohydrolase	3.6.1.15	PCC7424_0358	(1) |H2O|[c] + (1) |CTP|[c] => (1) |Phosphate|[c] + (1) |H+|[c] + (1) |CDP|[c]	(1) |cpd00001[c]| + (1) |cpd00052[c]| => (1) |cpd00009[c]| + (1) |cpd00067[c]| + (1) |cpd00096[c]|
rxn00409	ATP:nucleoside-diphosphate phosphatransferase	2.7.4.6	PCC7424_2870	(1) |ATP|[c] + (1) |CDP|[c] <=> (1) |ADP|[c] + (1) |CTP|[c]	(1) |cpd00002[c]| + (1) |cpd00096[c]| <=> (1) |cpd00008[c]| + (1) |cpd00052[c]|
rxn00410	UTP:ammonia ligase(ADP-forming)	6.3.4.2	PCC7424_2034	(1) |ATP|[c] + (1) |NH3|[c] + (1) |UTP|[c] => (1) |ADP|[c] + (1) |Phosphate|[c] + (1) |CTP|[c] + (2) |H+|[c]	(1) |cpd00002[c]| + (1) |cpd00013[c]| + (1) |cpd00062[c]| => (1) |cpd00008[c]| + (1) |cpd00009[c]| + (1) |cpd00052[c]| + (2) |cpd00067[c]|
rxn00412	UTP:ammonia ligase(ADP-forming)	6.3.4.2	PCC7424_2034	(1) |H2O|[c] + (1) |ATP|[c] + (1) |L-Glutamine|[c] + (1) |UTP|[c] => (1) |ADP|[c] + (1) |Phosphate|[c] + (1) |L-Glutamate|[c] + (1) |CTP|[c] + (2) |H+|[c]	(1) |cpd00001[c]| + (1) |cpd00002[c]| + (1) |cpd00053[c]| + (1) |cpd00062[c]| => (1) |cpd00008[c]| + (1) |cpd00009[c]| + (1) |cpd00023[c]| + (1) |cpd00052[c]| + (2) |cpd00067[c]|
rxn00414	Carbon-dioxide:L-glutamine amido-ligase (ADP-forming,	6.3.5.5	(PCC7424_5230 and PCC7424_3196)	(1) |H2O|[c] + (2) |ATP|[c] + (1) |L-Glutamine|[c] + (1) |Bicarbonate|[c] => (2) |ADP|[c] + (1) |Phosphate|[c] + (1) |L-Glutamate|[c] + (1) |H+|[c] + (1) |Carbamoylphosphate|[c]	(1) |cpd00001[c]| + (2) |cpd00002[c]| + (1) |cpd00053[c]| + (1) |cpd00242[c]| => (2) |cpd00008[c]| + (1) |cpd00009[c]| + (1) |cpd00023[c]| + (1) |cpd00067[c]| + (1) |cpd00146[c]|
rxn00463	Uridine triphosphate pyrophosphohydrolase	3.6.1.19	PCC7424_0531	(1) |H2O|[c] + (1) |UTP|[c] => (1) |PPi|[c] + (1) |UMP|[c] + (1) |H+|[c]	(1) |cpd00001[c]| + (1) |cpd00062[c]| => (1) |cpd00012[c]| + (1) |cpd00091[c]| + (1) |cpd00067[c]|
rxn00708	5'-nucleotidase (UMP)	3.1.3.5	PCC7424_3593	(1) |H2O|[c] + (1) |UMP|[c] => (1) |Phosphate|[c] + (1) |Uridine|[c] + (1) |H+|[c]	(1) |cpd00001[c]| + (1) |cpd00091[c]| => (1) |cpd00009[c]| + (1) |cpd00249[c]| + (1) |cpd00067[c]|
rxn00710	Orotidine-5'-phosphate carboxy-lyase	4.1.1.23	(PCC7424_4051 or PCC7424_1671)	(1) |H+|[c] + (1) |Orotidylic acid|[c] => (1) |CO2|[c] + (1) |UMP|[c]	(1) |cpd00067[c]| + (1) |cpd00810[c]| => (1) |cpd00011[c]| + (1) |cpd00091[c]|
rxn00711	UMP:pyrophosphate phosphoribosyltransferase	2.4.2.9	(PCC7424_0591) or (PCC7424_3958)	(1) |PPi|[c] + (1) |UMP|[c] <= (1) |Uracil|[c] + (1) |PRPP|[c]	(1) |cpd00092[c]| + (1) |cpd00103[c]| => (1) |cpd00012[c]| + (1) |cpd00091[c]|
rxn00717	Cytosine aminohydrolase	3.5.4.1	(PCC7424_0235 or PCC7424_1123)	(1) |H2O|[c] + (1) |H+|[c] + (1) |Cytosine|[c] => (1) |NH3|[c] + (1) |Uracil|[c]	(1) |cpd00001[c]| + (1) |cpd00067[c]| + (1) |cpd00307[c]| => (1) |cpd00013[c]| + (1) |cpd00092[c]|
rxn00775	ADPribose ribophosphohydrolase	3.6.1.13	(PCC7424_0076 or PCC7424_5152)	(1) |H2O|[c] + (1) |ADP-ribose|[c] => (1) |AMP|[c] + (1) |ribose-5-phosphate|[c] + (2) |H+|[c]	(1) |cpd00001[c]| + (1) |cpd00251[c]| => (1) |cpd00018[c]| + (1) |cpd00101[c]| + (2) |cpd00067[c]|
rxn00776	Uracil hydro-lyase (adding D-ribose 5-phosphate)	4.2.1.70	(PCC7424_5113 or PCC7424_1515)	(1) |Uracil|[c] + (1) |ribose-5-phosphate|[c] => (1) |H2O|[c] + (1) |Pseudouridine 5'-phosphate|[c]	(1) |cpd00092[c]| + (1) |cpd00101[c]| => (1) |cpd00001[c]| + (1) |cpd00859[c]|
rxn00790	5-Phosphoribosylamine:pyrophosphate phosphoribosyltransferase	2.4.2.14	PCC7424_4318	(1) |PPi|[c] + (1) |L-Glutamate|[c] + (1) |5-Phosphoribosylamine|[c] <= (1) |H2O|[c] + (1) |L-Glutamine|[c] + (1) |PRPP|[c]	(1) |cpd00001[c]| + (1) |cpd00053[c]| + (1) |cpd00103[c]| => (1) |cpd00012[c]| + (1) |cpd00023[c]| + (1) |cpd01982[c]|
rxn00800	N6-(1,2-Dicarboxyethyl)AMP AMP-lyase	4.3.2.2	PCC7424_3743	(1) |Adenylosuccinate|[c] <=> (1) |AMP|[c] + (1) |Fumarate|[c]	(1) |cpd02375[c]| <=> (1) |cpd00018[c]| + (1) |cpd00106[c]|
rxn00831	5'-nucleotidase (IMP)	3.1.3.5	PCC7424_3593	(1) |H2O|[c] + (1) |IMP|[c] => (1) |Inosine|[c] + (1) |Phosphate|[c] + (1) |H+|[c]	(1) |cpd00001[c]| + (1) |cpd00114[c]| => (1) |cpd00246[c]| + (1) |cpd00009[c]| + (1) |cpd00067[c]|
rxn00832	IMP 1,2-hydrolase (decyclizing)	3.5.4.10	PCC7424_3609	(1) |H2O|[c] + (1) |IMP|[c] <=> (1) |FAICAR|[c]	(1) |cpd00001[c]| + (1) |cpd00114[c]| <=> (1) |cpd02884[c]|
rxn00834	IMP:NAD+ oxidoreductase	1.1.1.205	PCC7424_1873	(1) |H2O|[c] + (1) |NAD|[c] + (1) |IMP|[c] => (1) |NADH|[c] + (1) |H+|[c] + (1) |XMP|[c]	(1) |cpd00001[c]| + (1) |cpd00003[c]| + (1) |cpd00114[c]| => (1) |cpd00004[c]| + (1) |cpd00067[c]| + (1) |cpd00497[c]|
rxn00838	IMP:L-aspartate ligase (GDP-forming)	6.3.4.4	PCC7424_4740	(1) |GTP|[c] + (1) |L-Aspartate|[c] + (1) |IMP|[c] => (1) |Phosphate|[c] + (1) |GDP|[c] + (2) |H+|[c] + (1) |Adenylosuccinate|[c]	(1) |cpd00038[c]| + (1) |cpd00041[c]| + (1) |cpd00114[c]| => (1) |cpd00009[c]| + (1) |cpd00031[c]| + (2) |cpd00067[c]| + (1) |cpd02375[c]|
rxn00839	ATP:nucleoside-diphosphate phosphatransferase	2.7.4.6	PCC7424_2870	(1) |ATP|[c] + (1) |dADP|[c] <=> (1) |ADP|[c] + (1) |dATP|[c]	(1) |cpd00002[c]| + (1) |cpd00177[c]| <=> (1) |cpd00008[c]| + (1) |cpd00115[c]|
rxn00913	5'-nucleotidase (GMP)	3.1.3.5	PCC7424_3593	(1) |GMP|[c] + (1) |H2O|[c] => (1) |Guanosine|[c] + (1) |Phosphate|[c] + (1) |H+|[c]	(1) |cpd00126[c]| + (1) |cpd00001[c]| => (1) |cpd00311[c]| + (1) |cpd00009[c]| + (1) |cpd00067[c]|
rxn00915	GMP:pyrophosphate phosphoribosyltransferase	2.4.2.7	PCC7424_2613	(1) |PPi|[c] + (1) |GMP|[c] <= (1) |PRPP|[c] + (1) |Guanine|[c]	(1) |cpd00103[c]| + (1) |cpd00207[c]| => (1) |cpd00012[c]| + (1) |cpd00126[c]|
rxn00916	Xanthosine-5'-phosphate:ammonia ligase (AMP-forming)	6.3.5.2	PCC7424_2880	(1) |ATP|[c] + (1) |NH3|[c] + (1) |XMP|[c] => (1) |PPi|[c] + (1) |AMP|[c] + (1) |H+|[c] + (1) |GMP|[c]	(1) |cpd00002[c]| + (1) |cpd00013[c]| + (1) |cpd00497[c]| => (1) |cpd00012[c]| + (1) |cpd00018[c]| + (1) |cpd00067[c]| + (1) |cpd00126[c]|
rxn00917	Xanthosine-5'-phosphate:L-glutamine amido-ligase (AMP-forming)	6.3.5.2	PCC7424_2880	(1) |H2O|[c] + (1) |ATP|[c] + (1) |L-Glutamine|[c] + (1) |XMP|[c] => (1) |PPi|[c] + (1) |AMP|[c] + (1) |L-Glutamate|[c] + (1) |H+|[c] + (1) |GMP|[c]	(1) |cpd00001[c]| + (1) |cpd00002[c]| + (1) |cpd00053[c]| + (1) |cpd00497[c]| => (1) |cpd00012[c]| + (1) |cpd00018[c]| + (1) |cpd00023[c]| + (1) |cpd00067[c]| + (1) |cpd00126[c]|
rxn00927	Adenosine ribohydrolase	3.2.2.1	PCC7424_0624	(1) |H2O|[c] + (1) |Adenosine|[c] => (1) |D-Ribose|[c] + (1) |Adenine|[c]	(1) |cpd00001[c]| + (1) |cpd00182[c]| => (1) |cpd00105[c]| + (1) |cpd00128[c]|
rxn01018	Carbamoyl-phosphate:L-aspartate carbamoyltransferase	2.1.3.2	PCC7424_2742	(1) |L-Aspartate|[c] + (1) |Carbamoylphosphate|[c] => (1) |Phosphate|[c] + (1) |H+|[c] + (1) |N-Carbamoyl-L-aspartate|[c]	(1) |cpd00041[c]| + (1) |cpd00146[c]| => (1) |cpd00009[c]| + (1) |cpd00067[c]| + (1) |cpd00343[c]|
rxn01025	5-Methylcytosine aminohydrolase	3.5.4.1	(PCC7424_1123 or PCC7424_0235)	(1) |H2O|[c] + (1) |H+|[c] + (1) |5-Methylcytosine|[c] <=> (1) |NH3|[c] + (1) |Thymine|[c]	(1) |cpd00001[c]| + (1) |cpd00067[c]| + (1) |cpd01587[c]| <=> (1) |cpd00013[c]| + (1) |cpd00151[c]|
rxn01127	ATP:AMP phosphotransferase	2.7.4.11	PCC7424_3722	(1) |ATP|[c] + (1) |dAMP|[c] <=> (1) |ADP|[c] + (1) |dADP|[c]	(1) |cpd00002[c]| + (1) |cpd00294[c]| <=> (1) |cpd00008[c]| + (1) |cpd00177[c]|
rxn01137	Adenosine aminohydrolase	3.5.4.4	(PCC7424_3819)	(1) |H2O|[c] + (1) |H+|[c] + (1) |Adenosine|[c] => (1) |NH3|[c] + (1) |Inosine|[c]	(1) |cpd00001[c]| + (1) |cpd00067[c]| + (1) |cpd00182[c]| => (1) |cpd00013[c]| + (1) |cpd00246[c]|
rxn01145	5'-nucleotidase (dTMP)	3.1.3.5	PCC7424_3593	(1) |dTMP|[c] + (1) |H2O|[c] => (1) |Phosphate|[c] + (1) |Thymidine|[c] + (1) |H+|[c]	(1) |cpd00298[c]| + (1) |cpd00001[c]| => (1) |cpd00009[c]| + (1) |cpd00184[c]| + (1) |cpd00067[c]|
rxn01217	dCMP aminohydrolase	3.5.4.12	PCC7424_0712	(1) |H2O|[c] + (1) |H+|[c] + (1) |dCMP|[c] => (1) |NH3|[c] + (1) |dUMP|[c]	(1) |cpd00001[c]| + (1) |cpd00067[c]| + (1) |cpd00206[c]| => (1) |cpd00013[c]| + (1) |cpd00299[c]|
rxn01218	5'-nucleotidase (dCMP)	3.1.3.5	PCC7424_3593	(1) |dCMP|[c] + (1) |H2O|[c] => (1) |Deoxycytidine|[c] + (1) |Phosphate|[c] + (1) |H+|[c]	(1) |cpd00206[c]| + (1) |cpd00001[c]| => (1) |cpd00654[c]| + (1) |cpd00009[c]| + (1) |cpd00067[c]|
rxn01219	ATP:CMP phosphotransferase	2.7.4.14	PCC7424_5340	(1) |ATP|[c] + (1) |dCMP|[c] <=> (1) |ADP|[c] + (1) |dCDP|[c]	(1) |cpd00002[c]| + (1) |cpd00206[c]| <=> (1) |cpd00008[c]| + (1) |cpd00533[c]|
rxn01222	dCTP nucleotidohydrolase	3.6.1.12	PCC7424_0531	(1) |H2O|[c] + (1) |dCTP|[c] => (1) |PPi|[c] + (1) |dCMP|[c] + (1) |H+|[c]	(1) |cpd00001[c]| + (1) |cpd00356[c]| => (1) |cpd00012[c]| + (1) |cpd00206[c]| + (1) |cpd00067[c]|
rxn01226	Guanosine ribohydrolase	3.2.2.1	PCC7424_0624	(1) |H2O|[c] + (1) |Guanosine|[c] => (1) |D-Ribose|[c] + (1) |Guanine|[c]	(1) |cpd00001[c]| + (1) |cpd00311[c]| => (1) |cpd00105[c]| + (1) |cpd00207[c]|
rxn01351	2'-Deoxyguanosine 5'-triphosphate pyrophosphohydrolase	3.6.1.19	PCC7424_0531	(1) |H2O|[c] + (1) |dGTP|[c] => (1) |PPi|[c] + (1) |dGMP|[c] + (1) |H+|[c]	(1) |cpd00001[c]| + (1) |cpd00241[c]| => (1) |cpd00012[c]| + (1) |cpd00296[c]| + (1) |cpd00067[c]|
rxn01353	ATP:nucleoside-diphosphate phosphatransferase	2.7.4.6	PCC7424_2870	(1) |ATP|[c] + (1) |dGDP|[c] <=> (1) |ADP|[c] + (1) |dGTP|[c]	(1) |cpd00002[c]| + (1) |cpd00295[c]| <=> (1) |cpd00008[c]| + (1) |cpd00241[c]|
rxn01360	(S)-Dihydroorotate:oxygen oxidoreductase	1.3.3.1	(PCC7424_1262 or PCC7424_2362)	(1) |O2|[c] + (1) |S-Dihydroorotate|[c] => (1) |H2O2|[c] + (1) |Orotate|[c]	(1) |cpd00007[c]| + (1) |cpd00282[c]| => (1) |cpd00025[c]| + (1) |cpd00247[c]|
rxn01362	Orotidine-5'-phosphate:pyrophosphate phosphoribosyltransferase	2.4.2.10	(PCC7424_1671 or PCC7424_1121)	(1) |PPi|[c] + (1) |Orotidylic acid|[c] <=> (1) |PRPP|[c] + (1) |Orotate|[c]	(1) |cpd00012[c]| + (1) |cpd00810[c]| <=> (1) |cpd00103[c]| + (1) |cpd00247[c]|
rxn01445	5'-nucleotidase (dGMP)	3.1.3.5	PCC7424_3593	(1) |dGMP|[c] + (1) |H2O|[c] => (1) |Deoxyguanosine|[c] + (1) |Phosphate|[c] + (1) |H+|[c]	(1) |cpd00296[c]| + (1) |cpd00001[c]| => (1) |cpd00277[c]| + (1) |cpd00009[c]| + (1) |cpd00067[c]|
rxn01465	(S)-Dihydroorotate amidohydrolase	3.5.2.3	(PCC7424_1214 or PCC7424_4692)	(1) |H2O|[c] + (1) |S-Dihydroorotate|[c] <=> (1) |H+|[c] + (1) |N-Carbamoyl-L-aspartate|[c]	(1) |cpd00001[c]| + (1) |cpd00282[c]| <=> (1) |cpd00067[c]| + (1) |cpd00343[c]|
rxn01507	5'-nucleotidase (dAMP)	3.1.3.5	PCC7424_3593	(1) |dAMP|[c] + (1) |H2O|[c] => (1) |Deoxyadenosine|[c] + (1) |Phosphate|[c] + (1) |H+|[c]	(1) |cpd00294[c]| + (1) |cpd00001[c]| => (1) |cpd00438[c]| + (1) |cpd00009[c]| + (1) |cpd00067[c]|
rxn01509	ATP:(d)GMP phosphotransferase	2.7.4.8	PCC7424_3426	(1) |ATP|[c] + (1) |dGMP|[c] <=> (1) |ADP|[c] + (1) |dGDP|[c]	(1) |cpd00002[c]| + (1) |cpd00296[c]| <=> (1) |cpd00008[c]| + (1) |cpd00295[c]|
rxn01512	ATP:nucleoside-diphosphate phosphatransferase	2.7.4.6	PCC7424_2870	(1) |ATP|[c] + (1) |dTDP|[c] <=> (1) |ADP|[c] + (1) |TTP|[c]	(1) |cpd00002[c]| + (1) |cpd00297[c]| <=> (1) |cpd00008[c]| + (1) |cpd00357[c]|
rxn01513	ATP:dTMP phosphotransferase	2.7.4.9	PCC7424_0725	(1) |ATP|[c] + (1) |dTMP|[c] <=> (1) |ADP|[c] + (1) |dTDP|[c]	(1) |cpd00002[c]| + (1) |cpd00298[c]| <=> (1) |cpd00008[c]| + (1) |cpd00297[c]|
rxn01517	ATP:dTMP phosphotransferase	2.7.4.4	PCC7424_0725	(1) |ATP|[c] + (1) |dUMP|[c] <=> (1) |ADP|[c] + (1) |dUDP|[c]	(1) |cpd00002[c]| + (1) |cpd00299[c]| <=> (1) |cpd00008[c]| + (1) |cpd00978[c]|
rxn01519	dUTP nucleotidohydrolase	3.6.1.23	(PCC7424_0730 or PCC7424_0531)	(1) |H2O|[c] + (1) |dUTP|[c] => (1) |PPi|[c] + (1) |dUMP|[c] + (1) |H+|[c]	(1) |cpd00001[c]| + (1) |cpd00358[c]| => (1) |cpd00012[c]| + (1) |cpd00299[c]| + (1) |cpd00067[c]|
rxn01520	5,10-Methylenetetrahydrofolate:dUMP C-methyltransferase	2.1.1.45	PCC7424_0726	(1) |5-10-Methylenetetrahydrofolate|[c] + (1) |dUMP|[c] => (1) |dTMP|[c] + (1) |Dihydrofolate|[c]	(1) |cpd00125[c]| + (1) |cpd00299[c]| => (1) |cpd00298[c]| + (1) |cpd00330[c]|
rxn01521	5'-nucleotidase (dUMP)	3.1.3.5	PCC7424_3593	(1) |dUMP|[c] + (1) |H2O|[c] => (1) |Deoxyuridine|[c] + (1) |Phosphate|[c] + (1) |H+|[c]	(1) |cpd00299[c]| + (1) |cpd00001[c]| => (1) |cpd00412[c]| + (1) |cpd00009[c]| + (1) |cpd00067[c]|
rxn01545	Xanthosine ribohydrolase	3.2.2.1	PCC7424_0624	(1) |H2O|[c] + (1) |Xanthosine|[c] => (1) |D-Ribose|[c] + (1) |Xanthine|[c]	(1) |cpd00001[c]| + (1) |cpd01217[c]| => (1) |cpd00105[c]| + (1) |cpd00309[c]|
rxn01673	ATP:nucleoside-diphosphate phosphatransferase	2.7.4.6	PCC7424_2870	(1) |ATP|[c] + (1) |dCDP|[c] <=> (1) |ADP|[c] + (1) |dCTP|[c]	(1) |cpd00002[c]| + (1) |cpd00533[c]| <=> (1) |cpd00008[c]| + (1) |cpd00356[c]|
rxn01678	ATP:nucleoside-diphosphate phosphatransferase	2.7.4.6	PCC7424_2870	(1) |ATP|[c] + (1) |dUDP|[c] <=> (1) |ADP|[c] + (1) |dUTP|[c]	(1) |cpd00002[c]| + (1) |cpd00978[c]| <=> (1) |cpd00008[c]| + (1) |cpd00358[c]|
rxn01858	Deoxyadenosine aminohydrolase	3.5.4.4	(PCC7424_3819)	(1) |H2O|[c] + (1) |H+|[c] + (1) |Deoxyadenosine|[c] => (1) |NH3|[c] + (1) |Deoxyinosine|[c]	(1) |cpd00001[c]| + (1) |cpd00067[c]| + (1) |cpd00438[c]| => (1) |cpd00013[c]| + (1) |cpd03279[c]|
rxn01961	5'-nucleotidase (XMP)	3.1.3.5	PCC7424_3593	(1) |H2O|[c] + (1) |XMP|[c] => (1) |Phosphate|[c] + (1) |Xanthosine|[c] + (1) |H+|[c]	(1) |cpd00001[c]| + (1) |cpd00497[c]| => (1) |cpd00009[c]| + (1) |cpd01217[c]| + (1) |cpd00067[c]|
rxn02517	ATP:nucleoside-diphosphate phosphatransferase	2.7.4.6	PCC7424_2870	(1) |ATP|[c] + (1) |dIDP|[c] <=> (1) |ADP|[c] + (1) |dITP|[c]	(1) |cpd00002[c]| + (1) |cpd00976[c]| <=> (1) |cpd00008[c]| + (1) |cpd00977[c]|
rxn02895	5-Phospho-D-ribosylamine:glycine ligase (ADP-forming)	6.3.4.13	PCC7424_1983	(1) |ATP|[c] + (1) |Glycine|[c] + (1) |5-Phosphoribosylamine|[c] => (1) |ADP|[c] + (1) |Phosphate|[c] + (1) |H+|[c] + (1) |GAR|[c]	(1) |cpd00002[c]| + (1) |cpd00033[c]| + (1) |cpd01982[c]| => (1) |cpd00008[c]| + (1) |cpd00009[c]| + (1) |cpd00067[c]| + (1) |cpd02394[c]|
rxn02937	2-(Formamido)-N1-(5-phosphoribosyl)acetamidine cyclo-ligase	6.3.3.1	PCC7424_5338	(1) |ATP|[c] + (1) |5'-Phosphoribosylformylglycinamidine|[c] => (1) |ADP|[c] + (1) |Phosphate|[c] + (1) |H+|[c] + (1) |Aminoimidazole ribotide|[c]	(1) |cpd00002[c]| + (1) |cpd02826[c]| => (1) |cpd00008[c]| + (1) |cpd00009[c]| + (1) |cpd00067[c]| + (1) |cpd02140[c]|
rxn03004	10-Formyltetrahydrofolate:5'-phosphoribosylglycinamide	2.1.2.2	PCC7424_0478	(1) |10-Formyltetrahydrofolate|[c] + (1) |GAR|[c] <=> (1) |H+|[c] + (1) |Tetrahydrofolate|[c] + (1) |N-Formyl-GAR|[c]	(1) |cpd00201[c]| + (1) |cpd02394[c]| <=> (1) |cpd00067[c]| + (1) |cpd00087[c]| + (1) |cpd02678[c]|
rxn03084	5'-Phosphoribosylformylglycinamide:L-glutamine amido-ligase	6.3.5.3	(PCC7424_4321 and PCC7424_2250 and PCC7424_2249)	(1) |H2O|[c] + (1) |ATP|[c] + (1) |L-Glutamine|[c] + (1) |N-Formyl-GAR|[c] => (1) |ADP|[c] + (1) |Phosphate|[c] + (1) |L-Glutamate|[c] + (1) |H+|[c] + (1) |5'-Phosphoribosylformylglycinamidine|[c]	(1) |cpd00001[c]| + (1) |cpd00002[c]| + (1) |cpd00053[c]| + (1) |cpd02678[c]| => (1) |cpd00008[c]| + (1) |cpd00009[c]| + (1) |cpd00023[c]| + (1) |cpd00067[c]| + (1) |cpd02826[c]|
rxn03136	1-(5'-Phosphoribosyl)-5-amino-4-(N-succinocarboxamide)-imidazole	4.3.2.2	PCC7424_3743	(1) |SAICAR|[c] <=> (1) |Fumarate|[c] + (1) |AICAR|[c]	(1) |cpd02921[c]| <=> (1) |cpd00106[c]| + (1) |cpd02851[c]|
rxn03137	10-Formyltetrahydrofolate:5'-phosphoribosyl-5-amino-4-	2.1.2.3	PCC7424_3609	(1) |10-Formyltetrahydrofolate|[c] + (1) |AICAR|[c] <=> (1) |Tetrahydrofolate|[c] + (1) |FAICAR|[c]	(1) |cpd00201[c]| + (1) |cpd02851[c]| <=> (1) |cpd00087[c]| + (1) |cpd02884[c]|
rxn03147	1-(5-Phosphoribosyl)-5-amino-4-carboxyimidazole:L-aspartate ligase	6.3.2.6	PCC7424_2609	(1) |ATP|[c] + (1) |L-Aspartate|[c] + (1) |5'-Phosphoribosyl-4-carboxy-5-aminoimidazole|[c] <=> (1) |ADP|[c] + (1) |Phosphate|[c] + (1) |H+|[c] + (1) |SAICAR|[c]	(1) |cpd00002[c]| + (1) |cpd00041[c]| + (1) |cpd02893[c]| <=> (1) |cpd00008[c]| + (1) |cpd00009[c]| + (1) |cpd00067[c]| + (1) |cpd02921[c]|
rxn05231	Ribonucleotide reductase: ADP	1.17.4.1	(PCC7424_5337 and PCC7424_5334)	(1) |ADP|[c] + (1) |Reduced thioredoxin|[c] => (1) |H2O|[c] + (1) |dADP|[c] + (1) |Oxidized thioredoxin|[c]	(1) |cpd00008[c]| + (1) |cpd11421[c]| => (1) |cpd00001[c]| + (1) |cpd00177[c]| + (1) |cpd11420[c]|
rxn05233	Ribonucleotide reductase: GDP	1.17.4.1	(PCC7424_5337 and PCC7424_5334)	(1) |GDP|[c] + (1) |Reduced thioredoxin|[c] => (1) |H2O|[c] + (1) |dGDP|[c] + (1) |Oxidized thioredoxin|[c]	(1) |cpd00031[c]| + (1) |cpd11421[c]| => (1) |cpd00001[c]| + (1) |cpd00295[c]| + (1) |cpd11420[c]|
rxn06075	2'-Deoxyuridine 5'-diphosphate:oxidized-thioredoxin	1.17.4.1	(PCC7424_5337 and PCC7424_5334)	(1) |H2O|[c] + (1) |dUDP|[c] + (1) |Oxidized thioredoxin|[c] <= (1) |UDP|[c] + (1) |Reduced thioredoxin|[c]	(1) |cpd00014[c]| + (1) |cpd11421[c]| => (1) |cpd00001[c]| + (1) |cpd00978[c]| + (1) |cpd11420[c]|
rxn06076	2'-Deoxycytidine diphosphate:oxidized-thioredoxin 2'-oxidoreductase	1.17.4.1	(PCC7424_5337 and PCC7424_5334)	(1) |H2O|[c] + (1) |dCDP|[c] + (1) |Oxidized thioredoxin|[c] <= (1) |CDP|[c] + (1) |Reduced thioredoxin|[c]	(1) |cpd00096[c]| + (1) |cpd11421[c]| => (1) |cpd00001[c]| + (1) |cpd00533[c]| + (1) |cpd11420[c]|
rxn07456	carbamoyl-phosphate synthase	6.3.5.5	(PCC7424_5230 and PCC7424_3196)	(2) |ATP|[c] + (1) |NH3|[c] + (1) |Bicarbonate|[c] => (2) |ADP|[c] + (1) |Phosphate|[c] + (1) |H+|[c] + (1) |Carbamoylphosphate|[c]	(2) |cpd00002[c]| + (1) |cpd00013[c]| + (1) |cpd00242[c]| => (2) |cpd00008[c]| + (1) |cpd00009[c]| + (1) |cpd00067[c]| + (1) |cpd00146[c]|
rxn09011	dITP phosphohydrolase	3.6.1.15	PCC7424_0358	(1) |H2O|[c] + (1) |dITP|[c] => (1) |Phosphate|[c] + (1) |H+|[c] + (1) |dIDP|[c]	(1) |cpd00001[c]| + (1) |cpd00977[c]| => (1) |cpd00009[c]| + (1) |cpd00067[c]| + (1) |cpd00976[c]|
rxn09516	dGTP phosphohydrolase	3.6.1.15	PCC7424_0358	(1) |H2O|[c] + (1) |dGTP|[c] => (1) |Phosphate|[c] + (1) |H+|[c] + (1) |dGDP|[c]	(1) |cpd00001[c]| + (1) |cpd00241[c]| => (1) |cpd00009[c]| + (1) |cpd00067[c]| + (1) |cpd00295[c]|
rxn09562	guanylate kinase (GMP:dATP)	2.7.4.8	PCC7424_3426	(1) |dATP|[c] + (1) |GMP|[c] => (1) |GDP|[c] + (1) |dADP|[c]	(1) |cpd00115[c]| + (1) |cpd00126[c]| => (1) |cpd00031[c]| + (1) |cpd00177[c]|
rxn00011	pyruvate:thiamin diphosphate acetaldehydetransferase	1.2.4.1	PCC7424_0585 and PCC7424_1029	(1) |CO2|[c] + (1) |2-Hydroxyethyl-ThPP|[c] <=> (1) |Pyruvate|[c] + (1) |TPP|[c] + (1) |H+|[c]	(1) |cpd00011[c]| + (1) |cpd03049[c]| <=> (1) |cpd00020[c]| + (1) |cpd00056[c]| + (1) |cpd00067[c]|
rxn00159	(S)-Malate:NAD+ oxidoreductase(oxaloacetate-decarboxylating)	1.1.1.38	PCC7424_1195	(1) |NAD|[c] + (1) |L-Malate|[c] => (1) |NADH|[c] + (1) |CO2|[c] + (1) |Pyruvate|[c]	(1) |cpd00003[c]| + (1) |cpd00130[c]| => (1) |cpd00004[c]| + (1) |cpd00011[c]| + (1) |cpd00020[c]|
rxn00168	Pyruvate carboxy-lyase	4.1.1.1	(PCC7424_4879)	(1) |Pyruvate|[c] + (1) |H+|[c] => (1) |CO2|[c] + (1) |Acetaldehyde|[c]	(1) |cpd00020[c]| + (1) |cpd00067[c]| => (1) |cpd00011[c]| + (1) |cpd00071[c]|
rxn00173	Acetyl-CoA:orthophosphate acetyltransferase	2.3.1.8	PCC7424_4809	(1) |Phosphate|[c] + (1) |Acetyl-CoA|[c] <=> (1) |CoA|[c] + (1) |Acetylphosphate|[c]	(1) |cpd00009[c]| + (1) |cpd00022[c]| <=> (1) |cpd00010[c]| + (1) |cpd00196[c]|
rxn00175	Acetate:CoA ligase (AMP-forming)	6.2.1.1	PCC7424_3203	(1) |ATP|[c] + (1) |CoA|[c] + (1) |Acetate|[c] => (1) |PPi|[c] + (1) |AMP|[c] + (1) |Acetyl-CoA|[c]	(1) |cpd00002[c]| + (1) |cpd00010[c]| + (1) |cpd00029[c]| => (1) |cpd00012[c]| + (1) |cpd00018[c]| + (1) |cpd00022[c]|
rxn00225	ATP:acetate phosphotransferase	2.7.2.1	(PCC7424_3504)	(1) |ATP|[c] + (1) |Acetate|[c] <=> (1) |ADP|[c] + (1) |Acetylphosphate|[c]	(1) |cpd00002[c]| + (1) |cpd00029[c]| <=> (1) |cpd00008[c]| + (1) |cpd00196[c]|
rxn00227	Acetyl phosphate phosphohydrolase	3.6.1.7	PCC7424_4069	(1) |H2O|[c] + (1) |Acetylphosphate|[c] => (1) |Phosphate|[c] + (1) |Acetate|[c] + (2) |H+|[c]	(1) |cpd00001[c]| + (1) |cpd00196[c]| => (1) |cpd00009[c]| + (1) |cpd00029[c]| + (2) |cpd00067[c]|
rxn00247	ATP:oxaloacetate carboxy-lyase (transphosphorylating)	4.1.1.49	PCC7424_2776	(1) |ATP|[c] + (1) |Oxaloacetate|[c] => (1) |ADP|[c] + (1) |CO2|[c] + (1) |Phosphoenolpyruvate|[c]	(1) |cpd00002[c]| + (1) |cpd00032[c]| => (1) |cpd00008[c]| + (1) |cpd00011[c]| + (1) |cpd00061[c]|
rxn00251	Orthophosphate:oxaloacetate carboxyl-lyase (phosphorylating)	4.1.1.31	PCC7424_4238	(1) |Phosphate|[c] + (1) |Oxaloacetate|[c] + (2) |H+|[c] <= (1) |H2O|[c] + (1) |CO2|[c] + (1) |Phosphoenolpyruvate|[c]	(1) |cpd00001[c]| + (1) |cpd00011[c]| + (1) |cpd00061[c]| => (1) |cpd00009[c]| + (1) |cpd00032[c]| + (2) |cpd00067[c]|
rxn00499	(S)-Lactate:NAD+ oxidoreductase	1.1.1.27	PCC7424_3778	(1) |NAD|[c] + (1) |L-Lactate|[c] <=> (1) |NADH|[c] + (1) |Pyruvate|[c] + (1) |H+|[c]	(1) |cpd00003[c]| + (1) |cpd00159[c]| <=> (1) |cpd00004[c]| + (1) |cpd00020[c]| + (1) |cpd00067[c]|
rxn01241	Dihydrolipoamide:NAD+ oxidoreductase	1.8.1.4	PCC7424_0247	(1) |NAD|[c] + (1) |Dihydrolipoamide|[c] <=> (1) |NADH|[c] + (1) |H+|[c] + (1) |Lipoamide|[c]	(1) |cpd00003[c]| + (1) |cpd00449[c]| <=> (1) |cpd00004[c]| + (1) |cpd00067[c]| + (1) |cpd00213[c]|
rxn01241b	Dihydrolipoamide:FAD+ oxidoreductase	1.8.1.4	PCC7424_0247	(1) |FAD|[c] + (1) |Dihydrolipoamide|[c] <=> (1) |FADH2|[c] + (1) |H+|[c] + (1) |Lipoamide|[c]	(1) |cpd00015[c]| + (1) |cpd00449[c]| <=> (1) |cpd00982[c]| + (1) |cpd00067[c]| + (1) |cpd00213[c]|
rxn01274	S-(2-Hydroxyacyl)glutathione hydrolase	3.1.2.6	PCC7424_4875	(1) |H2O|[c] + (1) |(R)-S-Lactoylglutathione|[c] => (1) |Glutathione|[c] + (1) |H+|[c] + (1) |D-Lactate|[c]	(1) |cpd00001[c]| + (1) |cpd02182[c]| => (1) |cpd00042[c]| + (1) |cpd00067[c]| + (1) |cpd00221[c]|
rxn01834	(R)-S-Lactoylglutathione methylglyoxal-lyase (isomerizing)	4.4.1.5	PCC7424_4951	(1) |(R)-S-Lactoylglutathione|[c] <= (1) |Glutathione|[c] + (1) |2-Oxopropanal|[c]	(1) |cpd00042[c]| + (1) |cpd00428[c]| => (1) |cpd02182[c]|
rxn01871	acetyl-CoA:enzyme N6-(dihydrolipoyl)lysine S-acetyltransferase	2.3.1.12	PCC7424_0443	(1) |Acetyl-CoA|[c] + (1) |Dihydrolipoamide|[c] <=> (1) |CoA|[c] + (1) |S-Acetyldihydrolipoamide|[c]	(1) |cpd00022[c]| + (1) |cpd00449[c]| <=> (1) |cpd00010[c]| + (1) |cpd00836[c]|
rxn02342	2-(alpha-Hydroxyethyl)thiamine diphosphate:lipoamide	1.2.4.1	PCC7424_0585 and PCC7424_1029	(1) |Lipoamide|[c] + (1) |2-Hydroxyethyl-ThPP|[c] => (1) |TPP|[c] + (1) |S-Acetyldihydrolipoamide|[c]	(1) |cpd00213[c]| + (1) |cpd03049[c]| => (1) |cpd00056[c]| + (1) |cpd00836[c]|
rxn00048	Riboflavin synthase	2.5.1.9	PCC7424_0243	(2) |6-7-Dimethyl-8--1-D-ribityllumazine|[c] => (1) |Riboflavin|[c] + (1) |4--1-D-Ribitylamino-5-aminouracil|[c]	(2) |cpd02656[c]| => (1) |cpd00220[c]| + (1) |cpd02882[c]|
rxn00122	ATP:FMN adenylyltransferase	2.7.7.2	PCC7424_4028	(1) |ATP|[c] + (1) |H+|[c] + (1) |FMN|[c] => (1) |PPi|[c] + (1) |FAD|[c]	(1) |cpd00002[c]| + (1) |cpd00067[c]| + (1) |cpd00050[c]| => (1) |cpd00012[c]| + (1) |cpd00015[c]|
rxn00300	GTP cyclohydrolase II	3.5.4.25	PCC7424_1963	(3) |H2O|[c] + (1) |GTP|[c] => (1) |PPi|[c] + (1) |Formate|[c] + (1) |H+|[c] + (1) |2,5-Diamino-6-(5'-phosphoribosylamino)-4-pyrimidineone|[c]	(3) |cpd00001[c]| + (1) |cpd00038[c]| => (1) |cpd00012[c]| + (1) |cpd00047[c]| + (1) |cpd00067[c]| + (1) |cpd00957[c]|
rxn00392	ATP:riboflavin 5'-phosphotransferase	2.7.1.26	PCC7424_4028	(1) |ATP|[c] + (1) |Riboflavin|[c] => (1) |ADP|[c] + (1) |FMN|[c]	(1) |cpd00002[c]| + (1) |cpd00220[c]| => (1) |cpd00008[c]| + (1) |cpd00050[c]|
rxn02474	5-amino-6-(5-phosphoribitylamino)uracil:NADP+ 1'-oxidoreductase	1.1.1.193	PCC7424_0498	(1) |NADP|[c] + (1) |5-Amino-6--5-phosphoribitylaminouracil|[c] <= (1) |NADPH|[c] + (1) |H+|[c] + (1) |5-Amino-6--5-phosphoribosylaminouracil|[c]	(1) |cpd00005[c]| + (1) |cpd00067[c]| + (1) |cpd00931[c]| => (1) |cpd00006[c]| + (1) |cpd02720[c]|
rxn02475	2,5-Diamino-6-hydroxy-4-(5-phosphoribosylamino)-pyrimidine	3.5.4.26	PCC7424_0498	(1) |H2O|[c] + (1) |H+|[c] + (1) |2,5-Diamino-6-(5'-phosphoribosylamino)-4-pyrimidineone|[c] => (1) |NH3|[c] + (1) |5-Amino-6--5-phosphoribosylaminouracil|[c]	(1) |cpd00001[c]| + (1) |cpd00067[c]| + (1) |cpd00957[c]| => (1) |cpd00013[c]| + (1) |cpd00931[c]|
rxn03080	6,7-Dimethyl-8-(1-D-ribityl)lumazine:6,7-dimethyl-8-(1-D-ribityl)	2.5.1.9	PCC7424_3262	(1) |4--1-D-Ribitylamino-5-aminouracil|[c] + (1) |3-4-dihydroxy-2-butanone4-phosphate|[c] => (2) |H2O|[c] + (1) |Phosphate|[c] + (1) |H+|[c] + (1) |6-7-Dimethyl-8--1-D-ribityllumazine|[c]	(1) |cpd02882[c]| + (1) |cpd11225[c]| => (2) |cpd00001[c]| + (1) |cpd00009[c]| + (1) |cpd00067[c]| + (1) |cpd02656[c]|
rxn05040	3,4-Dihydroxy-2-butanone 4-phosphate synthase	4.1.99.12	PCC7424_1963	(1) |D-Ribulose5-phosphate|[c] => (1) |Formate|[c] + (1) |H+|[c] + (1) |3-4-dihydroxy-2-butanone4-phosphate|[c]	(1) |cpd00171[c]| => (1) |cpd00047[c]| + (1) |cpd00067[c]| + (1) |cpd11225[c]|
CELLSYN	Cellulose synthase	2.4.1.12	PCC7424_1339	(1) |UDP-glucose|[c] => (1) |Cellulose|[c] + (1) |H+|[c] + (1) |UDP|[c]	(1) |cpd00026[c]| => (1) |cpd11746[c]| + (1) |cpd00067[c]| + (1) |cpd00014[c]|
GLCP	glycogen phosphorylase	2.4.1.1	(PCC7424_0192 or PCC7424_5031)	(1) |Glycogen|[c] + (5) |Phosphate|[c] => (5) |D-Glucose 1-phosphate|[c] + (1) |H2O|[c]	(1) |cpd00155[c]| + (5) |cpd00009[c]| => (5) |cpd00089[c]| + (1) |cpd00001[c]|
rxn00211	UDPglucose:NAD+ oxidoreductase	1.1.1.22	PCC7424_1850	(1) |H2O|[c] + (2) |NAD|[c] + (1) |UDP-glucose|[c] <=> (2) |NADH|[c] + (3) |H+|[c] + (1) |UDP-alpha-D-glucuronate|[c]	(1) |cpd00001[c]| + (2) |cpd00003[c]| + (1) |cpd00026[c]| <=> (2) |cpd00004[c]| + (3) |cpd00067[c]| + (1) |cpd00144[c]|
rxn00695	ATP:alpha-D-glucose-1-phosphate adenyltransferase	2.7.7.27	(PCC7424_0473)	(1) |ATP|[c] + (1) |H+|[c] + (1) |D-Glucose 1-phosphate|[c] => (1) |PPi|[c] + (1) |ADP-glucose|[c]	(1) |cpd00002[c]| + (1) |cpd00067[c]| + (1) |cpd00089[c]| => (1) |cpd00012[c]| + (1) |cpd00387[c]|
rxn09399	1,4-alpha-glucan branching enzyme	2.4.1.18	(PCC7424_3692 or PCC7424_1226 or PCC7424_4362)	(1) |Amylose|[c] => (1) |Glycogen|[c]	(1) |cpd11735[c]| => (1) |cpd00155[c]|
rxn13643	glycogen synthase (ADPGlc)	2.4.1.21	(PCC7424_1949 or PCC7424_4463)	(5) |ADP-glucose|[c] => (5) |ADP|[c] + (5) |H+|[c] + (1) |Amylose|[c]	(5) |cpd00387[c]| => (5) |cpd00008[c]| + (5) |cpd00067[c]| + (1) |cpd11735[c]|
rxn00096	ADP:ATP adenylyltransferase	2.7.7.53	PCC7424_1672	(1) |ATP|[c] + (1) |ADP|[c] => (1) |Phosphate|[c] + (1) |H+|[c] + (1) |AppppA|[c]	(1) |cpd00002[c]| + (1) |cpd00008[c]| => (1) |cpd00009[c]| + (1) |cpd00067[c]| + (1) |cpd00924[c]|
rxn00137	Adenosine 3',5'-bisphosphate 3'(2')-phosphohydrolase	3.1.3.7	PCC7424_4754	(1) |H2O|[c] + (1) |Adenosine 3-5-bisphosphate|[c] => (1) |Phosphate|[c] + (1) |AMP|[c] + (1) |H+|[c]	(1) |cpd00001[c]| + (1) |cpd00045[c]| => (1) |cpd00009[c]| + (1) |cpd00018[c]| + (1) |cpd00067[c]|
rxn00360	3'-Phospho-5'-adenylyl sulfate 3'(2')-phosphohydrolase	3.1.3.7	PCC7424_4754	(1) |H2O|[c] + (1) |3-phosphoadenylylsulfate|[c] => (1) |Phosphate|[c] + (1) |H+|[c] + (1) |APS|[c]	(1) |cpd00001[c]| + (1) |cpd00044[c]| => (1) |cpd00009[c]| + (1) |cpd00067[c]| + (1) |cpd00193[c]|
rxn00361	ATP:adenylylsulfate 3'-phosphotransferase	2.7.1.25	PCC7424_2826	(1) |ATP|[c] + (1) |APS|[c] => (1) |ADP|[c] + (1) |3-phosphoadenylylsulfate|[c] + (1) |H+|[c]	(1) |cpd00002[c]| + (1) |cpd00193[c]| => (1) |cpd00008[c]| + (1) |cpd00044[c]| + (1) |cpd00067[c]|
rxn00379	ATP:sulfate adenylyltransferase	2.7.7.4	PCC7424_0758 and PCC7424_3431	(1) |ATP|[c] + (1) |Sulfate|[c] + (1) |H+|[c] => (1) |PPi|[c] + (1) |APS|[c]	(1) |cpd00002[c]| + (1) |cpd00048[c]| + (1) |cpd00067[c]| => (1) |cpd00012[c]| + (1) |cpd00193[c]|
rxn00423	serine O-acetyltransferase	2.3.1.30	(PCC7424_3701 or PCC7424_2125)	(1) |Acetyl-CoA|[c] + (1) |L-Serine|[c] <=> (1) |CoA|[c] + (1) |O-Acetyl-L-serine|[c]	(1) |cpd00022[c]| + (1) |cpd00054[c]| <=> (1) |cpd00010[c]| + (1) |cpd00722[c]|
rxn00649	O3-Acetyl-L-serine acetate-lyase (adding hydrogen sulfide)	2.5.1.47	(PCC7424_1502 or PCC7424_4638)	(1) |Hydrogen Sulfide|[c] + (1) |O-Acetyl-L-serine|[c] => (1) |Acetate|[c] + (1) |H+|[c] + (1) |L-Cysteine|[c]	(1) |cpd00239[c]| + (1) |cpd00722[c]| => (1) |cpd00029[c]| + (1) |cpd00067[c]| + (1) |cpd00084[c]|
rxn01184	APS:ATP adenylyltransferase	2.7.7.53	PCC7424_1672	(1) |ATP|[c] + (1) |APS|[c] => (1) |Sulfate|[c] + (1) |AppppA|[c]	(1) |cpd00002[c]| + (1) |cpd00193[c]| => (1) |cpd00048[c]| + (1) |cpd00924[c]|
rxn05239	adenosine 3',5'-bisphosphate,sulfite:oxidized-thioredoxin oxidoreductase	1.8.4.8	PCC7424_4543	(1) |3-phosphoadenylylsulfate|[c] + (1) |Reduced thioredoxin|[c] => (1) |Adenosine 3-5-bisphosphate|[c] + (1) |Sulfite|[c] + (1) |Oxidized thioredoxin|[c] + (2) |H+|[c]	(1) |cpd00044[c]| + (1) |cpd11421[c]| => (1) |cpd00045[c]| + (1) |cpd00081[c]| + (1) |cpd11420[c]| + (2) |cpd00067[c]|
rxn05902	ferredoxin-sulfite reductase	1.8.7.1	PCC7424_2931	(6) |Reduced ferredoxin|[c] + (7) |H+|[c] + (1) |Sulfite|[c] => (6) |Oxidized ferredoxin|[c] + (3) |H2O|[c] + (1) |Hydrogen Sulfide|[c]	(6) |cpfdxr22[c]| + (7) |cpd00067[c]| + (1) |cpd00081[c]| => (6) |cpfdxo22[c]| + (3) |cpd00001[c]| + (1) |cpd00239[c]|
rxn09240	Sulfate adenyltransferase	2.7.7.4	PCC7424_0758 and PCC7424_3431	(1) |H2O|[c] + (1) |ATP|[c] + (1) |GTP|[c] + (1) |Sulfate|[c] => (1) |Phosphate|[c] + (1) |PPi|[c] + (1) |GDP|[c] + (1) |APS|[c]	(1) |cpd00001[c]| + (1) |cpd00002[c]| + (1) |cpd00038[c]| + (1) |cpd00048[c]| => (1) |cpd00009[c]| + (1) |cpd00012[c]| + (1) |cpd00031[c]| + (1) |cpd00193[c]|
rxn00830	Isopentenyl-diphosphate delta3-delta2-isomerase	5.3.3.2	PCC7424_4607	(1) |Isopentenyldiphosphate|[c] <=> (1) |DMAPP|[c]	(1) |cpd00113[c]| <=> (1) |cpd00202[c]|
rxn01213	Dimethylallyl-diphosphate:isopentenyl-diphosphate	2.5.1.1	PCC7424_0608	(1) |Isopentenyldiphosphate|[c] + (1) |DMAPP|[c] => (1) |PPi|[c] + (1) |Geranyl diphosphate|[c]	(1) |cpd00113[c]| + (1) |cpd00202[c]| => (1) |cpd00012[c]| + (1) |cpd00283[c]|
rxn01466	Geranyl-diphosphate:isopentenyl-diphosphate geranyltrans-transferase	2.5.1.10	PCC7424_0608	(1) |Isopentenyldiphosphate|[c] + (1) |Geranyl diphosphate|[c] => (1) |PPi|[c] + (1) |Farnesyldiphosphate|[c]	(1) |cpd00113[c]| + (1) |cpd00283[c]| => (1) |cpd00012[c]| + (1) |cpd00350[c]|
rxn01486	trans,trans-Farnesyl-diphosphate:isopentenyl-diphosphate	2.5.1.29	PCC7424_0608	(1) |Isopentenyldiphosphate|[c] + (1) |Farnesyldiphosphate|[c] => (1) |PPi|[c] + (1) |Geranylgeranyl diphosphate|[c]	(1) |cpd00113[c]| + (1) |cpd00350[c]| => (1) |cpd00012[c]| + (1) |cpd00289[c]|
rxn03843	Farnesyl diphosphate:Isopentenyl diphosphate farnesyl transferase	2.5.1.31	(PCC7424_0844)	(1) |Isopentenyldiphosphate|[c] + (1) |Farnesyldiphosphate|[c] => (1) |PPi|[c] + (1) |trans,trans,cis-Geranylgeranyl diphosphate|[c]	(1) |cpd00113[c]| + (1) |cpd00350[c]| => (1) |cpd00012[c]| + (1) |cpd08211[c]|
rxn03907	CTP: 2-C-Methyl-D-erythritol 4-phosphate cytidylyltransferase	2.7.7.60	PCC7424_3633	(1) |CTP|[c] + (1) |H+|[c] + (1) |2-C-methyl-D-erythritol4-phosphate|[c] => (1) |PPi|[c] + (1) |4--cytidine5-diphospho-2-C-methyl-D-erythritol|[c]	(1) |cpd00052[c]| + (1) |cpd00067[c]| + (1) |cpd08286[c]| => (1) |cpd00012[c]| + (1) |cpd08287[c]|
rxn03908	ATP: 4-(Cytidine 5'-diphospho)-2-C-methyl-D-erythritol	2.7.1.148	PCC7424_4466	(1) |ATP|[c] + (1) |4--cytidine5-diphospho-2-C-methyl-D-erythritol|[c] => (1) |ADP|[c] + (1) |2-phospho-4--cytidine5-diphospho-2-C-methyl-D-erythritol|[c]	(1) |cpd00002[c]| + (1) |cpd08287[c]| => (1) |cpd00008[c]| + (1) |cpd08288[c]|
rxn03909	1-Deoxy-D-xylulose-5-phosphate pyruvate-lyase (carboxylating)	2.2.1.7	PCC7424_4569	(1) |Pyruvate|[c] + (1) |H+|[c] + (1) |Glyceraldehyde3-phosphate|[c] => (1) |CO2|[c] + (1) |1-deoxy-D-xylulose5-phosphate|[c]	(1) |cpd00020[c]| + (1) |cpd00067[c]| + (1) |cpd00102[c]| => (1) |cpd00011[c]| + (1) |cpd08289[c]|
rxn03910	2-Phospho-4-(cytidine 5'-diphospho)-2-C-methyl-D-erythritol	4.6.1.12	PCC7424_2760	(1) |2-phospho-4--cytidine5-diphospho-2-C-methyl-D-erythritol|[c] => (1) |CMP|[c] + (1) |2-C-methyl-D-erythritol2-4-cyclodiphosphate|[c]	(1) |cpd08288[c]| => (1) |cpd00046[c]| + (1) |cpd08301[c]|
rxn03958	1-Deoxy-D-xylulose-5-phosphate isomeroreductase	1.1.1.267	PCC7424_0289	(1) |NADP|[c] + (1) |2-C-methyl-D-erythritol4-phosphate|[c] <=> (1) |NADPH|[c] + (1) |H+|[c] + (1) |1-deoxy-D-xylulose5-phosphate|[c]	(1) |cpd00006[c]| + (1) |cpd08286[c]| <=> (1) |cpd00005[c]| + (1) |cpd00067[c]| + (1) |cpd08289[c]|
rxn04147	Squalene synthase	2.5.1.21	PCC7424_1894	(1) |NADPH|[c] + (1) |H+|[c] + (2) |Farnesyldiphosphate|[c] => (1) |NADP|[c] + (2) |PPi|[c] + (1) |Supraene|[c]	(1) |cpd00005[c]| + (1) |cpd00067[c]| + (2) |cpd00350[c]| => (1) |cpd00006[c]| + (2) |cpd00012[c]| + (1) |cpd00559[c]|
rxn04308	di-trans,poly-cis-Decaprenyl-diphosphate:isopentenyl-diphosphate	2.5.1.31	(PCC7424_0844)	(7) |Isopentenyldiphosphate|[c] + (1) |trans,trans,cis-Geranylgeranyl diphosphate|[c] => (7) |PPi|[c] + (1) |Bactoprenyl diphosphate|[c]	(7) |cpd00113[c]| + (1) |cpd08211[c]| => (7) |cpd00012[c]| + (1) |cpd02229[c]|
rxn04996	dimethyallyl diphosphate:NADP+ oxidoreductase	1.17.1.2	PCC7424_4926	(1) |H2O|[c] + (1) |NADP|[c] + (1) |DMAPP|[c] <= (1) |NADPH|[c] + (1) |H+|[c] + (1) |1-Hydroxy-2-methyl-2-butenyl 4-diphosphate|[c]	(1) |cpd00005[c]| + (1) |cpd00067[c]| + (1) |cpd08615[c]| => (1) |cpd00001[c]| + (1) |cpd00006[c]| + (1) |cpd00202[c]|
rxn05070	squalene mutase (cyclizing)	5.4.99.17	PCC7424_3320	(1) |Supraene|[c] => (1) |Diploptene|[c]	(1) |cpd00559[c]| => (1) |cpd03751[c]|
rxn05071	squalene mutase (cyclizing)	5.4.99.17	PCC7424_3320	(1) |H2O|[c] + (1) |Supraene|[c] => (1) |22-Hopanol|[c]	(1) |cpd00001[c]| + (1) |cpd00559[c]| => (1) |cpd03750[c]|
rxn00436	TPP phosphohydrolase	3.6.1.15	PCC7424_0358	(1) |H2O|[c] + (1) |TPP|[c] => (1) |Phosphate|[c] + (1) |H+|[c] + (1) |Thiamine phosphate|[c]	(1) |cpd00001[c]| + (1) |cpd00056[c]| => (1) |cpd00009[c]| + (1) |cpd00067[c]| + (1) |cpd00793[c]|
rxn00438	ATP:thiamin-phosphate phosphotransferase	2.7.4.16	PCC7424_0194	(1) |ATP|[c] + (1) |Thiamine phosphate|[c] => (1) |ADP|[c] + (1) |TPP|[c]	(1) |cpd00002[c]| + (1) |cpd00793[c]| => (1) |cpd00008[c]| + (1) |cpd00056[c]|
rxn02305	2-Methyl-4-amino-5-hydroxymethylpyrimidine-diphosphate:4-methyl-5-	2.5.1.3	PCC7424_2908	(1) |H+|[c] + (1) |4-Methyl-5--2-phosphoethyl-thiazole|[c] + (1) |4-Amino-2-methyl-5-diphosphomethylpyrimidine|[c] => (1) |PPi|[c] + (1) |Thiamine phosphate|[c]	(1) |cpd00067[c]| + (1) |cpd02654[c]| + (1) |cpd02894[c]| => (1) |cpd00012[c]| + (1) |cpd00793[c]|
rxn02484	ATP:4-amino-5-hydroxymethyl-2-methylpyrimidine 5-phosphotransferase	2.7.1.49	PCC7424_5022	(1) |ATP|[c] + (1) |Toxopyrimidine|[c] => (1) |ADP|[c] + (1) |4-Amino-5-phosphomethyl-2-methylpyrimidine|[c]	(1) |cpd00002[c]| + (1) |cpd00939[c]| => (1) |cpd00008[c]| + (1) |cpd02775[c]|
rxn03108	ATP:4-amino-2-methyl-5-phosphomethylpyrimidine phosphotransferase	2.7.4.7	PCC7424_5022	(1) |ATP|[c] + (1) |4-Amino-5-phosphomethyl-2-methylpyrimidine|[c] => (1) |ADP|[c] + (1) |4-Amino-2-methyl-5-diphosphomethylpyrimidine|[c]	(1) |cpd00002[c]| + (1) |cpd02775[c]| => (1) |cpd00008[c]| + (1) |cpd02894[c]|
rxn08163	arsenite efflux via ATP hydrolysis	3.6.3.16	PCC7424_3278	(1) |ADP|[c] + (1) |Phosphate|[c] + (1) |H+|[c] + (1) |Arsenite|[p] => (1) |H2O|[c] + (1) |ATP|[c] + (1) |Arsenite|[c]	(1) |cpd00001[c]| + (1) |cpd00002[c]| + (1) |cpd04098[c]| => (1) |cpd00008[c]| + (1) |cpd00009[c]| + (1) |cpd00067[c]| + (1) |cpd04098[p]|
rxn00474	L-Serine hydro-lyase (adding indoleglycerol-phosphate)	4.2.1.20	PCC7424_4745 and PCC7424_3797	(1) |L-Serine|[c] + (1) |Indole|[c] => (1) |H2O|[c] + (1) |L-Tryptophan|[c]	(1) |cpd00054[c]| + (1) |cpd00359[c]| => (1) |cpd00001[c]| + (1) |cpd00065[c]|
rxn00493	L-Phenylalanine:2-oxoglutarate aminotransferase	2.6.1.58	(PCC7424_0436 or PCC7424_4240 or PCC7424_4784)	(1) |2-Oxoglutarate|[c] + (1) |L-Phenylalanine|[c] <=> (1) |L-Glutamate|[c] + (1) |Phenylpyruvate|[c]	(1) |cpd00024[c]| + (1) |cpd00066[c]| <=> (1) |cpd00023[c]| + (1) |cpd00143[c]|
rxn00527	L-Tyrosine:2-oxoglutarate aminotransferase	2.6.1.5	(PCC7424_4784 or PCC7424_4240 or PCC7424_0436)	(1) |2-Oxoglutarate|[c] + (1) |L-Tyrosine|[c] <=> (1) |L-Glutamate|[c] + (1) |p-hydroxyphenylpyruvate|[c]	(1) |cpd00024[c]| + (1) |cpd00069[c]| <=> (1) |cpd00023[c]| + (1) |cpd00868[c]|
rxn00726	Chorismate pyruvate-lyase (amino-accepting)	4.1.3.27	(PCC7424_4401 and PCC7424_4552)	(1) |NH3|[c] + (1) |Chorismate|[c] => (1) |H2O|[c] + (1) |Pyruvate|[c] + (1) |H+|[c] + (1) |Anthranilate|[c]	(1) |cpd00013[c]| + (1) |cpd00216[c]| => (1) |cpd00001[c]| + (1) |cpd00020[c]| + (1) |cpd00067[c]| + (1) |cpd00093[c]|
rxn00727	Chorismate pyruvate-lyase (amino-accepting)	4.1.3.27	(PCC7424_4401 and PCC7424_4552)	(1) |L-Glutamine|[c] + (1) |Chorismate|[c] => (1) |Pyruvate|[c] + (1) |L-Glutamate|[c] + (1) |H+|[c] + (1) |Anthranilate|[c]	(1) |cpd00053[c]| + (1) |cpd00216[c]| => (1) |cpd00020[c]| + (1) |cpd00023[c]| + (1) |cpd00067[c]| + (1) |cpd00093[c]|
rxn00791	N-(5-Phospho-D-ribosyl)anthranilate:pyrophosphate	2.4.2.18	PCC7424_4401	(1) |PPi|[c] + (1) |N-5-phosphoribosyl-anthranilate|[c] <= (1) |Anthranilate|[c] + (1) |PRPP|[c]	(1) |cpd00093[c]| + (1) |cpd00103[c]| => (1) |cpd00012[c]| + (1) |cpd02642[c]|
rxn01000	Prephenate hydro-lyase (decarboxylating)	4.2.1.51	PCC7424_0046	(1) |H+|[c] + (1) |Prephenate|[c] => (1) |H2O|[c] + (1) |CO2|[c] + (1) |Phenylpyruvate|[c]	(1) |cpd00067[c]| + (1) |cpd00219[c]| => (1) |cpd00001[c]| + (1) |cpd00011[c]| + (1) |cpd00143[c]|
rxn01255	5-O-(1-Carboxyvinyl)-3-phosphoshikimate phosphate-lyase	4.2.3.5	PCC7424_2355	(1) |5-O--1-Carboxyvinyl-3-phosphoshikimate|[c] => (1) |Phosphate|[c] + (1) |H+|[c] + (1) |Chorismate|[c]	(1) |cpd00932[c]| => (1) |cpd00009[c]| + (1) |cpd00067[c]| + (1) |cpd00216[c]|
rxn01256	Chorismate pyruvatemutase	5.4.99.5	PCC7424_5344	(1) |Chorismate|[c] => (1) |Prephenate|[c]	(1) |cpd00216[c]| => (1) |cpd00219[c]|
rxn01268	Prephenate:NAD+ oxidoreductase(decarboxylating)	1.3.1.12	PCC7424_2019	(1) |NAD|[c] + (1) |Prephenate|[c] => (1) |NADH|[c] + (1) |CO2|[c] + (1) |p-hydroxyphenylpyruvate|[c]	(1) |cpd00003[c]| + (1) |cpd00219[c]| => (1) |cpd00004[c]| + (1) |cpd00011[c]| + (1) |cpd00868[c]|
rxn01332	Phosphoenolpyruvate:D-erythrose-4-phosphate	4.1.2.15	PCC7424_1665	(1) |H2O|[c] + (1) |Phosphoenolpyruvate|[c] + (1) |D-Erythrose4-phosphate|[c] => (1) |Phosphate|[c] + (1) |H+|[c] + (1) |DAHP|[c]	(1) |cpd00001[c]| + (1) |cpd00061[c]| + (1) |cpd00236[c]| => (1) |cpd00009[c]| + (1) |cpd00067[c]| + (1) |cpd02857[c]|
rxn01682	(1S,2R)-1-C-(indol-3-yl)glycerol 3-phosphate	4.2.1.20	PCC7424_4745 and PCC7424_3797	(1) |Indoleglycerol phosphate|[c] <=> (1) |Glyceraldehyde3-phosphate|[c] + (1) |Indole|[c]	(1) |cpd02210[c]| <=> (1) |cpd00102[c]| + (1) |cpd00359[c]|
rxn01739	ATP:shikimate 3-phosphotransferase	2.7.1.71	PCC7424_1899	(1) |ATP|[c] + (1) |Shikimate|[c] => (1) |ADP|[c] + (1) |Shikimate 3-phosphate|[c] + (1) |H+|[c]	(1) |cpd00002[c]| + (1) |cpd00383[c]| => (1) |cpd00008[c]| + (1) |cpd02030[c]| + (1) |cpd00067[c]|
rxn01740	Shikimate:NADP+ 5-oxidoreductase	1.1.1.25	PCC7424_0690	(1) |NADP|[c] + (1) |Shikimate|[c] <=> (1) |NADPH|[c] + (1) |H+|[c] + (1) |3-Dehydroshikimate|[c]	(1) |cpd00006[c]| + (1) |cpd00383[c]| <=> (1) |cpd00005[c]| + (1) |cpd00067[c]| + (1) |cpd01716[c]|
rxn02212	2-Dehydro-3-deoxy-D-arabino-heptonate 7-phosphate phosphate-lyase	4.2.3.4	(PCC7424_4981 or PCC7424_2287 or PCC7424_5301)	(1) |DAHP|[c] => (1) |Phosphate|[c] + (1) |H+|[c] + (1) |5-Dehydroquinate|[c]	(1) |cpd02857[c]| => (1) |cpd00009[c]| + (1) |cpd00067[c]| + (1) |cpd00699[c]|
rxn02213	3-Dehydroquinate hydro-lyase	4.2.1.10	PCC7424_3469	(1) |5-Dehydroquinate|[c] <=> (1) |H2O|[c] + (1) |3-Dehydroshikimate|[c]	(1) |cpd00699[c]| <=> (1) |cpd00001[c]| + (1) |cpd01716[c]|
rxn02476	Phosphoenolpyruvate:3-phosphoshikimate	2.5.1.19	PCC7424_4148	(1) |Phosphoenolpyruvate|[c] + (1) |Shikimate 3-phosphate|[c] <=> (1) |Phosphate|[c] + (1) |5-O--1-Carboxyvinyl-3-phosphoshikimate|[c]	(1) |cpd00061[c]| + (1) |cpd02030[c]| <=> (1) |cpd00009[c]| + (1) |cpd00932[c]|
rxn02507	1-(2-Carboxyphenylamino)-1-deoxy-D-ribulose-5-phosphate	4.1.1.48	PCC7424_3801	(1) |H+|[c] + (1) |1-(2-carboxyphenylamino)-1-deoxyribulose 5-phosphate|[c] => (1) |H2O|[c] + (1) |CO2|[c] + (1) |Indoleglycerol phosphate|[c]	(1) |cpd00067[c]| + (1) |cpd00956[c]| => (1) |cpd00001[c]| + (1) |cpd00011[c]| + (1) |cpd02210[c]|
rxn02508	N-(5-Phospho-beta-D-ribosyl)anthranilate ketol-isomerase	5.3.1.24	PCC7424_0363	(1) |N-5-phosphoribosyl-anthranilate|[c] <=> (1) |1-(2-carboxyphenylamino)-1-deoxyribulose 5-phosphate|[c]	(1) |cpd02642[c]| <=> (1) |cpd00956[c]|
rxn06280	L-Tyrosine:tRNA(Tyr) ligase (AMP-forming)	6.1.1.1	PCC7424_1292	(1) |ATP|[c] + (1) |L-Tyrosine|[c] + (1) |tRNA(Tyr)|[c] => (1) |PPi|[c] + (1) |AMP|[c] + (1) |L-Tyrosyl-tRNA(Tyr)|[c]	(1) |cpd00002[c]| + (1) |cpd00069[c]| + (1) |cpd11751[c]| => (1) |cpd00012[c]| + (1) |cpd00018[c]| + (1) |cpd12194[c]|
rxn06444	L-Phenylalanine:tRNA(Ala) ligase (AMP-forming)	6.1.1.20	(PCC7424_4662 and PCC7424_4756)	(1) |ATP|[c] + (1) |L-Phenylalanine|[c] + (1) |H+|[c] + (1) |tRNA(Phe)|[c] => (1) |PPi|[c] + (1) |AMP|[c] + (1) |L-Phenylalanyl-tRNA(Phe)|[c]	(1) |cpd00002[c]| + (1) |cpd00066[c]| + (1) |cpd00067[c]| + (1) |cpd11919[c]| => (1) |cpd00012[c]| + (1) |cpd00018[c]| + (1) |cpd12335[c]|
rxn06448	L-Tryptophan -tRNA(Trp) ligase (AMP-forming)	6.1.1.2	PCC7424_0351	(1) |ATP|[c] + (1) |L-Tryptophan|[c] + (1) |tRNA(Trp)|[c] => (1) |PPi|[c] + (1) |AMP|[c] + (1) |L-Tryptophanyl-tRNA(Trp)|[c]	(1) |cpd00002[c]| + (1) |cpd00065[c]| + (1) |cpd11923[c]| => (1) |cpd00012[c]| + (1) |cpd00018[c]| + (1) |cpd12336[c]|
rxn00192	Acetyl-CoA:L-glutamate N-acetyltransferase	2.3.1.1	PCC7424_3560 and PCC7424_4794	(1) |Acetyl-CoA|[c] + (1) |L-Glutamate|[c] => (1) |CoA|[c] + (1) |H+|[c] + (1) |N-Acetyl-L-glutamate|[c]	(1) |cpd00022[c]| + (1) |cpd00023[c]| => (1) |cpd00010[c]| + (1) |cpd00067[c]| + (1) |cpd00477[c]|
rxn00802	N-(L-Argininosuccinate) arginie-lyase	4.3.2.1	PCC7424_2889	(1) |L-Argininosuccinate|[c] <=> (1) |L-Arginine|[c] + (1) |Fumarate|[c]	(1) |cpd02152[c]| <=> (1) |cpd00051[c]| + (1) |cpd00106[c]|
rxn01019	Carbamoyl-phosphate:L-ornithine carbamoyltransferase	2.1.3.3	PCC7424_2652	(1) |Ornithine|[c] + (1) |Carbamoylphosphate|[c] <=> (1) |Phosphate|[c] + (1) |H+|[c] + (1) |Citrulline|[c]	(1) |cpd00064[c]| + (1) |cpd00146[c]| <=> (1) |cpd00009[c]| + (1) |cpd00067[c]| + (1) |cpd00274[c]|
rxn01636	N2-Acetyl-L-ornithine:L-glutamate N-acetyltransferase	2.3.1.35	PCC7424_3560	(1) |L-Glutamate|[c] + (1) |N-Acetylornithine|[c] <=> (1) |Ornithine|[c] + (1) |N-Acetyl-L-glutamate|[c]	(1) |cpd00023[c]| + (1) |cpd00342[c]| <=> (1) |cpd00064[c]| + (1) |cpd00477[c]|
rxn01637	N2-Acetyl-L-ornithine:2-oxoglutarate aminotransferase	2.6.1.11	PCC7424_5154	(1) |2-Oxoglutarate|[c] + (1) |N-Acetylornithine|[c] <=> (1) |L-Glutamate|[c] + (1) |2-Acetamido-5-oxopentanoate|[c]	(1) |cpd00024[c]| + (1) |cpd00342[c]| <=> (1) |cpd00023[c]| + (1) |cpd00918[c]|
rxn01917	ATP:N-acetyl-L-glutamate 5-phosphotransferase	2.7.2.8	PCC7424_0028	(1) |ATP|[c] + (1) |N-Acetyl-L-glutamate|[c] => (1) |ADP|[c] + (1) |n-acetylglutamyl-phosphate|[c]	(1) |cpd00002[c]| + (1) |cpd00477[c]| => (1) |cpd00008[c]| + (1) |cpd02552[c]|
rxn02465	N-Acetyl-L-glutamate-5-semialdehyde:NADP+ 5-oxidoreductase	1.2.1.38	PCC7424_2047	(1) |NADP|[c] + (1) |Phosphate|[c] + (1) |2-Acetamido-5-oxopentanoate|[c] <=> (1) |NADPH|[c] + (1) |n-acetylglutamyl-phosphate|[c] + (1) |H+|[c]	(1) |cpd00006[c]| + (1) |cpd00009[c]| + (1) |cpd00918[c]| <=> (1) |cpd00005[c]| + (1) |cpd02552[c]| + (1) |cpd00067[c]|
CIMAHL	(R)-2-Methylmalate hydro-lyase	4.2.1.35	PCC7424_0849 and PCC7424_3629	(1) |Citramalate|[c] <=> (1) |Citraconate|[c] + (1) |H2O|[c]	(1) |cpd00607[c]| <=> (1) |cpd01502[c]| + (1) |cpd00001[c]|
rxn00735	erythro methyl malate dehydrogenase	1.1.1.85	PCC7424_4657	(1) |NADH|[c] + (1) |CO2|[c] + (1) |2-Oxobutyrate|[c] <= (1) |NAD|[c] + (1) |D-erythro-3-Methylmalate|[c]	(1) |cpd00003[c]| + (1) |cpd03593[c]| => (1) |cpd00004[c]| + (1) |cpd00011[c]| + (1) |cpd00094[c]|
rxn00806	L-Leucine:2-oxoglutarate aminotransferase	2.6.1.42	PCC7424_4800	(1) |2-Oxoglutarate|[c] + (1) |L-Leucine|[c] <=> (1) |L-Glutamate|[c] + (1) |4MOP|[c]	(1) |cpd00024[c]| + (1) |cpd00107[c]| <=> (1) |cpd00023[c]| + (1) |cpd00200[c]|
rxn00898	2,3-Dihydroxy-3-methylbutanoate hydro-lyase	4.2.1.9	PCC7424_2821	(1) |2,3-Dihydroxy-isovalerate|[c] => (1) |H2O|[c] + (1) |3-Methyl-2-oxobutanoate|[c]	(1) |cpd02498[c]| => (1) |cpd00001[c]| + (1) |cpd00123[c]|
rxn00902	3-Carboxy-3-hydroxy-4-methylpentanoate 3-methyl-2-oxobutanoate-lyase	2.3.3.13	(PCC7424_3413) or (PCC7424_1126)	(1) |CoA|[c] + (1) |H+|[c] + (1) |2-Isopropylmalate|[c] <= (1) |H2O|[c] + (1) |Acetyl-CoA|[c] + (1) |3-Methyl-2-oxobutanoate|[c]	(1) |cpd00001[c]| + (1) |cpd00022[c]| + (1) |cpd00123[c]| => (1) |cpd00010[c]| + (1) |cpd00067[c]| + (1) |cpd01646[c]|
rxn00903	L-Valine:2-oxoglutarate aminotransferase	2.6.1.42	PCC7424_4800	(1) |2-Oxoglutarate|[c] + (1) |L-Valine|[c] <=> (1) |L-Glutamate|[c] + (1) |3-Methyl-2-oxobutanoate|[c]	(1) |cpd00024[c]| + (1) |cpd00156[c]| <=> (1) |cpd00023[c]| + (1) |cpd00123[c]|
rxn01575	L-Isoleucine:2-oxoglutarate aminotransferase	2.6.1.42	PCC7424_4800	(1) |2-Oxoglutarate|[c] + (1) |L-Isoleucine|[c] <=> (1) |L-Glutamate|[c] + (1) |2-keto-3-methyl-valerate|[c]	(1) |cpd00024[c]| + (1) |cpd00322[c]| <=> (1) |cpd00023[c]| + (1) |cpd00508[c]|
rxn02187	2-Acetolactate methylmutase	1.1.1.86	PCC7424_2051	(1) |2-Acetolactate|[c] <=> (1) |2-Oxo-3-hydroxyisovalerate|[c]	(1) |cpd00668[c]| <=> (1) |cpd02569[c]|
rxn02751	2-methylmaleate hydro-lyase	4.2.1.35	PCC7424_0849 and PCC7424_3629	(1) |H2O|[c] + (1) |Citraconate|[c] <=> (1) |D-erythro-3-Methylmalate|[c]	(1) |cpd00001[c]| + (1) |cpd01502[c]| <=> (1) |cpd03593[c]|
rxn02789	2-Isopropylmalate hydro-lyase	4.2.1.33	PCC7424_0849 and PCC7424_3629	(1) |2-Isopropylmalate|[c] <=> (1) |H2O|[c] + (1) |2-Isopropylmaleate|[c]	(1) |cpd01646[c]| <=> (1) |cpd00001[c]| + (1) |cpd01710[c]|
rxn02811	3-Isopropylmalate hydro-lyase	4.2.1.33	PCC7424_0849 and PCC7424_3629	(1) |3-Isopropylmalate|[c] <=> (1) |H2O|[c] + (1) |2-Isopropylmaleate|[c]	(1) |cpd02693[c]| <=> (1) |cpd00001[c]| + (1) |cpd01710[c]|
rxn03062	3-Isopropylmalate:NAD+ oxidoreductase	1.1.1.85	PCC7424_4657	(1) |NAD|[c] + (1) |3-Isopropylmalate|[c] => (1) |NADH|[c] + (1) |H+|[c] + (1) |2-isopropyl-3-oxosuccinate|[c]	(1) |cpd00003[c]| + (1) |cpd02693[c]| => (1) |cpd00004[c]| + (1) |cpd00067[c]| + (1) |cpd02605[c]|
rxn03068	(R)-2,3-Dihydroxy-3-methylbutanoate:NADP+ oxidoreductase	1.1.1.86	PCC7424_2051	(1) |NADP|[c] + (1) |2,3-Dihydroxy-isovalerate|[c] <= (1) |NADPH|[c] + (1) |H+|[c] + (1) |2-Oxo-3-hydroxyisovalerate|[c]	(1) |cpd00005[c]| + (1) |cpd00067[c]| + (1) |cpd02569[c]| => (1) |cpd00006[c]| + (1) |cpd02498[c]|
rxn03194	(S)-2-Aceto-2-hydroxybutanoate pyruvate-lyase (carboxylating)	2.2.1.6	PCC7424_4988	(1) |2-Oxobutyrate|[c] + (1) |2-Hydroxyethyl-ThPP|[c] => (1) |TPP|[c] + (1) |2-Aceto-2-hydroxybutanoate|[c]	(1) |cpd00094[c]| + (1) |cpd03049[c]| => (1) |cpd00056[c]| + (1) |cpd00498[c]|
rxn03435	(R)-2,3-Dihydroxy-3-methylpentanoate:NADP+ oxidoreductase	1.1.1.86	PCC7424_2051	(1) |NADP|[c] + (1) |2,3-Dihydroxy-3-methylvalerate|[c] <= (1) |NADPH|[c] + (1) |H+|[c] + (1) |(R)-3-Hydroxy-3-methyl-2-oxopentanoate|[c]	(1) |cpd00005[c]| + (1) |cpd00067[c]| + (1) |cpd10162[c]| => (1) |cpd00006[c]| + (1) |cpd02535[c]|
rxn03436	(S)-2-Aceto-2-hydroxybutanoate:NADP+ oxidoreductase (isomerizing)	1.1.1.86	PCC7424_2051	(1) |2-Aceto-2-hydroxybutanoate|[c] <=> (1) |(R)-3-Hydroxy-3-methyl-2-oxopentanoate|[c]	(1) |cpd00498[c]| <=> (1) |cpd10162[c]|
rxn03437	(R)-2,3-Dihydroxy-3-methylpentanoate hydro-lyase	4.2.1.9	PCC7424_2821	(1) |2,3-Dihydroxy-3-methylvalerate|[c] => (1) |H2O|[c] + (1) |2-keto-3-methyl-valerate|[c]	(1) |cpd02535[c]| => (1) |cpd00001[c]| + (1) |cpd00508[c]|
rxn05109	Citramalate synthase	2.3.1.182	(PCC7424_3413 or PCC7424_1126)	(1) |CoA|[c] + (1) |Citramalate|[c] + (1) |H+|[c] <= (1) |Acetyl-CoA|[c] + (1) |H2O|[c] + (1) |Pyruvate|[c]	(1) |cpd00022[c]| + (1) |cpd00001[c]| + (1) |cpd00020[c]| => (1) |cpd00010[c]| + (1) |cpd00607[c]| + (1) |cpd00067[c]|
rxn06440	L-Isoleucine:tRNA(Ile) ligase (AMP-forming)	6.1.1.5	PCC7424_5054	(1) |ATP|[c] + (1) |L-Isoleucine|[c] + (1) |tRNA(Ile)|[c] => (1) |PPi|[c] + (1) |AMP|[c] + (1) |L-Isoleucyl-tRNA(Ile)|[c]	(1) |cpd00002[c]| + (1) |cpd00322[c]| + (1) |cpd11915[c]| => (1) |cpd00012[c]| + (1) |cpd00018[c]| + (1) |cpd12256[c]|
rxn06441	L-Leucine:tRNA(Leu) ligase (AMP-forming)	6.1.1.4	PCC7424_1860	(1) |ATP|[c] + (1) |L-Leucine|[c] + (1) |tRNA(Leu)|[c] => (1) |PPi|[c] + (1) |AMP|[c] + (1) |L-Leucyl-tRNA|[c]	(1) |cpd00002[c]| + (1) |cpd00107[c]| + (1) |cpd11916[c]| => (1) |cpd00012[c]| + (1) |cpd00018[c]| + (1) |cpd12003[c]|
rxn06449	L-Valine:tRNAVal ligase (AMP-forming)	6.1.1.9	PCC7424_4227	(1) |ATP|[c] + (1) |L-Valine|[c] + (1) |tRNA(Val)|[c] => (1) |PPi|[c] + (1) |AMP|[c] + (1) |L-Valyl-tRNA(Val)|[c]	(1) |cpd00002[c]| + (1) |cpd00156[c]| + (1) |cpd11924[c]| => (1) |cpd00012[c]| + (1) |cpd00018[c]| + (1) |cpd12133[c]|
rxn00208	Pyridoxamine-5'-phosphate:oxygen oxidoreductase (deaminating)	1.4.3.5	PCC7424_1509	(1) |H2O|[c] + (1) |O2|[c] + (1) |Pyridoxamine phosphate|[c] => (1) |NH3|[c] + (1) |Pyridoxal phosphate|[c] + (1) |H2O2|[c]	(1) |cpd00001[c]| + (1) |cpd00007[c]| + (1) |cpd00493[c]| => (1) |cpd00013[c]| + (1) |cpd00016[c]| + (1) |cpd00025[c]|
rxn00209	Pyridoxine 5-phosphate:oxygen oxidoreductase (deaminating)	1.4.3.5	PCC7424_1509	(1) |O2|[c] + (1) |Pyridoxine phosphate|[c] <=> (1) |Pyridoxal phosphate|[c] + (1) |H2O2|[c] + (1) |H+|[c]	(1) |cpd00007[c]| + (1) |cpd00478[c]| <=> (1) |cpd00016[c]| + (1) |cpd00025[c]| + (1) |cpd00067[c]|
rxn01331	D-erythrose 4-phosphate:NAD+ oxidoreductase	1.2.1.72	PCC7424_3783	(1) |H2O|[c] + (1) |NAD|[c] + (1) |D-Erythrose4-phosphate|[c] <=> (1) |NADH|[c] + (2) |H+|[c] + (1) |4-Phospho-D-erythronate|[c]	(1) |cpd00001[c]| + (1) |cpd00003[c]| + (1) |cpd00236[c]| <=> (1) |cpd00004[c]| + (2) |cpd00067[c]| + (1) |cpd02147[c]|
rxn03951	NAD-dependent threonine 4-phosphate dehydrogenase	1.1.1.262	PCC7424_4519	(1) |NAD|[c] + (1) |4-(Phosphonooxy)-threonine|[c] => (1) |NADH|[c] + (1) |H+|[c] + (1) |(2S)-2-Amino-3-oxo-4-phosphonooxybutanoate|[c]	(1) |cpd00003[c]| + (1) |cpd03607[c]| => (1) |cpd00004[c]| + (1) |cpd00067[c]| + (1) |cpd04539[c]|
rxn04070	pyridoxine 5'-phosphate synthase	2.6.99.2	PCC7424_1265	(1) |1-deoxy-D-xylulose5-phosphate|[c] + (1) |3-Amino-2-oxopropyl phosphate|[c] <=> (2) |H2O|[c] + (1) |Phosphate|[c] + (2) |H+|[c] + (1) |Pyridoxine phosphate|[c]	(1) |cpd08289[c]| + (1) |cpd08449[c]| <=> (2) |cpd00001[c]| + (1) |cpd00009[c]| + (2) |cpd00067[c]| + (1) |cpd00478[c]|
SUCDpp_syn	succinate dehydrogenase (periplasm)	1.3.99.1	(PCC7424_1687) and (PCC7424_5330)	(1) |Plastoquinone 9|[p] + (1) |Succinate|[c] => (1) |Fumarate|[c] + (1) |Plastoquinol-9|[p]	(1) |cpd07274[p]| + (1) |cpd00036[c]| => (1) |cpd00106[c]| + (1) |cpd16503[p]|
SUCDu_syn	succinate dehydrogenase (tilacoild)	1.3.99.1	(PCC7424_1687) and (PCC7424_5330)	(1) |Plastoquinone 9|[l] + (1) |Succinate|[c] => (1) |Fumarate|[c] + (1) |Plastoquinol-9|[l]	(1) |cpd07274[l]| + (1) |cpd00036[c]| => (1) |cpd00106[c]| + (1) |cpd16503[l]|
NDH1_1p	NAD(P)H dehydrogenase (plastoquinone-8 & 3 protons) (periplasm)	1.6.5.2	(PCC7424_0352) and (PCC7424_3753) and (PCC7424_3754) and (PCC7424_0481 or PCC7424_1459) and (PCC7424_2527 or PCC7424_3755) and (PCC7424_2528)	(4) |H+|[c] + (1) |NADPH|[c] + (1) |Plastoquinone 9|[p] => (1) |NADP|[c] + (3) |H+|[p] + (1) |Plastoquinol-9|[p]	(4) |cpd00067[c]| + (1) |cpd00005[c]| + (1) |cpd07274[p]| => (1) |cpd00006[c]| + (3) |cpd00067[p]| + (1) |cpd16503[p]|
NDH1_1u	NAD(P)H dehydrogenase (plastoquinone-8 & 3 protons) (tilacoide)	1.6.5.2	(PCC7424_0352) and (PCC7424_3753) and (PCC7424_3754) and (PCC7424_0481 or PCC7424_1459) and (PCC7424_2527 or PCC7424_3755) and (PCC7424_2528)	(4) |H+|[c] + (1) |NADPH|[c] + (1) |Plastoquinone 9|[l] => (1) |NADP|[c] + (3) |H+|[l] + (1) |Plastoquinol-9|[l]	(4) |cpd00067[c]| + (1) |cpd00005[c]| + (1) |cpd07274[l]| => (1) |cpd00006[c]| + (3) |cpd00067[l]| + (1) |cpd16503[l]|
NDH1_2p	NAD(P)H dehydrogenase (plastoquinone-8 & 3 protons) (periplasm)	1.6.5.2	(PCC7424_0352) and (PCC7424_3753) and (PCC7424_3754) and (PCC7424_0481 or PCC7424_1459) and (PCC7424_2527 or PCC7424_3755) and (PCC7424_2528)	(4) |H+|[c] + (1) |NADH|[c] + (1) |Plastoquinone 9|[p] => (1) |NAD|[c] + (3) |H+|[p] + (1) |Plastoquinol-9|[p]	(4) |cpd00067[c]| + (1) |cpd00004[c]| + (1) |cpd07274[p]| => (1) |cpd00003[c]| + (3) |cpd00067[p]| + (1) |cpd16503[p]|
NDH1_2u	NAD(P)H dehydrogenase (plastoquinone-8 & 3 protons) (tilacoide)	1.6.5.2	(PCC7424_0352) and (PCC7424_3753) and (PCC7424_3754) and (PCC7424_0481 or PCC7424_1459) and (PCC7424_2527 or PCC7424_3755) and (PCC7424_2528)	(4) |H+|[c] + (1) |NADH|[c] + (1) |Plastoquinone 9|[l] => (1) |NAD|[c] + (3) |H+|[l] + (1) |Plastoquinol-9|[l]	(4) |cpd00067[c]| + (1) |cpd00004[c]| + (1) |cpd07274[l]| => (1) |cpd00003[c]| + (3) |cpd00067[l]| + (1) |cpd16503[l]|
rxn00362	Cytidine-5'-monophosphate phosphoribo(deoxyribo)hydrolase	3.2.2.10	PCC7424_0197	(1) |H2O|[c] + (1) |CMP|[c] <=> (1) |ribose-5-phosphate|[c] + (1) |Cytosine|[c]	(1) |cpd00001[c]| + (1) |cpd00046[c]| <=> (1) |cpd00101[c]| + (1) |cpd00307[c]|
rxn00646	L-Glutamate:L-cysteine gamma-ligase (ADP-forming)	6.3.2.2	PCC7424_4239	(1) |ATP|[c] + (1) |L-Glutamate|[c] + (1) |L-Cysteine|[c] => (1) |ADP|[c] + (1) |Phosphate|[c] + (1) |H+|[c] + (1) |gamma-Glutamylcysteine|[c]	(1) |cpd00002[c]| + (1) |cpd00023[c]| + (1) |cpd00084[c]| => (1) |cpd00008[c]| + (1) |cpd00009[c]| + (1) |cpd00067[c]| + (1) |cpd00506[c]|
rxn05457	tetradecanoyl-ACP:[acyl-carrier-protein] transferase	2.3.1.1	PCC7424_3560 and PCC7424_4794	(1) |CoA|[c] + (1) |Tetradecanoyl-[acyl-carrier protein]|[c] <=> (1) |Myristoyl-CoA|[c] + (1) |ACP|[c]	(1) |cpd00010[c]| + (1) |cpd11466[c]| <=> (1) |cpd01695[c]| + (1) |cpd11493[c]|
rxn08043	2-aceto-2-hydroxybutanoate synthase	Undetermined	(PCC7424_0688 and PCC7424_4988 and PCC7424_1457)	(1) |Pyruvate|[c] + (1) |H+|[c] + (1) |2-Oxobutyrate|[c] => (1) |CO2|[c] + (1) |2-Aceto-2-hydroxybutanoate|[c]	(1) |cpd00020[c]| + (1) |cpd00067[c]| + (1) |cpd00094[c]| => (1) |cpd00011[c]| + (1) |cpd00498[c]|
BCAROHX	beta-carotene hydroxylase	1.14.13.-	PCC7424_2363	(1) |H+|[c] + (1) |O2|[c] + (1) |NADPH|[c] + (1) |beta-Carotene|[c] => (1) |H2O|[c] + (1) |NADP|[c] + (1) |beta-Cryptoxanthin|[c]	(1) |cpd00067[c]| + (1) |cpd00007[c]| + (1) |cpd00005[c]| + (1) |cpd01420[c]| => (1) |cpd00001[c]| + (1) |cpd00006[c]| + (1) |cpd05498[c]|
BCAROHX2	beta-carotene hydroxylase	1.14.13.-	PCC7424_2363	(1) |H+|[c] + (1) |O2|[c] + (1) |NADPH|[c] + (1) |beta-Cryptoxanthin|[c] => (1) |H2O|[c] + (1) |NADP|[c] + (1) |Zeaxanthin|[c]	(1) |cpd00067[c]| + (1) |cpd00007[c]| + (1) |cpd00005[c]| + (1) |cpd05498[c]| => (1) |cpd00001[c]| + (1) |cpd00006[c]| + (1) |cpd03637[c]|
PHYTEDH1	phytoene desaturase	Undetermined	PCC7424_1157	(1) |NAD|[c] + (1) |Phytoene|[c] => (1) |H+|[c] + (1) |NADH|[c] + (1) |Phytofluene|[c]	(1) |cpd00003[c]| + (1) |cpd03205[c]| => (1) |cpd00067[c]| + (1) |cpd00004[c]| + (1) |cpd03206[c]|
PHYTEDH2	phytoene desaturase (nadp depedent)	Undetermined	PCC7424_1157	(1) |NADP|[c] + (1) |Phytoene|[c] => (1) |H+|[c] + (1) |NADPH|[c] + (1) |Phytofluene|[c]	(1) |cpd00006[c]| + (1) |cpd03205[c]| => (1) |cpd00067[c]| + (1) |cpd00005[c]| + (1) |cpd03206[c]|
PHYTFDH1	phytofluene desaturase	Undetermined	PCC7424_1157	(1) |NAD|[c] + (1) |Phytofluene|[c] => (1) |H+|[c] + (1) |NADH|[c] + (1) |zeta-Carotene|[c]	(1) |cpd00003[c]| + (1) |cpd03206[c]| => (1) |cpd00067[c]| + (1) |cpd00004[c]| + (1) |cpd03215[c]|
PHYTFDH2	phytofluene desaturase (nadp dependent)	Undetermined	PCC7424_1157	(1) |NADP|[c] + (1) |Phytofluene|[c] => (1) |H+|[c] + (1) |NADPH|[c] + (1) |zeta-Carotene|[c]	(1) |cpd00006[c]| + (1) |cpd03206[c]| => (1) |cpd00067[c]| + (1) |cpd00005[c]| + (1) |cpd03215[c]|
rxn06790	carotene desaturase (NADP+ dependent)	Undetermined	(PCC7424_4330 or PCC7424_0679)	(1) |H+|[c] + (1) |NADPH|[c] + (1) |O2|[c] + (1) |zeta-Carotene|[c] => (2) |H2O|[c] + (1) |NADP|[c] + (1) |Neurosporene|[c]	(1) |cpd00067[c]| + (1) |cpd00005[c]| + (1) |cpd00007[c]| + (1) |cpd03215[c]| => (2) |cpd00001[c]| + (1) |cpd00006[c]| + (1) |cpd03216[c]|
rxn06790b	carotene desaturase	Undetermined	(PCC7424_0679 or PCC7424_4330)	(1) |H+|[c] + (1) |NADH|[c] + (1) |O2|[c] + (1) |zeta-Carotene|[c] => (2) |H2O|[c] + (1) |NAD|[c] + (1) |Neurosporene|[c]	(1) |cpd00067[c]| + (1) |cpd00004[c]| + (1) |cpd00007[c]| + (1) |cpd03215[c]| => (2) |cpd00001[c]| + (1) |cpd00003[c]| + (1) |cpd03216[c]|
rxn06792	neurosporene desaturase (nadp dependent)	Undetermined	(PCC7424_4330 or PCC7424_0679)	(1) |H+|[c] + (1) |NADPH|[c] + (1) |Neurosporene|[c] + (1) |O2|[c] => (2) |H2O|[c] + (1) |Lycopene|[c] + (1) |NADP|[c]	(1) |cpd00067[c]| + (1) |cpd00005[c]| + (1) |cpd03216[c]| + (1) |cpd00007[c]| => (2) |cpd00001[c]| + (1) |cpd03217[c]| + (1) |cpd00006[c]|
rxn06792b	neurosporene desaturase	Undetermined	(PCC7424_4330 or PCC7424_0679)	(1) |H+|[c] + (1) |NADH|[c] + (1) |Neurosporene|[c] + (1) |O2|[c] => (2) |H2O|[c] + (1) |Lycopene|[c] + (1) |NAD|[c]	(1) |cpd00067[c]| + (1) |cpd00004[c]| + (1) |cpd03216[c]| + (1) |cpd00007[c]| => (2) |cpd00001[c]| + (1) |cpd03217[c]| + (1) |cpd00003[c]|
rxn07385	rxn07385	1.14.13.-	PCC7424_2363	(1) |(2'S)-Deoxymyxol 2'-(2,4-di-O-methyl-alpha-L-fucoside)|[c] + (0.5) |O2|[c] => (1) |(3R,2'S)-Myxol 2'-(2,4-di-O-methyl-alpha-L-fucoside)|[c]	(1) |cpd14663[c]| + (0.5) |cpd00007[c]| => (1) |cpd14665[c]|
CGPase	Cyanophycinase	Undetermined	PCC7424_0874	(1) |Cyanophycin dimer|[c] + (1) |H2O|[c] => (2) |L-arginine-L-aspartate monomer of cyanophycin|[c]	(1) |cyanophy[c]| + (1) |cpd00001[c]| => (2) |argLaspL[c]|
CphSArg	Cyanophycin synthase (L-arginine adding)	Undetermined	PCC7424_0873	(1) |Cyanophycin monomer with aspartate|[c] + (1) |L-Arginine|[c] + (1) |ATP|[c] => (1) |Cyanophycin dimer|[c] + (1) |ADP|[c] + (1) |H+|[c] + (1) |Phosphate|[c]	(1) |cpdR-D-D[c]| + (1) |cpd00051[c]| + (1) |cpd00002[c]| => (1) |cyanophy[c]| + (1) |cpd00008[c]| + (1) |cpd00067[c]| + (1) |cpd00009[c]|
CphSAsp	Cyanophycin synthase (L-aspartate adding)	Undetermined	PCC7424_0873	(1) |L-arginine-L-aspartate monomer of cyanophycin|[c] + (1) |L-Aspartate|[c] + (1) |ATP|[c] => (1) |Cyanophycin monomer with aspartate|[c] + (1) |ADP|[c] + (1) |Phosphate|[c]	(1) |argLaspL[c]| + (1) |cpd00041[c]| + (1) |cpd00002[c]| => (1) |cpdR-D-D[c]| + (1) |cpd00008[c]| + (1) |cpd00009[c]|
MonoCphS	Cyanophycin monomer synthesis	Undetermined	PCC7424_0873	(1) |L-Arginine|[c] + (1) |L-Aspartate|[c] + (1) |ATP|[c] => (1) |ADP|[c] + (1) |L-arginine-L-aspartate monomer of cyanophycin|[c] + (1) |Phosphate|[c]	(1) |cpd00051[c]| + (1) |cpd00041[c]| + (1) |cpd00002[c]| => (1) |cpd00008[c]| + (1) |argLaspL[c]| + (1) |cpd00009[c]|
rxn11944	Methyltransferase	2.1.1.-	PCC7424_3791 or PCC7424_2090 or PCC7424_5223 or PCC7424_0878 or PCC7424_0747	(1) |S-Adenosyl-homocysteine|[c] + (1) |H+|[c] + (1) |5-Methyltetrahydropteroyltri-L-glutamate|[c] <= (1) |S-Adenosyl-L-methionine|[c] + (1) |Tetrahydropteroyltri-L-glutamate|[c]	(1) |cpd00017[c]| + (1) |cpd02555[c]| => (1) |cpd00019[c]| + (1) |cpd00067[c]| + (1) |cpd02738[c]|
rxn01257	chorismate:L-glutamine aminotransferase	Undetermined	(PCC7424_2711 and PCC7424_3258)	(1) |L-Glutamine|[c] + (1) |Chorismate|[c] => (1) |L-Glutamate|[c] + (1) |ADC|[c]	(1) |cpd00053[c]| + (1) |cpd00216[c]| => (1) |cpd00023[c]| + (1) |cpd08210[c]|
rxn03168	Dihydroneopterin monophosphate dephosphorylase	3.6.1.-	PCC7424_0558	(1) |Phosphate|[c] + (1) |H+|[c] + (1) |Dihydroneopterin|[c] <= (1) |H2O|[c] + (1) |Dihydroneopterin phosphate|[c]	(1) |cpd00001[c]| + (1) |cpd03521[c]| => (1) |cpd00009[c]| + (1) |cpd00067[c]| + (1) |cpd02961[c]|
rxn03173	Dihydroneopterin triphosphate pyrophosphatase	3.6.1.-	PCC7424_0558	(1) |H2O|[c] + (1) |7,8-Dihydroneopterin 3'-triphosphate|[c] => (1) |PPi|[c] + (1) |Dihydroneopterin phosphate|[c]	(1) |cpd00001[c]| + (1) |cpd02978[c]| => (1) |cpd00012[c]| + (1) |cpd03521[c]|
rxn03135	Imidazole-glycerol-3-phosphate synthase	Undetermined	(PCC7424_1555 and PCC7424_3570)	(1) |L-Glutamate|[c] + (1) |H+|[c] + (1) |D-erythro-imidazole-glycerol-phosphate|[c] + (1) |AICAR|[c] <= (1) |L-Glutamine|[c] + (1) |phosphoribulosylformimino-AICAR-phosphate|[c]	(1) |cpd00053[c]| + (1) |cpd02991[c]| => (1) |cpd00023[c]| + (1) |cpd00067[c]| + (1) |cpd02843[c]| + (1) |cpd02851[c]|
SQVT_140	Sulfoquinovosyltransferase (n-C14:0)	2.4.1.-	PCC7424_4916	(1) |H2O|[c] + (1) |1,2-Diacyl-sn-glycerol ditetradecanoyl|[c] + (1) |UDP-6-sulfoquinovose|[c] => (1) |H+|[c] + (1) |UDP|[c] + (1) |Sulfoquinovosyldiacylglycerol (n-C14:0)|[c]	(1) |cpd00001[c]| + (1) |cpd15307[c]| + (1) |cpd08358[c]| => (1) |cpd00067[c]| + (1) |cpd00014[c]| + (1) |cSQDG140[c]|
SQVT_160	Sulfoquinovosyltransferase (n-C16:0)	2.4.1.-	PCC7424_4916	(1) |H2O|[c] + (1) |1,2-Diacyl-sn-glycerol dihexadecanoyl|[c] + (1) |UDP-6-sulfoquinovose|[c] => (1) |H+|[c] + (1) |UDP|[c] + (1) |Sulfoquinovosyldiacylglycerol (n-C16:0)|[c]	(1) |cpd00001[c]| + (1) |cpd15309[c]| + (1) |cpd08358[c]| => (1) |cpd00067[c]| + (1) |cpd00014[c]| + (1) |cSQDG160[c]|
SQVT_161	Sulfoquinovosyltransferase (n-C16:1)	2.4.1.-	PCC7424_4916	(1) |H2O|[c] + (1) |1,2-Diacyl-sn-glycerol dihexadec-9-enoyl|[c] + (1) |UDP-6-sulfoquinovose|[c] => (1) |H+|[c] + (1) |UDP|[c] + (1) |Sulfoquinovosyldiacylglycerol (n-C16:1)|[c]	(1) |cpd00001[c]| + (1) |cpd15310[c]| + (1) |cpd08358[c]| => (1) |cpd00067[c]| + (1) |cpd00014[c]| + (1) |cSQDG161[c]|
SQVT_180	Sulfoquinovosyltransferase (n-C18:0)	2.4.1.-	PCC7424_4916	(1) |H2O|[c] + (1) |1,2-Diacyl-sn-glycerol dioctadecanoyl|[c] + (1) |UDP-6-sulfoquinovose|[c] => (1) |H+|[c] + (1) |UDP|[c] + (1) |Sulfoquinovosyldiacylglycerol (n-C18:0)|[c]	(1) |cpd00001[c]| + (1) |cpd15311[c]| + (1) |cpd08358[c]| => (1) |cpd00067[c]| + (1) |cpd00014[c]| + (1) |cSQDG180[c]|
SQVT_181	Sulfoquinovosyltransferase (n-C18:1)	2.4.1.-	PCC7424_4916	(1) |H2O|[c] + (1) |1,2-Diacyl-sn-glycerol dioctadec-11-enoyl|[c] + (1) |UDP-6-sulfoquinovose|[c] => (1) |H+|[c] + (1) |UDP|[c] + (1) |Sulfoquinovosyldiacylglycerol (n-C18:1)|[c]	(1) |cpd00001[c]| + (1) |cpd15312[c]| + (1) |cpd08358[c]| => (1) |cpd00067[c]| + (1) |cpd00014[c]| + (1) |cSQDG181[c]|
SQVT_182	Sulfoquinovosyltransferase (n-C18:2)	2.4.1.-	PCC7424_4916	(1) |H2O|[c] + (1) |1,2-Diacyl-sn-glycerol (dioctadec-9-12-dienoyl, n-C18:2)|[c] + (1) |UDP-6-sulfoquinovose|[c] => (1) |H+|[c] + (1) |UDP|[c] + (1) |Sulfoquinovosyldiacylglycerol (n-C18:2)|[c]	(1) |cpd00001[c]| + (1) |cp_DLiGl[c]| + (1) |cpd08358[c]| => (1) |cpd00067[c]| + (1) |cpd00014[c]| + (1) |cSQDG182[c]|
SQVT_183	Sulfoquinovosyltransferase (n-C18:3)	2.4.1.-	PCC7424_4916	(1) |H2O|[c] + (1) |1,2-Diacyl-sn-glycerol (dioctadec-9-12-15-trienoyl, n-C18:3)|[c] + (1) |UDP-6-sulfoquinovose|[c] => (1) |H+|[c] + (1) |UDP|[c] + (1) |Sulfoquinovosyldiacylglycerol (n-C18:3)|[c]	(1) |cpd00001[c]| + (1) |cp_DaLGl[c]| + (1) |cpd08358[c]| => (1) |cpd00067[c]| + (1) |cpd00014[c]| + (1) |cSQDG183[c]|
rxn03146	UDP-3-O-acetylglucosamine deacetylase	3.5.1.-	PCC7424_2607	(1) |H2O|[c] + (1) |UDP-3-O-(beta-hydroxymyristoyl)-N-acetylglucosamine|[c] => (1) |Acetate|[c] + (1) |UDP-3-O-(beta-hydroxymyristoyl)-D-glucosamine|[c]	(1) |cpd00001[c]| + (1) |cpd02886[c]| => (1) |cpd00029[c]| + (1) |cpd03584[c]|
UGSAT	UDP-2,3-bis(3-hydroxytetradecanoyl)glucosamine acyl transferase	Undetermined	PCC7424_3493	(1) |ACP|[c] + (1) |H+|[c] + (1) |UDP-2,3-bis(3-hydroxytetradecanoyl)glucosamine|[c] <=> (1) |(R)-3-Hydroxytetradecanoyl-[acyl-carrier protein]|[c] + (1) |UDP-3-O-(beta-hydroxymyristoyl)-D-glucosamine|[c]	(1) |cpd11493[c]| + (1) |cpd00067[c]| + (1) |cpd02835[c]| <=> (1) |cpd11484[c]| + (1) |cpd03584[c]|
rxn03164	UDP-N-acetylmuramoyl-L-alanyl-D-glutamyl-meso-2,6-	6.3.2.15	PCC7424_2000	(1) |ATP|[c] + (1) |D-Alanyl-D-alanine|[c] + (1) |UDP-N-acetylmuramoyl-L-alanyl-D-gamma-glutamyl-meso-2-6-diaminopimelate|[c] => (1) |ADP|[c] + (1) |Phosphate|[c] + (1) |H+|[c] + (1) |UDP-N-acetylmuramoyl-L-alanyl-D-glutamyl-6-carboxy-L-lysyl-D-alanyl- D-alanine|[c]	(1) |cpd00002[c]| + (1) |cpd00731[c]| + (1) |cpd02964[c]| => (1) |cpd00008[c]| + (1) |cpd00009[c]| + (1) |cpd00067[c]| + (1) |cpd02968[c]|
rxn00083	NADPH:NAD+ oxidoreductase	Undetermined	(PCC7424_4265 and PCC7424_4267)	(1) |NAD|[c] + (1) |NADPH|[c] => (1) |NADH|[c] + (1) |NADP|[c]	(1) |cpd00003[c]| + (1) |cpd00005[c]| => (1) |cpd00004[c]| + (1) |cpd00006[c]|
rxn02988	quinolinate synthase	Undetermined	PCC7424_0314	(2) |H2O|[c] + (1) |Phosphate|[c] + (1) |H+|[c] + (1) |Quinolinate|[c] <= (1) |Glycerone-phosphate|[c] + (1) |Iminoaspartate|[c]	(1) |cpd00095[c]| + (1) |cpd03470[c]| => (2) |cpd00001[c]| + (1) |cpd00009[c]| + (1) |cpd00067[c]| + (1) |cpd02333[c]|
rxn08168	L-aspartate oxidase	Undetermined	PCC7424_0392	(1) |L-Aspartate|[c] + (1) |Fumarate|[c] => (1) |Succinate|[c] + (1) |H+|[c] + (1) |Iminoaspartate|[c]	(1) |cpd00041[c]| + (1) |cpd00106[c]| => (1) |cpd00036[c]| + (1) |cpd00067[c]| + (1) |cpd03470[c]|
rxn07466	D-Ala-D-Ala dipeptidase	Undetermined	PCC7424_4557	(1) |H2O|[c] + (1) |D-Alanyl-D-alanine|[c] => (2) |D-Alanine|[c]	(1) |cpd00001[c]| + (1) |cpd00731[c]| => (2) |cpd00117[c]|
CYTBDpp	cytochrome oxidase bd (plastocianine-8: 2 protons) (periplasm)		(PCC7424_0150 and PCC7424_0151)	(1) |Plastoquinol-9|[p] + (0.5) |O2|[p] => (1) |Plastoquinone 9|[p] + (1) |H2O|[p]	(1) |cpd16503[p]| + (0.5) |cpd00007[p]| => (1) |cpd07274[p]| + (1) |cpd00001[p]|
CYTBDu	cytochrome oxidase bd (plastocianine-8: 2 protons) (lumen)	Undetermined	(PCC7424_0150 and PCC7424_0151)	(1) |Plastoquinol-9|[l] + (0.5) |O2|[l] => (1) |Plastoquinone 9|[l] + (1) |H2O|[l]	(1) |cpd16503[l]| + (0.5) |cpd00007[l]| => (1) |cpd07274[l]| + (1) |cpd00001[l]|
MEHLER	Mehler reaction, NADPH depedent	Undetermined	(PCC7424_1459 and PCC7424_2966)	(1) |H+|[c] + (0.5) |O2|[c] + (1) |NADPH|[c] => (1) |H2O|[c] + (1) |NADP|[c]	(1) |cpd00067[c]| + (0.5) |cpd00007[c]| + (1) |cpd00005[c]| => (1) |cpd00001[c]| + (1) |cpd00006[c]|
Mehler_Fd	Mehler reaction, ferredoxin dependent	Undetermined	(PCC7424_1459 and PCC7424_2966)	(4) |Reduced ferredoxin|[c] + (4) |H+|[c] + (1) |O2|[c] => (4) |Oxidized ferredoxin|[c] + (2) |H2O|[c]	(4) |cpfdxr22[c]| + (4) |cpd00067[c]| + (1) |cpd00007[c]| => (4) |cpfdxo22[c]| + (2) |cpd00001[c]|
rxn04673	1,4-dihydroxy-2-naphthoate phytyltransferase	Undetermined	PCC7424_4753	(1) |1-4-Dihydroxy-2-naphthoate|[c] + (1) |Phytyl diphosphate|[c] + (1) |NAD|[c] <=> (1) |CO2|[c] + (1) |PPi|[c] + (1) |NADH|[c] + (1) |Demethylphylloquinone|[c]	(1) |cpd02295[c]| + (1) |cpd03214[c]| + (1) |cpd00003[c]| <=> (1) |cpd00011[c]| + (1) |cpd00012[c]| + (1) |cpd00004[c]| + (1) |cpd09410[c]|
rxn04674	demethylphylloquinone methyltransferase	2.1.1.-	PCC7424_3791 or PCC7424_2090 or PCC7424_5223 or PCC7424_0878 or PCC7424_0747	(1) |S-Adenosyl-L-methionine|[c] + (1) |Demethylphylloquinone|[c] => (1) |S-Adenosyl-homocysteine|[c] + (1) |H+|[c] + (1) |Phylloquinone|[c]	(1) |cpd00017[c]| + (1) |cpd09410[c]| => (1) |cpd00019[c]| + (1) |cpd00067[c]| + (1) |cpd01401[c]|
rxn11703	2-succinyl-6-hydroxy-2,4-cyclohexadiene-1-carboxylate synthase	Undetermined	PCC7424_1450	(1) |2-Succinyl-5-enolpyruvyl-6-hydroxy-3-cyclohexene-1-carboxylate|[c] => (1) |SHCHC|[c] + (1) |Pyruvate|[c]	(1) |cpd16335[c]| => (1) |cpd03451[c]| + (1) |cpd00020[c]|
HMST	homogentisate solanyltransferase	Undetermined	PCC7424_0002	(1) |H+|[c] + (1) |Homogentisate|[c] + (1) |Solanesyl diphosphate|[c] <=> (1) |CO2|[c] + (1) |2-methyl-6-solanyl-1,4-benzoquinone|[c] + (1) |PPi|[c]	(1) |cpd00067[c]| + (1) |cpd00426[c]| + (1) |cpd02172[c]| <=> (1) |cpd00011[c]| + (1) |cpd_msbq[c]| + (1) |cpd00012[c]|
MSBQMT_p	Methyl solanyl benzoquinone methyl transferase (periplasm)	Undetermined	PCC7424_3824	(1) |S-Adenosyl-L-methionine|[c] + (1) |2-methyl-6-solanyl-1,4-benzoquinone|[c] => (1) |S-Adenosyl-homocysteine|[c] + (1) |H+|[c] + (1) |Plastoquinol-9|[p]	(1) |cpd00017[c]| + (1) |cpd_msbq[c]| => (1) |cpd00019[c]| + (1) |cpd00067[c]| + (1) |cpd16503[p]|
MSBQMT_l	Methyl solanyl benzoquinone methyl transferase (lumen)	Undetermined	PCC7424_3824	(1) |S-Adenosyl-L-methionine|[c] + (1) |2-methyl-6-solanyl-1,4-benzoquinone|[c] => (1) |S-Adenosyl-homocysteine|[c] + (1) |H+|[c] + (1) |Plastoquinol-9|[l]	(1) |cpd00017[c]| + (1) |cpd_msbq[c]| => (1) |cpd00019[c]| + (1) |cpd00067[c]| + (1) |cpd16503[l]|
rxn03538	Adenosylcobalamin 5'-phosphate synthase	Undetermined	PCC7424_3225	(1) |alpha-Ribazole|[c] + (1) |Adenosylcobinamide-GDP|[c] => (1) |GMP|[c] + (1) |Calomide|[c]	(1) |cpd03423[c]| + (1) |cpd03920[c]| => (1) |cpd00126[c]| + (1) |cpd00166[c]|
rxn03541	adenosylcobinamide amidohydrolase	Undetermined	PCC7424_1441	(1) |(R)-1-Amino-2-propanol|[c] + (1) |Adenosylcobyric acid|[c] => (1) |H2O|[c] + (1) |Adenosyl cobinamide|[c]	(1) |cpd02039[c]| + (1) |cpd03917[c]| => (1) |cpd00001[c]| + (1) |cpd03918[c]|
rxn03542	hydrogenobyrinic-acid-a,c-diamide:cobalt cobalt-ligase	Undetermined	PCC7424_5234	(1) |ATP|[c] + (1) |Co2+|[c] + (1) |H2O|[c] + (1) |Hydrogenobyrinate diamide|[c] => (1) |ADP|[c] + (1) |Cob(II)yrinate diamide|[c] + (3) |H+|[c] + (1) |Phosphate|[c]	(1) |cpd00002[c]| + (1) |cpd00149[c]| + (1) |cpd00001[c]| + (1) |cpd03913[c]| => (1) |cpd00008[c]| + (1) |cpd03914[c]| + (3) |cpd00067[c]| + (1) |cpd00009[c]|
rxn04049	precorrin-5 C1-methyltransferase	2.1.1.-	PCC7424_3791 or PCC7424_2090 or PCC7424_5223 or PCC7424_0878 or PCC7424_0747	(1) |H2O|[c] + (1) |S-Adenosyl-L-methionine|[c] + (1) |Cobalt-precorrin 5A|[c] <=> (1) |S-Adenosyl-homocysteine|[c] + (2) |H+|[c] + (1) |Acetaldehyde|[c] + (1) |Cobalt-precorrin 6A|[c]	(1) |cpd00001[c]| + (1) |cpd00017[c]| + (1) |cpd08371[c]| <=> (1) |cpd00019[c]| + (2) |cpd00067[c]| + (1) |cpd00071[c]| + (1) |cpd08372[c]|
rxn04160	protochlorophyllide reductase	1.18.-.-	PCC7424_0359 and PCC7424_2373 and PCC7424_2375	(2) |ATP|[c] + (1) |Protochlorophyllide|[c] + (3) |H2O|[c] <=> (2) |ADP|[c] + (2) |Phosphate|[c] + (1) |Chlorophyllide|[c] + (0.5) |O2|[c] + (1) |H+|[c]	(2) |cpd00002[c]| + (1) |cpd01845[c]| + (3) |cpd00001[c]| <=> (2) |cpd00008[c]| + (2) |cpd00009[c]| + (1) |cpd01449[c]| + (0.5) |cpd00007[c]| + (1) |cpd00067[c]|
rxn04384	adenosylcobyric acid:(R)-1-aminopropan-2-yl phosphate ligase	6.3.1.10	PCC7424_1441	(1) |ATP|[c] + (1) |(R)-1-Aminopropan-2-yl phosphate|[c] + (1) |Adenosylcobyric acid|[c] => (1) |ADP|[c] + (1) |Phosphate|[c] + (2) |H+|[c] + (1) |Adenosyl cobinamide phosphate|[c]	(1) |cpd00002[c]| + (1) |cpd02547[c]| + (1) |cpd03917[c]| => (1) |cpd00008[c]| + (1) |cpd00009[c]| + (2) |cpd00067[c]| + (1) |cpd03919[c]|
rxn05120	protoheme IX farnesyltransferase	2.5.1.-	PCC7424_3688	(1) |Heme|[c] + (1) |H2O|[c] + (1) |Farnesyldiphosphate|[c] <=> (1) |hemeO|[c] + (1) |PPi|[c]	(1) |cpd00028[c]| + (1) |cpd00001[c]| + (1) |cpd00350[c]| <=> (1) |cpd11313[c]| + (1) |cpd00012[c]|
rxn06887	hydrogenobyrinic acid a,c-diamide synthase	6.3.5.9	PCC7424_1500	(2) |H2O|[c] + (2) |ATP|[c] + (2) |L-Glutamine|[c] + (1) |Hydrogenobyrinate|[c] => (2) |ADP|[c] + (2) |Phosphate|[c] + (2) |L-Glutamate|[c] + (2) |H+|[c] + (1) |Hydrogenobyrinate diamide|[c]	(2) |cpd00001[c]| + (2) |cpd00002[c]| + (2) |cpd00053[c]| + (1) |cpd03832[c]| => (2) |cpd00008[c]| + (2) |cpd00009[c]| + (2) |cpd00023[c]| + (2) |cpd00067[c]| + (1) |cpd03913[c]|
rxn06979	Cobyrinic acid A,C-diamide synthase	6.3.1.-	PCC7424_1500	(2) |H2O|[c] + (2) |ATP|[c] + (2) |L-Glutamine|[c] + (1) |Cobyrinate|[c] <=> (2) |ADP|[c] + (2) |Phosphate|[c] + (2) |L-Glutamate|[c] + (2) |H+|[c] + (1) |Cob(II)yrinate diamide|[c]	(2) |cpd00001[c]| + (2) |cpd00002[c]| + (2) |cpd00053[c]| + (1) |cpd03421[c]| <=> (2) |cpd00008[c]| + (2) |cpd00009[c]| + (2) |cpd00023[c]| + (2) |cpd00067[c]| + (1) |cpd03914[c]|
rxn11544	Hydrogenobyrinate a,c diamide synthase	Undetermined	PCC7424_1500	(1) |H2O|[c] + (2) |ATP|[c] + (2) |L-Glutamine|[c] + (1) |Hydrogenobyrinate|[c] => (2) |ADP|[c] + (1) |PPi|[c] + (2) |L-Glutamate|[c] + (1) |Hydrogenobyrinate diamide|[c] + (1) |H+|[c]	(1) |cpd00001[c]| + (2) |cpd00002[c]| + (2) |cpd00053[c]| + (1) |cpd03832[c]| => (2) |cpd00008[c]| + (1) |cpd00012[c]| + (2) |cpd00023[c]| + (1) |cpd03913[c]| + (1) |cpd00067[c]|
rxn12825	Heme A synthase	Undetermined	PCC7424_3689	(1) |H2O|[c] + (1) |hemeO|[c] => (4) |H+|[c] + (1) |Heme A|[c]	(1) |cpd00001[c]| + (1) |cpd11313[c]| => (4) |cpd00067[c]| + (1) |cpd11312[c]|
rxn13682	Oxygen Independent coproporphyrinogen-III oxidase	Undetermined	(PCC7424_2603 or PCC7424_4462)	(2) |NADPH|[c] + (2) |S-Adenosyl-L-methionine|[c] + (1) |Coproporphyrinogen III|[c] + (4) |Oxidized ferredoxin|[c] => (2) |NADP|[c] + (2) |CO2|[c] + (2) |L-Methionine|[c] + (2) |H+|[c] + (1) |ProtoporphyrinogenIX|[c] + (2) |5'-Deoxyadenosine|[c] + (4) |Reduced ferredoxin|[c]	(2) |cpd00005[c]| + (2) |cpd00017[c]| + (1) |cpd02083[c]| + (4) |cpfdxo22[c]| => (2) |cpd00006[c]| + (2) |cpd00011[c]| + (2) |cpd00060[c]| + (2) |cpd00067[c]| + (1) |cpd00791[c]| + (2) |cpd03091[c]| + (4) |cpfdxr22[c]|
THRPD	threonine-phosphate decarboxylase	Undetermined	PCC7424_0722	(1) |H+|[c] + (1) |L-Threonine phosphate|[c] => (1) |(R)-1-Aminopropan-2-yl phosphate|[c] + (1) |CO2|[c]	(1) |cpd00067[c]| + (1) |cpd08928[c]| => (1) |cpd02547[c]| + (1) |cpd00011[c]|
rxn00063	ATP pyrophosphohydrolase	Undetermined	PCC7424_0531	(1) |H2O|[c] + (1) |ATP|[c] => (1) |PPi|[c] + (1) |AMP|[c] + (1) |H+|[c]	(1) |cpd00001[c]| + (1) |cpd00002[c]| => (1) |cpd00012[c]| + (1) |cpd00018[c]| + (1) |cpd00067[c]|
rxn00367	CTP pyrophosphohydrolase	Undetermined	PCC7424_0531	(1) |H2O|[c] + (1) |CTP|[c] => (1) |PPi|[c] + (1) |CMP|[c] + (1) |H+|[c]	(1) |cpd00001[c]| + (1) |cpd00052[c]| => (1) |cpd00012[c]| + (1) |cpd00046[c]| + (1) |cpd00067[c]|
rxn02449	Guanosine 3'-diphosphate 5'-triphosphate 5'-phosphohydrolase	Undetermined	PCC7424_1160	(1) |H2O|[c] + (1) |Guanosine 5'-diphosphate,3'-diphosphate|[c] <=> (1) |Phosphate|[c] + (1) |H+|[c] + (1) |Guanosine 5'-diphosphate,3'-diphosphate|[c]	(1) |cpd00001[c]| + (1) |cpd02740[c]| <=> (1) |cpd00009[c]| + (1) |cpd00067[c]| + (1) |cpd00905[c]|
rxn04784	5-formaminoimidazole-4-carboxamide-1-beta-D-ribofuranosyl	6.3.4.-	PCC7424_2997	(1) |ATP|[c] + (1) |Formate|[c] + (1) |AICAR|[c] => (1) |ADP|[c] + (1) |Phosphate|[c] + (1) |FAICAR|[c]	(1) |cpd00002[c]| + (1) |cpd00047[c]| + (1) |cpd02851[c]| => (1) |cpd00008[c]| + (1) |cpd00009[c]| + (1) |cpd02884[c]|
rxn09013	Nucleoside triphosphate pyrophosphorylase (datp)	Undetermined	PCC7424_0531	(1) |H2O|[c] + (1) |dATP|[c] => (1) |PPi|[c] + (1) |dAMP|[c] + (1) |H+|[c]	(1) |cpd00001[c]| + (1) |cpd00115[c]| => (1) |cpd00012[c]| + (1) |cpd00294[c]| + (1) |cpd00067[c]|
rxn09014	Nucleoside triphosphate pyrophosphorylase (dttp)	Undetermined	PCC7424_0531	(1) |H2O|[c] + (1) |TTP|[c] => (1) |PPi|[c] + (1) |dTMP|[c] + (1) |H+|[c]	(1) |cpd00001[c]| + (1) |cpd00357[c]| => (1) |cpd00012[c]| + (1) |cpd00298[c]| + (1) |cpd00067[c]|
rxn10053	phosphoribosylaminoimidazole carboxylase (ATP-dependent)	Undetermined	(PCC7424_2900 and PCC7424_1116)	(1) |H2O|[c] + (1) |ATP|[c] + (1) |CO2|[c] + (1) |Aminoimidazole ribotide|[c] => (1) |ADP|[c] + (1) |Phosphate|[c] + (2) |H+|[c] + (1) |5'-Phosphoribosyl-4-carboxy-5-aminoimidazole|[c]	(1) |cpd00001[c]| + (1) |cpd00002[c]| + (1) |cpd00011[c]| + (1) |cpd02140[c]| => (1) |cpd00008[c]| + (1) |cpd00009[c]| + (2) |cpd00067[c]| + (1) |cpd02893[c]|
rxn00202	2-Hydroxybutane-1,2,4-tricarboxylate 2-oxoglutarate-lyase	4.1.3.21	PCC7424_2127	(1) |CoA|[c] + (1) |H+|[c] + (1) |Homocitrate|[c] <= (1) |H2O|[c] + (1) |Acetyl-CoA|[c] + (1) |2-Oxoglutarate|[c]	(1) |cpd00001[c]| + (1) |cpd00022[c]| + (1) |cpd00024[c]| => (1) |cpd00010[c]| + (1) |cpd00067[c]| + (1) |cpd00919[c]|
MECDPDH	2C-methyl-D-erythritol 2,4 cyclodiphosphate dehydratase	Undetermined	PCC7424_5324	(1) |2-C-methyl-D-erythritol2-4-cyclodiphosphate|[c] + (1) |NADH|[c] => (1) |1-Hydroxy-2-methyl-2-butenyl 4-diphosphate|[c] + (1) |H2O|[c] + (1) |NAD|[c]	(1) |cpd08301[c]| + (1) |cpd00004[c]| => (1) |cpd08615[c]| + (1) |cpd00001[c]| + (1) |cpd00003[c]|
rxn01487	Geranylgeranyl reductase	Undetermined	PCC7424_4276	(3) |NADPH|[c] + (3) |H+|[c] + (1) |Geranylgeranyl diphosphate|[c] => (3) |NADP|[c] + (1) |Phytyl diphosphate|[c]	(3) |cpd00005[c]| + (3) |cpd00067[c]| + (1) |cpd00289[c]| => (3) |cpd00006[c]| + (1) |cpd03214[c]|
rxn04113	1-hydroxy-2-methyl-2-(E)-butenyl 4-diphosphate reductase (ipdp) (NADP)	Undetermined	PCC7424_4926	(1) |H+|[c] + (1) |1-Hydroxy-2-methyl-2-butenyl 4-diphosphate|[c] + (1) |NADPH|[c] => (1) |H2O|[c] + (1) |Isopentenyldiphosphate|[c] + (1) |NADP|[c]	(1) |cpd00067[c]| + (1) |cpd08615[c]| + (1) |cpd00005[c]| => (1) |cpd00001[c]| + (1) |cpd00113[c]| + (1) |cpd00006[c]|
rxn08352	1-hydroxy-2-methyl-2-(E)-butenyl 4-diphosphate reductase (dmpp)	Undetermined	PCC7424_4926	(1) |NADH|[c] + (1) |H+|[c] + (1) |1-Hydroxy-2-methyl-2-butenyl 4-diphosphate|[c] => (1) |H2O|[c] + (1) |NAD|[c] + (1) |DMAPP|[c]	(1) |cpd00004[c]| + (1) |cpd00067[c]| + (1) |cpd08615[c]| => (1) |cpd00001[c]| + (1) |cpd00003[c]| + (1) |cpd00202[c]|
rxn08756	1-hydroxy-2-methyl-2-(E)-butenyl 4-diphosphate reductase (ipdp)	Undetermined	PCC7424_4926	(1) |NADH|[c] + (1) |H+|[c] + (1) |1-Hydroxy-2-methyl-2-butenyl 4-diphosphate|[c] => (1) |H2O|[c] + (1) |NAD|[c] + (1) |Isopentenyldiphosphate|[c]	(1) |cpd00004[c]| + (1) |cpd00067[c]| + (1) |cpd08615[c]| => (1) |cpd00001[c]| + (1) |cpd00003[c]| + (1) |cpd00113[c]|
rxn09310	thiazole phosphate synthesis	Undetermined	PCC7424_1568	(1) |ATP|[c] + (1) |L-Tyrosine|[c] + (1) |L-Cysteine|[c] + (1) |1-deoxy-D-xylulose5-phosphate|[c] => (1) |H2O|[c] + (1) |CO2|[c] + (1) |PPi|[c] + (1) |AMP|[c] + (1) |L-Alanine|[c] + (1) |4-Methyl-5--2-phosphoethyl-thiazole|[c] + (1) |4-Hydroxy-benzylalcohol|[c] + (1) |H+|[c]	(1) |cpd00002[c]| + (1) |cpd00069[c]| + (1) |cpd00084[c]| + (1) |cpd08289[c]| => (1) |cpd00001[c]| + (1) |cpd00011[c]| + (1) |cpd00012[c]| + (1) |cpd00018[c]| + (1) |cpd00035[c]| + (1) |cpd02654[c]| + (1) |cpd15378[c]| + (1) |cpd00067[c]|
rxn09997	4-amino-5-hydroxymethyl-2-methylpyrimidine synthetase	Undetermined	PCC7424_1908	(1) |H2O|[c] + (1) |Aminoimidazole ribotide|[c] => (0.5) |O2|[c] + (1) |Phosphate|[c] + (2) |H+|[c] + (1) |Glycolaldehyde|[c] + (1) |Toxopyrimidine|[c]	(1) |cpd00001[c]| + (1) |cpd02140[c]| => (0.5) |cpd00007[c]| + (1) |cpd00009[c]| + (2) |cpd00067[c]| + (1) |cpd00229[c]| + (1) |cpd00939[c]|
HCO3tabc	Bicarbonate transport system via ABC transporter		(PCC7424_4676 and PCC7424_4677 and PCC7424_4678 and PCC7424_4675)	(1) |ATP|[c] + (1) |H2O|[c] + (1) |Bicarbonate|[p] => (1) |ADP|[c] + (1) |H+|[c] + (1) |Bicarbonate|[c] + (1) |Phosphate|[c]	(1) |cpd00002[c]| + (1) |cpd00001[c]| + (1) |cpd00242[p]| => (1) |cpd00008[c]| + (1) |cpd00067[c]| + (1) |cpd00242[c]| + (1) |cpd00009[c]|
Ktpp	potassium irreversible transport via proton symporter	TC-2.A.37	PCC7424_2828	(1) |H+|[p] + (1) |K+|[p] => (1) |H+|[c] + (1) |K+|[c]	(1) |cpd00067[p]| + (1) |cpd00205[p]| => (1) |cpd00067[c]| + (1) |cpd00205[c]|
Ktpp3	potassium transport via voltage-gated ion channel	TC-1.A.1	PCC7424_4226	(1) |K+|[p] <=> (1) |K+|[c]	(1) |cpd00205[p]| <=> (1) |cpd00205[c]|
LEUabc	L-leucine transport via ABC system		(PCC7424_0868 and PCC7424_1111 and PCC7424_3135 and PCC7424_4883 and PCC7424_4884)	(1) |ATP|[c] + (1) |H2O|[c] + (1) |L-Leucine|[p] => (1) |ADP|[c] + (1) |H+|[c] + (1) |L-Leucine|[c] + (1) |Phosphate|[c]	(1) |cpd00002[c]| + (1) |cpd00001[c]| + (1) |cpd00107[p]| => (1) |cpd00008[c]| + (1) |cpd00067[c]| + (1) |cpd00107[c]| + (1) |cpd00009[c]|
NH4t	ammonium transport via diffusion		(PCC7424_0499 or PCC7424_2303)	(1) |NH3|[p] <=> (1) |NH3|[c]	(1) |cpd00013[p]| <=> (1) |cpd00013[c]|
NIabc	nickel transport via ABC system		(PCC7424_2976 and PCC7424_2704 and PCC7424_0542)	(1) |ATP|[c] + (1) |H2O|[c] + (1) |Ni2+|[p] => (1) |ADP|[c] + (1) |H+|[c] + (1) |Ni2+|[c] + (1) |Phosphate|[c]	(1) |cpd00002[c]| + (1) |cpd00001[c]| + (1) |cpd00244[p]| => (1) |cpd00008[c]| + (1) |cpd00067[c]| + (1) |cpd00244[c]| + (1) |cpd00009[c]|
NO2t2	nitrite transport via proton symport		PCC7424_3528	(1) |H+|[p] + (1) |Nitrite|[p] <=> (1) |H+|[c] + (1) |Nitrite|[c]	(1) |cpd00067[p]| + (1) |cpd00075[p]| <=> (1) |cpd00067[c]| + (1) |cpd00075[c]|
NO3t2	nitrate transport via proton symport		PCC7424_3528	(1) |H+|[p] + (1) |Nitrate|[p] <=> (1) |H+|[c] + (1) |Nitrate|[c]	(1) |cpd00067[p]| + (1) |cpd00209[p]| <=> (1) |cpd00067[c]| + (1) |cpd00209[c]|
rxn05166	Cobalt-ABC transport		(PCC7424_2976 and PCC7424_2704 and PCC7424_0542)	(1) |H2O|[c] + (1) |ATP|[c] + (1) |Co2+|[p] => (1) |ADP|[c] + (1) |Phosphate|[c] + (1) |H+|[c] + (1) |Co2+|[c]	(1) |cpd00001[c]| + (1) |cpd00002[c]| + (1) |cpd00149[p]| => (1) |cpd00008[c]| + (1) |cpd00009[c]| + (1) |cpd00067[c]| + (1) |cpd00149[c]|
rxn05179	L-Isoleucine-ABC transport		(PCC7424_0868 and PCC7424_1111 and PCC7424_3135 and PCC7424_4883 and PCC7424_4884)	(1) |H2O|[c] + (1) |ATP|[c] + (1) |L-Isoleucine|[p] => (1) |ADP|[c] + (1) |Phosphate|[c] + (1) |H+|[c] + (1) |L-Isoleucine|[c]	(1) |cpd00001[c]| + (1) |cpd00002[c]| + (1) |cpd00322[p]| => (1) |cpd00008[c]| + (1) |cpd00009[c]| + (1) |cpd00067[c]| + (1) |cpd00322[c]|
rxn05195	Fe3+-ABC transport	TC-3.A.1.10	(PCC7424_1278 and PCC7424_0792 and PCC7424_3626)	(1) |H2O|[c] + (1) |ATP|[c] + (1) |Fe3+|[p] => (1) |ADP|[c] + (1) |Phosphate|[c] + (1) |H+|[c] + (1) |Fe3+|[c]	(1) |cpd00001[c]| + (1) |cpd00002[c]| + (1) |cpd10516[p]| => (1) |cpd00008[c]| + (1) |cpd00009[c]| + (1) |cpd00067[c]| + (1) |cpd10516[c]|
rxn05221	Na+:proline symport	Undetermined	PCC7424_4984	(1) |L-Proline|[p] + (1) |Na+|[p] => (1) |L-Proline|[c] + (1) |Na+|[c]	(1) |cpd00129[p]| + (1) |cpd00971[p]| => (1) |cpd00129[c]| + (1) |cpd00971[c]|
rxn05494	D-alanine transport via proton symport	TC-2.A.3.1	PCC7424_1604	(1) |H+|[p] + (1) |D-Alanine|[p] <=> (1) |H+|[c] + (1) |D-Alanine|[c]	(1) |cpd00067[p]| + (1) |cpd00117[p]| <=> (1) |cpd00067[c]| + (1) |cpd00117[c]|
rxn05496	L-alanine transport via proton symport	TC-2.A.25	PCC7424_1604	(1) |L-Alanine|[p] + (1) |H+|[p] <=> (1) |L-Alanine|[c] + (1) |H+|[c]	(1) |cpd00035[p]| + (1) |cpd00067[p]| <=> (1) |cpd00035[c]| + (1) |cpd00067[c]|
rxn05507	arsenite transporter via uniport		(PCC7424_3333 or PCC7424_4948)	(1) |Arsenite|[c] => (1) |Arsenite|[p]	(1) |cpd04098[c]| => (1) |cpd04098[p]|
rxn05514	calcium transport via proton antiporter	TC-2.A.19	PCC7424_5035	(1) |Ca2+|[c] + (1) |H+|[p] => (1) |Ca2+|[p] + (1) |H+|[c]	(1) |cpd00063[c]| + (1) |cpd00067[p]| => (1) |cpd00063[p]| + (1) |cpd00067[c]|
rxn05582	glycine transport via proton symport	TC-2.A.3.1	PCC7424_1604	(1) |Glycine|[p] + (1) |H+|[p] <=> (1) |Glycine|[c] + (1) |H+|[c]	(1) |cpd00033[p]| + (1) |cpd00067[p]| <=> (1) |cpd00033[c]| + (1) |cpd00067[c]|
rxn08624	L-Glutamine-ABC transport	TC-3.A.1.3	PCC7424_0179	(1) |H2O|[c] + (1) |ATP|[c] + (1) |L-Glutamine|[p] => (1) |ADP|[c] + (1) |Phosphate|[c] + (1) |L-Glutamine|[c] + (1) |H+|[c]	(1) |cpd00001[c]| + (1) |cpd00002[c]| + (1) |cpd00053[p]| => (1) |cpd00008[c]| + (1) |cpd00009[c]| + (1) |cpd00053[c]| + (1) |cpd00067[c]|
rxn09276	sulfate transport via ABC system	TC-3.A.1.6	(PCC7424_3450 and PCC7424_3454 and PCC7424_3452 and PCC7424_3451)	(1) |ATP|[c] + (1) |H2O|[c] + (1) |Sulfate|[p] => (1) |ADP|[c] + (1) |H+|[c] + (1) |Phosphate|[c] + (1) |Sulfate|[c]	(1) |cpd00002[c]| + (1) |cpd00001[c]| + (1) |cpd00048[p]| => (1) |cpd00008[c]| + (1) |cpd00067[c]| + (1) |cpd00009[c]| + (1) |cpd00048[c]|
rxn10474	cobalt transport via permease (no H+)	TC-1.A.35	(PCC7424_2600 or PCC7424_2665)	(1) |Co2+|[c] <=> (1) |Co2+|[p]	(1) |cpd00149[c]| <=> (1) |cpd00149[p]|
rxn12800	bicarbonate transport (Na/HCO3 cotransport)		PCC7424_1268	(1) |Bicarbonate|[p] + (1) |Na+|[p] => (1) |Bicarbonate|[c] + (1) |Na+|[c]	(1) |cpd00242[p]| + (1) |cpd00971[p]| => (1) |cpd00242[c]| + (1) |cpd00971[c]|
VALabc	L-valine transport via ABC system		(PCC7424_0868 and PCC7424_1111 and PCC7424_3135 and PCC7424_4883 and PCC7424_4884)	(1) |ATP|[c] + (1) |H2O|[c] + (1) |L-Valine|[p] => (1) |ADP|[c] + (1) |H+|[c] + (1) |Phosphate|[c] + (1) |L-Valine|[c]	(1) |cpd00002[c]| + (1) |cpd00001[c]| + (1) |cpd00156[p]| => (1) |cpd00008[c]| + (1) |cpd00067[c]| + (1) |cpd00009[c]| + (1) |cpd00156[c]|
WO4abc	tungstate transporter		PCC7424_1973	(1) |ATP|[c] + (1) |H2O|[c] + (1) |tungstate|[p] <=> (1) |ADP|[c] + (1) |H+|[c] + (1) |Phosphate|[c] + (1) |tungstate|[c]	(1) |cpd00002[c]| + (1) |cpd00001[c]| + (1) |cpd15574[p]| <=> (1) |cpd00008[c]| + (1) |cpd00067[c]| + (1) |cpd00009[c]| + (1) |cpd15574[c]|
rxn10753	Gamma-glutamylcyclotransferase	Undetermined	PCC7424_4209	(1) |5-L-Glutamyl-L-alanine|[c] => (1) |L-Alanine|[c] + (1) |Pyroglutamate|[c]	(1) |cpd15236[c]| => (1) |cpd00035[c]| + (1) |cpd01293[c]|
rxn05054	Adenosylcobyric acid:(R)-1-aminopropan-2-ol ligase (ADP-forming)	6.3.1.10	PCC7424_1441	(1) |ATP|[c] + (1) |(R)-1-Amino-2-propanol|[c] + (1) |Adenosylcobyric acid|[c] => (1) |ADP|[c] + (1) |Phosphate|[c] + (1) |H+|[c] + (1) |Adenosyl cobinamide|[c]	(1) |cpd00002[c]| + (1) |cpd02039[c]| + (1) |cpd03917[c]| => (1) |cpd00008[c]| + (1) |cpd00009[c]| + (1) |cpd00067[c]| + (1) |cpd03918[c]|
rxn10089	biotin synthase (ala-L producing)	Undetermined	PCC7424_4971 and (PCC7424_0041 or PCC7424_2122 or PCC7424_4732 or PCC7424_2295)	(1) |L-Cysteine|[c] + (1) |Dethiobiotin|[c] <=> (1) |L-Alanine|[c] + (2) |H+|[c] + (1) |Biotin|[c]	(1) |cpd00084[c]| + (1) |cpd01311[c]| <=> (1) |cpd00035[c]| + (2) |cpd00067[c]| + (1) |cpd00104[c]|
Ktpp2	potassium transport out via proton antiport	TC-2.A.37	(PCC7424_4612)	(1) |H+|[p] + (1) |K+|[c] => (1) |H+|[c] + (1) |K+|[p]	(1) |cpd00067[p]| + (1) |cpd00205[c]| => (1) |cpd00067[c]| + (1) |cpd00205[p]|
MGt5	magnesium transport via permease (no H+)	TC-1.A.35	(PCC7424_2665)	(1) |Mg2+|[c] <=> (1) |Mg2+|[p]	(1) |cpd00254[c]| <=> (1) |cpd00254[p]|
MNabc	manganese transport via ABC system	TC-3.A.1.15	(PCC7424_3979 and PCC7424_4744 and PCC7424_3980)	(1) |ATP|[c] + (1) |H2O|[c] + (1) |Mn2+|[p] => (1) |ADP|[c] + (1) |H+|[c] + (1) |Mn2+|[c] + (1) |Phosphate|[c]	(1) |cpd00002[c]| + (1) |cpd00001[c]| + (1) |cpd00030[p]| => (1) |cpd00008[c]| + (1) |cpd00067[c]| + (1) |cpd00030[c]| + (1) |cpd00009[c]|
rxn05209	Proton sodium antiport	Undetermined	(PCC7424_4724 or PCC7424_0906 or PCC7424_4011 or PCC7424_1446 or PCC7424_1799 or PCC7424_4722)	(1) |H+|[c] + (1) |Na+|[p] <= (1) |H+|[p] + (1) |Na+|[c]	(1) |cpd00067[p]| + (1) |cpd00971[c]| => (1) |cpd00067[c]| + (1) |cpd00971[p]|
rxn05513	calcium efflux via ABC system		PCC7424_5274	(1) |H2O|[c] + (1) |ATP|[c] + (1) |Ca2+|[c] => (1) |ADP|[c] + (1) |Phosphate|[c] + (1) |Ca2+|[p] + (1) |H+|[c]	(1) |cpd00001[c]| + (1) |cpd00002[c]| + (1) |cpd00063[c]| => (1) |cpd00008[c]| + (1) |cpd00009[c]| + (1) |cpd00063[p]| + (1) |cpd00067[c]|
rxn10481	Copper transport via ABC system	TC-3.A.3	(PCC7424_4377 or PCC7424_3161 or PCC7424_3584)	(1) |ADP|[c] + (1) |Phosphate|[c] + (1) |Cu2+|[p] + (1) |H+|[c] => (1) |H2O|[c] + (1) |ATP|[c] + (1) |Cu2+|[c]	(1) |cpd00001[c]| + (1) |cpd00002[c]| + (1) |cpd00058[c]| => (1) |cpd00008[c]| + (1) |cpd00009[c]| + (1) |cpd00058[p]| + (1) |cpd00067[c]|
SO4t2	sulfate transport in via proton symport	TC-2.A.53	(PCC7424_4725)	(1) |H+|[p] + (1) |Sulfate|[p] => (1) |H+|[c] + (1) |Sulfate|[c]	(1) |cpd00067[p]| + (1) |cpd00048[p]| => (1) |cpd00067[c]| + (1) |cpd00048[c]|
rxn00874	Acetyl-CoA:acetyl-CoA C-acetyltransferase	2.3.1.9	PCC7424_0494	(1) |Acetyl-CoA| + (1) |Butyryl-CoA| <=> (1) |CoA| + (1) |3-Oxohexanoyl-CoA|	(1) |cpd00022[c]| + (1) |cpd00120[c]| <=> (1) |cpd00010[c]| + (1) |cpd03123[c]|
rxn00178	Acetyl-CoA:acetyl-CoA C-acetyltransferase	2.3.1.9	PCC7424_0494	(2) |Acetyl-CoA| <=> (1) |CoA| + (1) |Acetoacetyl-CoA|	(2) |cpd00022[c]| <=> (1) |cpd00010[c]| + (1) |cpd00279[c]|
rxn03796	rxn03796	2.3.1.16	PCC7424_0494	(1) |CoA| + (1) |Benzoyl acetyl-CoA| <=> (1) |Acetyl-CoA| + (1) |Benzoyl-CoA|	(1) |cpd00010[c]| + (1) |cpd04390[c]| <=> (1) |cpd00022[c]| + (1) |cpd00401[c]|
rxn03288	Propanoyl-CoA:acetyl-CoA C-acyltransferase	2.3.1.16	PCC7424_0494	(1) |Propionyl-CoA| + (1) |Chenodeoxyglycocholoyl-CoA| <=> (1) |CoA| + (1) |3alpha,7alpha-Dihydroxy-5beta-24-oxocholestanoyl-CoA|	(1) |cpd00086[c]| + (1) |cpd03242[c]| <=> (1) |cpd00010[c]| + (1) |cpd03232[c]|
rxn03248	Hexanoyl-CoA:acetyl-CoA C-acyltransferase	2.3.1.16	PCC7424_0494	(1) |Acetyl-CoA| + (1) |Hexanoyl-CoA| <=> (1) |CoA| + (1) |3-Oxooctanoyl-CoA|	(1) |cpd00022[c]| + (1) |cpd03124[c]| <=> (1) |cpd00010[c]| + (1) |cpd03121[c]|
rxn03243	Decanoyl-CoA:acetyl-CoA C-acyltransferase	2.3.1.16	PCC7424_0494	(1) |Acetyl-CoA| + (1) |Decanoyl-CoA| <=> (1) |CoA| + (1) |3-Oxododecanoyl-CoA|	(1) |cpd00022[c]| + (1) |cpd03128[c]| <=> (1) |cpd00010[c]| + (1) |cpd03117[c]|
rxn02804	myristoyl-CoA:acetylCoA C-myristoyltransferase	2.3.1.16	PCC7424_0494	(1) |Acetyl-CoA| + (1) |Myristoyl-CoA| <=> (1) |CoA| + (1) |3-Oxopalmitoyl-CoA|	(1) |cpd00022[c]| + (1) |cpd01695[c]| <=> (1) |cpd00010[c]| + (1) |cpd03114[c]|
rxn02680	Octanoyl-CoA:acetyl-CoA C-acyltransferase	2.3.1.16	PCC7424_0494	(1) |Acetyl-CoA| + (1) |Octanoyl-CoA| <=> (1) |CoA| + (1) |3-Oxodecanoyl-CoA|	(1) |cpd00022[c]| + (1) |cpd01335[c]| <=> (1) |cpd00010[c]| + (1) |cpd03119[c]|
rxn02639	Propanoyl-CoA:acetyl-CoA C-acyltransferase	2.3.1.16	PCC7424_0494	(1) |Propionyl-CoA| + (1) |Choloyl-CoA| <=> (1) |CoA| + (1) |3alpha,7alpha,12alpha-Trihydroxy-5beta-24-oxocholestanoyl-CoA|	(1) |cpd00086[c]| + (1) |cpd01237[c]| <=> (1) |cpd00010[c]| + (1) |cpd03248[c]|
rxn00676	Propanoyl-CoA:acetyl-CoA C-acyltransferase	2.3.1.16	PCC7424_0494	(1) |Acetyl-CoA| + (1) |Propionyl-CoA| <=> (1) |CoA| + (1) |2-Methylacetoacetyl-CoA|	(1) |cpd00022[c]| + (1) |cpd00086[c]| <=> (1) |cpd00010[c]| + (1) |cpd02124[c]|
rxn00598	Succinyl-CoA:acetyl-CoA C-acyltransferase	2.3.1.16	PCC7424_0494	(1) |Acetyl-CoA| + (1) |Succinyl-CoA| <=> (1) |CoA| + (1) |3-Oxoadipyl-CoA|	(1) |cpd00022[c]| + (1) |cpd00078[c]| <=> (1) |cpd00010[c]| + (1) |cpd01507[c]|
rxn05831	Acyl-CoA:acetyl-CoA C-acyltransferase	2.3.1.16	PCC7424_0494	(1) |Acetyl-CoA| + (1) |Acyl-CoA| <=> (1) |CoA| + (1) |3-Oxoacyl-CoA|	(1) |cpd00022[c]| + (1) |cpd11611[c]| <=> (1) |cpd00010[c]| + (1) |cpd11637[c]|
rxn06510	Lauroyl-CoA:acetyl-CoA C-acyltransferase	2.3.1.16	PCC7424_0494	(1) |Acetyl-CoA| + (1) |ddcoa| <=> (1) |CoA| + (1) |3-Oxotetradecanoyl-CoA|	(1) |cpd00022[c]| + (1) |cpd01260[c]| <=> (1) |cpd00010[c]| + (1) |cpd12689[c]|
rxn07681	rxn07681	2.3.1.16	PCC7424_0494	(1) |Acetyl-CoA| + (1) |OPC6-CoA| <=> (1) |CoA| + (1) |3-Oxo-OPC8-CoA|	(1) |cpd00022[c]| + (1) |cpd15047[c]| <=> (1) |cpd00010[c]| + (1) |cpd15046[c]|
rxn07685	rxn07685	2.3.1.16	PCC7424_0494	(1) |Acetyl-CoA| + (1) |OPC4-CoA| <=> (1) |CoA| + (1) |3-Oxo-OPC6-CoA|	(1) |cpd00022[c]| + (1) |cpd15051[c]| <=> (1) |cpd00010[c]| + (1) |cpd15050[c]|
rxn07689	rxn07689	2.3.1.16	PCC7424_0494	(1) |Acetyl-CoA| + (1) |(+)-7-Isojasmonic acid CoA| <=> (1) |CoA| + (1) |3-Oxo-OPC4-CoA|	(1) |cpd00022[c]| + (1) |cpd15055[c]| <=> (1) |cpd00010[c]| + (1) |cpd15054[c]|
rxn07727	rxn07727	2.3.1.16	PCC7424_0494	(1) |Acetyl-CoA| + (1) |(4Z,7Z,10Z,13Z,16Z,19Z)-Docosahexaenoyl-CoA| <=> (1) |CoA| + (1) |(6Z,9Z,12Z,15Z,18Z,21Z)-3-Oxotetracosahexa-6,9,12,15,18,21-enoyl-CoA|	(1) |cpd00022[c]| + (1) |cpd14890[c]| <=> (1) |cpd00010[c]| + (1) |cpd15092[c]|
rxn07743	rxn07743	2.3.1.16	PCC7424_0494	(1) |Acetyl-CoA| + (1) |(4Z,7Z,10Z,13Z,16Z)-Docosapentaenoyl-CoA| <=> (1) |CoA| + (1) |(6Z,9Z,12Z,15Z,18Z)-3-Oxotetracosapenta-6,9,12,15,18-enoyl-CoA|	(1) |cpd00022[c]| + (1) |cpd14894[c]| <=> (1) |cpd00010[c]| + (1) |cpd15095[c]|
rxn07880	7-methyl-3-oxo-6-octenoyl-CoA:acetyl-CoA C-acyltransferase	2.3.1.16	PCC7424_0494	(1) |CoA| + (1) |7-Methyl-3-oxo-6-octenoyl-CoA| <=> (1) |Acetyl-CoA| + (1) |5-Methylhex-4-enoyl-CoA|	(1) |cpd00010[c]| + (1) |cpd15170[c]| <=> (1) |cpd00022[c]| + (1) |cpd15174[c]|
rxn07884	3-methylcrotonyl-CoA:acetyl-CoA C-acyltransferase	2.3.1.16	PCC7424_0494	(1) |CoA| + (1) |5-Methyl-3-oxo-4-hexenoyl-CoA| <=> (1) |Acetyl-CoA| + (1) |Dimethylacryloyl-CoA|	(1) |cpd00010[c]| + (1) |cpd15175[c]| <=> (1) |cpd00022[c]| + (1) |cpd01966[c]|
rxn08767	3-ketoacyl-CoA thiolase	2.3.1.16	PCC7424_0494	(1) |CoA| + (1) |3-Oxostearoyl-CoA| <=> (1) |Acetyl-CoA| + (1) |Palmitoyl-CoA|	(1) |cpd00010[c]| + (1) |cpd14935[c]| <=> (1) |cpd00022[c]| + (1) |cpd00134[c]|
rxn09480	acetyl-CoA acyltransferase (tetracosanoyl-CoA), peroxisomal	2.3.1.16	PCC7424_0494	(1) |CoA| + (1) |3-Oxohexacosyl-CoA| <=> (1) |Acetyl-CoA| + (1) |Lignoceroyl-CoA|	(1) |cpd00010[c]| + (1) |cpd15207[c]| <=> (1) |cpd00022[c]| + (1) |cpd15297[c]|
rxn09457	Oleoyl-CoA desaturase (n-C18:1CoA -> n-C18:2CoA)	1.14.19.1	PCC7424_2396	(1) |NADPH| + (1) |O2| + (1) |H+| + (1) |Octadecenoyl-CoA| => (2) |H2O| + (1) |NADP| + (1) |Octadecynoyl-CoA|	(1) |cpd00005[c]| + (1) |cpd00007[c]| + (1) |cpd00067[c]| + (1) |cpd15274[c]| => (2) |cpd00001[c]| + (1) |cpd00006[c]| + (1) |cpd15272[c]|
rxn09458	stearoyl-CoA desaturase (n-C18:0CoA -> n-C18:1CoA)	1.14.19.1	PCC7424_2396	(1) |NADPH| + (1) |O2| + (1) |H+| + (1) |strcoa| => (2) |H2O| + (1) |NADP| + (1) |Octadecenoyl-CoA|	(1) |cpd00005[c]| + (1) |cpd00007[c]| + (1) |cpd00067[c]| + (1) |cpd00327[c]| => (2) |cpd00001[c]| + (1) |cpd00006[c]| + (1) |cpd15274[c]|
rxn09459	Palmitoyl-CoA desaturase (n-C16:0CoA -> n-C16:1CoA)	1.14.19.1	PCC7424_2396	(1) |NADPH| + (1) |O2| + (1) |H+| + (1) |Palmitoyl-CoA| => (2) |H2O| + (1) |NADP| + (1) |Hexadecenoyl-CoA|	(1) |cpd00005[c]| + (1) |cpd00007[c]| + (1) |cpd00067[c]| + (1) |cpd00134[c]| => (2) |cpd00001[c]| + (1) |cpd00006[c]| + (1) |cpd15238[c]|
rxn09460	Myristicoyl-CoA desaturase (n-C14:0CoA -> n-C14:1CoA)	1.14.19.1	PCC7424_2396	(1) |NADPH| + (1) |O2| + (1) |H+| + (1) |Myristoyl-CoA| => (2) |H2O| + (1) |NADP| + (1) |Tetradecenoyl-CoA|	(1) |cpd00005[c]| + (1) |cpd00007[c]| + (1) |cpd00067[c]| + (1) |cpd01695[c]| => (2) |cpd00001[c]| + (1) |cpd00006[c]| + (1) |cpd15295[c]|
rxn01450	Indol-3-yl-pyruvate carboxy-lyase	4.1.1.74	PCC7424_4879	(1) |H+| + (1) |Indolepyruvate| => (1) |CO2| + (1) |Indoleacetaldehyde|	(1) |cpd00067[c]| + (1) |cpd00278[c]| => (1) |cpd00011[c]| + (1) |cpd00486[c]|
rxn00062	ATP phosphohydrolase (protein-secreting)	3.6.3.3	(PCC7424_0214 or PCC7424_0220 or PCC7424_3161 or PCC7424_3361 or PCC7424_3584 or PCC7424_4377)	(1) |H2O| + (1) |ATP| => (1) |ADP| + (1) |Phosphate| + (1) |H+|	(1) |cpd00001[c]| + (1) |cpd00002[c]| => (1) |cpd00008[c]| + (1) |cpd00009[c]| + (1) |cpd00067[c]|
rxn04908	Trichloroethanol:NAD+ oxidoreductase	1.1.1.1	(PCC7424_3674) and (PCC7424_5216)	(1) |NADH| + (1) |H+| + (1) |Chloral hydrate| => (1) |H2O| + (1) |NAD| + (1) |Trichloroethanol|	(1) |cpd00004[c]| + (1) |cpd00067[c]| + (1) |cpd04248[c]| => (1) |cpd00001[c]| + (1) |cpd00003[c]| + (1) |cpd04661[c]|
rxn04736	alcohol:NAD+ oxidoreductase	1.1.1.1	(PCC7424_3674) and (PCC7424_5216)	(1) |NAD| + (1) |(2-Naphthyl)methanol| <=> (1) |NADH| + (1) |H+| + (1) |2-Naphthaldehyde|	(1) |cpd00003[c]| + (1) |cpd01859[c]| <=> (1) |cpd00004[c]| + (1) |cpd00067[c]| + (1) |cpd09802[c]|
rxn04726	alcohol:NAD+ oxidoreductase	1.1.1.1	(PCC7424_3674) and (PCC7424_5216)	(1) |NAD| + (1) |1-Naphthalenemethanol| <=> (1) |NADH| + (1) |H+| + (1) |1-Naphthaldehyde|	(1) |cpd00003[c]| + (1) |cpd09792[c]| <=> (1) |cpd00004[c]| + (1) |cpd00067[c]| + (1) |cpd09793[c]|
rxn03517	alcohol dehydrogenase, forward rxn (ethanol -> acetaldehyde)	1.1.1.1	(PCC7424_3674) and (PCC7424_5216)	(1) |Pyrroloquinoline-quinone| + (1) |ETOH| => (1) |Acetaldehyde| + (1) |PQQH2|	(1) |cpd00097[c]| + (1) |cpd00363[c]| => (1) |cpd00071[c]| + (1) |cpd00986[c]|
rxn03333	3,4-Dihydroxyphenylethyleneglycol:NAD+ oxidoreductase	1.1.1.1	(PCC7424_3674) and (PCC7424_5216)	(1) |NAD| + (1) |3,4-Dihydroxyphenylethyleneglycol| <=> (1) |NADH| + (1) |H+| + (1) |3,4-Dihydroxymandelaldehyde|	(1) |cpd00003[c]| + (1) |cpd03306[c]| <=> (1) |cpd00004[c]| + (1) |cpd00067[c]| + (1) |cpd03307[c]|
rxn03282	rxn03282	1.1.1.1	(PCC7424_3674) and (PCC7424_5216)	(1) |NAD| + (1) |5beta-Cholestane-3alpha,7alpha,26-triol| <=> (1) |NADH| + (1) |H+| + (1) |3alpha,7alpha-Dihydroxy-5beta-cholestan-26-al|	(1) |cpd00003[c]| + (1) |cpd03227[c]| <=> (1) |cpd00004[c]| + (1) |cpd00067[c]| + (1) |cpd03228[c]|
rxn01530	Retinol:NAD+ oxidoreductase	1.1.1.1	(PCC7424_3674) and (PCC7424_5216)	(1) |NAD| + (1) |Retinol| <=> (1) |NADH| + (1) |H+| + (1) |Retinal|	(1) |cpd00003[c]| + (1) |cpd00365[c]| <=> (1) |cpd00004[c]| + (1) |cpd00067[c]| + (1) |cpd00304[c]|
rxn00765	Glycerol:NADP+ oxidoreductase	1.1.1.1	(PCC7424_3674) and (PCC7424_5216)	(1) |NADP| + (1) |Glycerol| <=> (1) |NADPH| + (1) |H+| + (1) |D-Glyceraldehyde|	(1) |cpd00006[c]| + (1) |cpd00100[c]| <=> (1) |cpd00005[c]| + (1) |cpd00067[c]| + (1) |cpd00448[c]|
rxn05871	primary_alcohol:NAD+ oxidoreductase	1.1.1.1	(PCC7424_3674) and (PCC7424_5216)	(1) |NAD| + (1) |1-Alcohol| <=> (1) |NADH| + (1) |H+| + (1) |RCHO|	(1) |cpd00003[c]| + (1) |cpd00195[c]| <=> (1) |cpd00004[c]| + (1) |cpd00067[c]| + (1) |cpd11616[c]|
rxn05872	Secondary_alcohol:NAD+ oxidoreductase	1.1.1.1	(PCC7424_3674) and (PCC7424_5216)	(1) |NAD| + (1) |Secondary alcohol| <=> (1) |NADH| + (1) |H+| + (1) |Ketone|	(1) |cpd00003[c]| + (1) |cpd11679[c]| <=> (1) |cpd00004[c]| + (1) |cpd00067[c]| + (1) |cpd11733[c]|
rxn11809	alcophosphamide:NAD+ oxidoreductase	1.1.1.1	(PCC7424_3674) and (PCC7424_5216)	(1) |NADH| + (1) |H+| + (1) |Aldophosphamide| <=> (1) |NAD| + (1) |Alcophosphamide|	(1) |cpd00004[c]| + (1) |cpd00067[c]| + (1) |cpd04806[c]| <=> (1) |cpd00003[c]| + (1) |cpd16365[c]|
rxn11834	2-phenyl-1,3-propanediol monocarbamate:NAD+ oxidoreductase	1.1.1.1	(PCC7424_3674) and (PCC7424_5216)	(1) |NAD| + (1) |2-Phenyl-1,3-propanediol monocarbamate| <=> (1) |NADH| + (1) |H+| + (1) |3-Carbamoyl-2-phenylpropionaldehyde|	(1) |cpd00003[c]| + (1) |cpd16395[c]| <=> (1) |cpd00004[c]| + (1) |cpd00067[c]| + (1) |cpd16396[c]|
rxn11838	4-hydroxy-5-phenyltetrahydro-1,3-oxazin-2-one:NAD+ oxidoreductase	1.1.1.1	(PCC7424_3674) and (PCC7424_5216)	(1) |NAD| + (1) |4-Hydroxy-5-phenyltetrahydro-1,3-oxazin-2-one| <=> (1) |NADH| + (1) |H+| + (1) |5-Phenyl-1,3-oxazinane-2,4-dione|	(1) |cpd00003[c]| + (1) |cpd16401[c]| <=> (1) |cpd00004[c]| + (1) |cpd00067[c]| + (1) |cpd16402[c]|
rxn12191	rxn12191	1.1.1.1	(PCC7424_3674) and (PCC7424_5216)	(1) |NADP| + (1) |Choline| <= (1) |NADPH| + (1) |H+| + (1) |Betaine aldehyde|	(1) |cpd00006[c]| + (1) |cpd00098[c]| <= (1) |cpd00005[c]| + (1) |cpd00067[c]| + (1) |cpd00447[c]|
rxn14054	trans-3-Chloro-2-propene-1-ol:NAD+ oxidoreductase	1.1.1.1	(PCC7424_3674) and (PCC7424_5216)	(1) |NAD| + (1) |trans-3-Chloro-2-propene-1-ol| <=> (1) |NADH| + (1) |H+| + (1) |3-Chloroallyl aldehyde|	(1) |cpd00003[c]| + (1) |cpd04015[c]| <=> (1) |cpd00004[c]| + (1) |cpd00067[c]| + (1) |cpd04017[c]|
rxn14089	cis-3-Chloro-2-propene-1-ol:NAD+ oxidoreductase	1.1.1.1	(PCC7424_3674) and (PCC7424_5216)	(1) |NAD| + (1) |cis-3-Chloro-2-propene-1-ol| <=> (1) |NADH| + (1) |H+| + (1) |cis-3-Chloroallyl aldehyde|	(1) |cpd00003[c]| + (1) |cpd04016[c]| <=> (1) |cpd00004[c]| + (1) |cpd00067[c]| + (1) |cpd15064[c]|
rxn14386	Secondary_alcohol:NAD+ oxidoreductase	1.1.1.1	(PCC7424_3674) and (PCC7424_5216)	(1) |NAD| + (1) |R-CHOH-R&#39;| <=> (1) |NADH| + (1) |H+| + (1) |R-CO-R&#39;|	(1) |cpd00003[c]| + (1) |cpd11901[c]| <=> (1) |cpd00004[c]| + (1) |cpd00067[c]| + (1) |cpd11872[c]|
rxn00869	butyraldehyde:NAD+ oxidoreductase (CoA-acetylating)	1.2.1.10	PCC7424_3674	(1) |NAD| + (1) |CoA| + (1) |Butanal| <=> (1) |NADH| + (1) |H+| + (1) |Butyryl-CoA|	(1) |cpd00003[c]| + (1) |cpd00010[c]| + (1) |cpd01011[c]| <=> (1) |cpd00004[c]| + (1) |cpd00067[c]| + (1) |cpd00120[c]|
rxn00171	acetaldehyde:NAD+ oxidoreductase (CoA-acetylating)	1.2.1.10	PCC7424_3674	(1) |NAD| + (1) |CoA| + (1) |Acetaldehyde| => (1) |NADH| + (1) |Acetyl-CoA| + (1) |H+|	(1) |cpd00003[c]| + (1) |cpd00010[c]| + (1) |cpd00071[c]| => (1) |cpd00004[c]| + (1) |cpd00022[c]| + (1) |cpd00067[c]|
rxn03102	1-(1-Alkenyl)-sn-glycero-3-phosphocholine acylhydrolase	3.1.1.5	(PCC7424_3691) and (PCC7424_0233)	(1) |H2O| + (1) |1-Alkenylglycerophosphocholine| => (1) |H+| + (1) |Glycerophosphocholine| + (1) |Alkenate|	(1) |cpd00001[c]| + (1) |cpd02749[c]| => (1) |cpd00067[c]| + (1) |cpd00507[c]| + (1) |cpd03580[c]|
rxn02450	L-2-Lysophosphatidylethanolamine aldehydohydrolase	3.1.1.5	(PCC7424_3691) and (PCC7424_0233)	(1) |H2O| + (1) |L-1-Lysophosphatidylethanolamine| <=> (1) |Carboxylic acid| + (1) |Glycerophosphoethanolamine|	(1) |cpd00001[c]| + (1) |cpd03557[c]| <=> (1) |cpd00049[c]| + (1) |cpd00908[c]|
rxn01983	1-Acyl-sn-glycero-3-phosphocholine acylhydrolase	3.1.1.5	(PCC7424_3691) and (PCC7424_0233)	(1) |H2O| + (1) |2-Lysolecithin| <=> (1) |Carboxylic acid| + (1) |H+| + (1) |Glycerophosphocholine|	(1) |cpd00001[c]| + (1) |cpd02601[c]| <=> (1) |cpd00049[c]| + (1) |cpd00067[c]| + (1) |cpd00507[c]|
rxn08796	Lysophospholipase L1 (2-acylglycerophosphotidate, n-C12:0) (periplasm)	3.1.1.5	(PCC7424_3691) and (PCC7424_0233)	(1) |H2O| + (1) |1-dodecanoyl-sn-glycerol 3-phosphate| <=> (1) |H+| + (1) |Glycerol-3-phosphate| + (1) |ddca|	(1) |cpd00001[c]| + (1) |cpd15325[c]| <=> (1) |cpd00067[c]| + (1) |cpd00080[c]| + (1) |cpd01741[c]|
rxn08797	Lysophospholipase L1 (2-acylglycerophosphotidate, n-C14:0) (periplasm)	3.1.1.5	(PCC7424_3691) and (PCC7424_0233)	(1) |H2O| + (1) |1-tetradecanoyl-sn-glycerol 3-phosphate| <=> (1) |H+| + (1) |Glycerol-3-phosphate| + (1) |Myristic acid|	(1) |cpd00001[c]| + (1) |cpd15331[c]| <=> (1) |cpd00067[c]| + (1) |cpd00080[c]| + (1) |cpd03847[c]|
rxn08798	Lysophospholipase L1 (2-acylglycerophosphotidate, n-C14:1) (periplasm)	3.1.1.5	(PCC7424_3691) and (PCC7424_0233)	(1) |H2O| + (1) |1-tetradec-7-enoyl-sn-glycerol 3-phosphate| => (1) |H+| + (1) |Glycerol-3-phosphate| + (1) |tetradecenoate|	(1) |cpd00001[c]| + (1) |cpd15330[c]| => (1) |cpd00067[c]| + (1) |cpd00080[c]| + (1) |cpd15298[c]|
rxn08799	Lysophospholipase L1 (2-acylglycerophosphotidate, n-C16:0) (periplasm)	3.1.1.5	(PCC7424_3691) and (PCC7424_0233)	(1) |H2O| + (1) |1-hexadecanoyl-sn-glycerol 3-phosphate| <=> (1) |H+| + (1) |Glycerol-3-phosphate| + (1) |Palmitate|	(1) |cpd00001[c]| + (1) |cpd15327[c]| <=> (1) |cpd00067[c]| + (1) |cpd00080[c]| + (1) |cpd00214[c]|
rxn08800	Lysophospholipase L1 (2-acylglycerophosphotidate, n-C16:1) (periplasm)	3.1.1.5	(PCC7424_3691) and (PCC7424_0233)	(1) |H2O| + (1) |1-hexadec-9-enoyl-sn-glycerol 3-phosphate| <=> (1) |H+| + (1) |Glycerol-3-phosphate| + (1) |hexadecenoate|	(1) |cpd00001[c]| + (1) |cpd15326[c]| <=> (1) |cpd00067[c]| + (1) |cpd00080[c]| + (1) |cpd15237[c]|
rxn08801	Lysophospholipase L1 (2-acylglycerophosphotidate, n-C18:0) (periplasm)	3.1.1.5	(PCC7424_3691) and (PCC7424_0233)	(1) |H2O| + (1) |1-octadecanoyl-sn-glycerol 3-phosphate| <=> (1) |H+| + (1) |Glycerol-3-phosphate| + (1) |ocdca|	(1) |cpd00001[c]| + (1) |cpd15329[c]| <=> (1) |cpd00067[c]| + (1) |cpd00080[c]| + (1) |cpd01080[c]|
rxn08802	Lysophospholipase L1 (2-acylglycerophosphotidate, n-C18:1) (periplasm)	3.1.1.5	(PCC7424_3691) and (PCC7424_0233)	(1) |H2O| + (1) |1-octadec-11-enoyl-sn-glycerol 3-phosphate| <=> (1) |H+| + (1) |Glycerol-3-phosphate| + (1) |octadecenoate|	(1) |cpd00001[c]| + (1) |cpd15328[c]| <=> (1) |cpd00067[c]| + (1) |cpd00080[c]| + (1) |cpd15269[c]|
rxn08803	Lysophospholipase L1 (2-acylglycerophosphoethanolamine, n-C12:0) (periplasm)	3.1.1.5	(PCC7424_3691) and (PCC7424_0233)	(1) |H2O| + (1) |1-Acyl-sn-glycero-3-phosphoethanolamine dodecanoyl| <=> (1) |H+| + (1) |Glycerophosphoethanolamine| + (1) |ddca|	(1) |cpd00001[c]| + (1) |cpd15313[c]| <=> (1) |cpd00067[c]| + (1) |cpd00908[c]| + (1) |cpd01741[c]|
rxn08804	Lysophospholipase L1 (2-acylglycerophosphoethanolamine, n-C14:0) (periplasm)	3.1.1.5	(PCC7424_3691) and (PCC7424_0233)	(1) |H2O| + (1) |1-Acyl-sn-glycero-3-phosphoethanolamine tetradecanoyl| <=> (1) |H+| + (1) |Glycerophosphoethanolamine| + (1) |Myristic acid|	(1) |cpd00001[c]| + (1) |cpd15314[c]| <=> (1) |cpd00067[c]| + (1) |cpd00908[c]| + (1) |cpd03847[c]|
rxn08805	Lysophospholipase L1 (2-acylglycerophosphoethanolamine, n-C14:1) (periplasm)	3.1.1.5	(PCC7424_3691) and (PCC7424_0233)	(1) |H2O| + (1) |1-Acyl-sn-glycero-3-phosphoethanolamine tetradec-7-enoyl| <=> (1) |H+| + (1) |Glycerophosphoethanolamine| + (1) |tetradecenoate|	(1) |cpd00001[c]| + (1) |cpd15315[c]| <=> (1) |cpd00067[c]| + (1) |cpd00908[c]| + (1) |cpd15298[c]|
rxn08806	Lysophospholipase L1 (2-acylglycerophosphoethanolamine, n-C16:0) (periplasm)	3.1.1.5	(PCC7424_3691) and (PCC7424_0233)	(1) |H2O| + (1) |1-Acyl-sn-glycero-3-phosphoethanolamine hexadecanoyl| <=> (1) |H+| + (1) |Palmitate| + (1) |Glycerophosphoethanolamine|	(1) |cpd00001[c]| + (1) |cpd15316[c]| <=> (1) |cpd00067[c]| + (1) |cpd00214[c]| + (1) |cpd00908[c]|
rxn08807	Lysophospholipase L1 (2-acylglycerophosphoethanolamine, n-C16:1) (periplasm)	3.1.1.5	(PCC7424_3691) and (PCC7424_0233)	(1) |H2O| + (1) |1-Acyl-sn-glycero-3-phosphoethanolamine hexadec-9-enoyl| <=> (1) |H+| + (1) |Glycerophosphoethanolamine| + (1) |hexadecenoate|	(1) |cpd00001[c]| + (1) |cpd15317[c]| <=> (1) |cpd00067[c]| + (1) |cpd00908[c]| + (1) |cpd15237[c]|
rxn08809	Lysophospholipase L1 (2-acylglycerophosphoethanolamine, n-C18:1) (periplasm)	3.1.1.5	(PCC7424_3691) and (PCC7424_0233)	(1) |H2O| + (1) |L-2-Lysophosphatidylethanolamine| <=> (1) |H+| + (1) |Glycerophosphoethanolamine| + (1) |octadecenoate|	(1) |cpd00001[c]| + (1) |cpd12547[c]| <=> (1) |cpd00067[c]| + (1) |cpd00908[c]| + (1) |cpd15269[c]|
rxn08810	Lysophospholipase L1 (2-acylglycerophosphoglycerol, n-C12:0) (periplasm)	3.1.1.5	(PCC7424_3691) and (PCC7424_0233)	(1) |H2O| + (1) |1-Acyl-sn-glycero-3-phosphoglycerol dodecanoyl| <=> (1) |H+| + (1) |ddca| + (1) |Glycerophosphoglycerol|	(1) |cpd00001[c]| + (1) |cpd15318[c]| <=> (1) |cpd00067[c]| + (1) |cpd01741[c]| + (1) |cpd02090[c]|
rxn08811	Lysophospholipase L1 (2-acylglycerophosphoglycerol, n-C14:0) (periplasm)	3.1.1.5	(PCC7424_3691) and (PCC7424_0233)	(1) |H2O| + (1) |1-Acyl-sn-glycero-3-phosphoglycerol tetradecanoyl| <=> (1) |H+| + (1) |Glycerophosphoglycerol| + (1) |Myristic acid|	(1) |cpd00001[c]| + (1) |cpd15319[c]| <=> (1) |cpd00067[c]| + (1) |cpd02090[c]| + (1) |cpd03847[c]|
rxn08812	Lysophospholipase L1 (2-acylglycerophosphoglycerol, n-C14:1) (periplasm)	3.1.1.5	(PCC7424_3691) and (PCC7424_0233)	(1) |H2O| + (1) |1-Acyl-sn-glycero-3-phosphoglycerol tetradec-7-enoyl| <=> (1) |H+| + (1) |Glycerophosphoglycerol| + (1) |tetradecenoate|	(1) |cpd00001[c]| + (1) |cpd15320[c]| <=> (1) |cpd00067[c]| + (1) |cpd02090[c]| + (1) |cpd15298[c]|
rxn08813	Lysophospholipase L1 (2-acylglycerophosphoglycerol, n-C16:0) (periplasm)	3.1.1.5	(PCC7424_3691) and (PCC7424_0233)	(1) |H2O| + (1) |1-Acyl-sn-glycero-3-phosphoglycerol hexadecanoyl| <=> (1) |H+| + (1) |Palmitate| + (1) |Glycerophosphoglycerol|	(1) |cpd00001[c]| + (1) |cpd15321[c]| <=> (1) |cpd00067[c]| + (1) |cpd00214[c]| + (1) |cpd02090[c]|
rxn08814	Lysophospholipase L1 (2-acylglycerophosphoglycerol, n-C16:1) (periplasm)	3.1.1.5	(PCC7424_3691) and (PCC7424_0233)	(1) |H2O| + (1) |1-Acyl-sn-glycero-3-phosphoglycerol hexadec-9-enoyl| <=> (1) |H+| + (1) |Glycerophosphoglycerol| + (1) |hexadecenoate|	(1) |cpd00001[c]| + (1) |cpd15322[c]| <=> (1) |cpd00067[c]| + (1) |cpd02090[c]| + (1) |cpd15237[c]|
rxn08815	Lysophospholipase L1 (2-acylglycerophosphoglycerol, n-C18:0) (periplasm)	3.1.1.5	(PCC7424_3691) and (PCC7424_0233)	(1) |H2O| + (1) |1-Acyl-sn-glycero-3-phosphoglycerol octadecanoyl| <=> (1) |H+| + (1) |ocdca| + (1) |Glycerophosphoglycerol|	(1) |cpd00001[c]| + (1) |cpd15323[c]| <=> (1) |cpd00067[c]| + (1) |cpd01080[c]| + (1) |cpd02090[c]|
rxn08816	Lysophospholipase L1 (2-acylglycerophosphoglycerol, n-C18:1) (periplasm)	3.1.1.5	(PCC7424_3691) and (PCC7424_0233)	(1) |H2O| + (1) |1-Acyl-sn-glycero-3-phosphoglycerol octadec-11-enoyl| <=> (1) |H+| + (1) |Glycerophosphoglycerol| + (1) |octadecenoate|	(1) |cpd00001[c]| + (1) |cpd15324[c]| <=> (1) |cpd00067[c]| + (1) |cpd02090[c]| + (1) |cpd15269[c]|
rxn08817	Lysophospholipase L2 (2-acylglycerophosphotidate, n-C12:0)	3.1.1.5	(PCC7424_3691) and (PCC7424_0233)	(1) |H2O| + (1) |2-dodecanoyl-sn-glycerol 3-phosphate| <=> (1) |H+| + (1) |Glycerol-3-phosphate| + (1) |ddca|	(1) |cpd00001[c]| + (1) |cpd15350[c]| <=> (1) |cpd00067[c]| + (1) |cpd00080[c]| + (1) |cpd01741[c]|
rxn08818	Lysophospholipase L2 (2-acylglycerophosphotidate, n-C14:0)	3.1.1.5	(PCC7424_3691) and (PCC7424_0233)	(1) |H2O| + (1) |2-tetradecanoyl-sn-glycerol 3-phosphate| <=> (1) |H+| + (1) |Glycerol-3-phosphate| + (1) |Myristic acid|	(1) |cpd00001[c]| + (1) |cpd15363[c]| <=> (1) |cpd00067[c]| + (1) |cpd00080[c]| + (1) |cpd03847[c]|
rxn08819	Lysophospholipase L2 (2-acylglycerophosphotidate, n-C14:1)	3.1.1.5	(PCC7424_3691) and (PCC7424_0233)	(1) |H2O| + (1) |2-tetradec-7-enoyl-sn-glycerol 3-phosphate| => (1) |H+| + (1) |Glycerol-3-phosphate| + (1) |tetradecenoate|	(1) |cpd00001[c]| + (1) |cpd15362[c]| => (1) |cpd00067[c]| + (1) |cpd00080[c]| + (1) |cpd15298[c]|
rxn08820	Lysophospholipase L2 (2-acylglycerophosphotidate, n-C16:0)	3.1.1.5	(PCC7424_3691) and (PCC7424_0233)	(1) |H2O| + (1) |2-hexadecanoyl-sn-glycerol 3-phosphate| <=> (1) |H+| + (1) |Glycerol-3-phosphate| + (1) |Palmitate|	(1) |cpd00001[c]| + (1) |cpd15355[c]| <=> (1) |cpd00067[c]| + (1) |cpd00080[c]| + (1) |cpd00214[c]|
rxn08821	Lysophospholipase L2 (2-acylglycerophosphotidate, n-C16:1)	3.1.1.5	(PCC7424_3691) and (PCC7424_0233)	(1) |H2O| + (1) |2-hexadec-9-enoyl-sn-glycerol 3-phosphate| <=> (1) |H+| + (1) |Glycerol-3-phosphate| + (1) |hexadecenoate|	(1) |cpd00001[c]| + (1) |cpd15354[c]| <=> (1) |cpd00067[c]| + (1) |cpd00080[c]| + (1) |cpd15237[c]|
rxn08822	Lysophospholipase L2 (2-acylglycerophosphotidate, n-C18:0)	3.1.1.5	(PCC7424_3691) and (PCC7424_0233)	(1) |H2O| + (1) |2-octadecanoyl-sn-glycerol 3-phosphate| <=> (1) |H+| + (1) |Glycerol-3-phosphate| + (1) |ocdca|	(1) |cpd00001[c]| + (1) |cpd15358[c]| <=> (1) |cpd00067[c]| + (1) |cpd00080[c]| + (1) |cpd01080[c]|
rxn08823	Lysophospholipase L2 (2-acylglycerophosphotidate, n-C18:1)	3.1.1.5	(PCC7424_3691) and (PCC7424_0233)	(1) |H2O| + (1) |2-octadec-11-enoyl-sn-glycerol 3-phosphate| <=> (1) |H+| + (1) |Glycerol-3-phosphate| + (1) |octadecenoate|	(1) |cpd00001[c]| + (1) |cpd15357[c]| <=> (1) |cpd00067[c]| + (1) |cpd00080[c]| + (1) |cpd15269[c]|
rxn08838	Lysophospholipase L2 (2-acylglycerophosphoethanolamine, n-C12:0)	3.1.1.5	(PCC7424_3691) and (PCC7424_0233)	(1) |H2O| + (1) |2-Acyl-sn-glycero-3-phosphoethanolamine dodecanoyl| <=> (1) |H+| + (1) |Glycerophosphoethanolamine| + (1) |ddca|	(1) |cpd00001[c]| + (1) |cpd15336[c]| <=> (1) |cpd00067[c]| + (1) |cpd00908[c]| + (1) |cpd01741[c]|
rxn08839	Lysophospholipase L2 (2-acylglycerophosphoethanolamine, n-C14:0)	3.1.1.5	(PCC7424_3691) and (PCC7424_0233)	(1) |H2O| + (1) |2-Acyl-sn-glycero-3-phosphoethanolamine tetradecanoyl| <=> (1) |H+| + (1) |Glycerophosphoethanolamine| + (1) |Myristic acid|	(1) |cpd00001[c]| + (1) |cpd15337[c]| <=> (1) |cpd00067[c]| + (1) |cpd00908[c]| + (1) |cpd03847[c]|
rxn08840	Lysophospholipase L2 (2-acylglycerophosphoethanolamine, n-C14:1)	3.1.1.5	(PCC7424_3691) and (PCC7424_0233)	(1) |H2O| + (1) |2-Acyl-sn-glycero-3-phosphoethanolamine tetradec-7-enoyl| => (1) |H+| + (1) |Glycerophosphoethanolamine| + (1) |tetradecenoate|	(1) |cpd00001[c]| + (1) |cpd15338[c]| => (1) |cpd00067[c]| + (1) |cpd00908[c]| + (1) |cpd15298[c]|
rxn08841	Lysophospholipase L2 (2-acylglycerophosphoethanolamine, n-C16:0)	3.1.1.5	(PCC7424_3691) and (PCC7424_0233)	(1) |H2O| + (1) |2-Acyl-sn-glycero-3-phosphoethanolamine (n-C16:0)| <=> (1) |H+| + (1) |Palmitate| + (1) |Glycerophosphoethanolamine|	(1) |cpd00001[c]| + (1) |cpd15339[c]| <=> (1) |cpd00067[c]| + (1) |cpd00214[c]| + (1) |cpd00908[c]|
rxn08842	Lysophospholipase L2 (2-acylglycerophosphoethanolamine, n-C16:1)	3.1.1.5	(PCC7424_3691) and (PCC7424_0233)	(1) |H2O| + (1) |2-Acyl-sn-glycero-3-phosphoethanolamine hexadec-9-enoyl| <=> (1) |H+| + (1) |Glycerophosphoethanolamine| + (1) |hexadecenoate|	(1) |cpd00001[c]| + (1) |cpd15340[c]| <=> (1) |cpd00067[c]| + (1) |cpd00908[c]| + (1) |cpd15237[c]|
rxn08843	Lysophospholipase L2 (2-acylglycerophosphoethanolamine, n-C18:0)	3.1.1.5	(PCC7424_3691) and (PCC7424_0233)	(1) |H2O| + (1) |2-Acyl-sn-glycero-3-phosphoethanolamine (n-C18:0)| <=> (1) |H+| + (1) |Glycerophosphoethanolamine| + (1) |ocdca|	(1) |cpd00001[c]| + (1) |cpd15341[c]| <=> (1) |cpd00067[c]| + (1) |cpd00908[c]| + (1) |cpd01080[c]|
rxn08844	Lysophospholipase L2 (2-acylglycerophosphoethanolamine, n-C18:1)	3.1.1.5	(PCC7424_3691) and (PCC7424_0233)	(1) |H2O| + (1) |2-Acyl-sn-glycero-3-phosphoethanolamine octadec-11-enoyl| <=> (1) |H+| + (1) |Glycerophosphoethanolamine| + (1) |octadecenoate|	(1) |cpd00001[c]| + (1) |cpd15342[c]| <=> (1) |cpd00067[c]| + (1) |cpd00908[c]| + (1) |cpd15269[c]|
rxn08845	Lysophospholipase L2 (2-acylglycerophosphoglycerol, n-C12:0)	3.1.1.5	(PCC7424_3691) and (PCC7424_0233)	(1) |H2O| + (1) |2-Acyl-sn-glycero-3-phosphoglycerol dodecanoyl| <=> (1) |H+| + (1) |ddca| + (1) |Glycerophosphoglycerol|	(1) |cpd00001[c]| + (1) |cpd15343[c]| <=> (1) |cpd00067[c]| + (1) |cpd01741[c]| + (1) |cpd02090[c]|
rxn08846	Lysophospholipase L2 (2-acylglycerophosphoglycerol, n-C14:0)	3.1.1.5	(PCC7424_3691) and (PCC7424_0233)	(1) |H2O| + (1) |2-Acyl-sn-glycero-3-phosphoglycerol tetradecanoyl| <=> (1) |H+| + (1) |Glycerophosphoglycerol| + (1) |Myristic acid|	(1) |cpd00001[c]| + (1) |cpd15344[c]| <=> (1) |cpd00067[c]| + (1) |cpd02090[c]| + (1) |cpd03847[c]|
rxn08847	Lysophospholipase L2 (2-acylglycerophosphoglycerol, n-C14:1)	3.1.1.5	(PCC7424_3691) and (PCC7424_0233)	(1) |H2O| + (1) |2-Acyl-sn-glycero-3-phosphoglycerol tetradec-7-enoyl| => (1) |H+| + (1) |Glycerophosphoglycerol| + (1) |tetradecenoate|	(1) |cpd00001[c]| + (1) |cpd15345[c]| => (1) |cpd00067[c]| + (1) |cpd02090[c]| + (1) |cpd15298[c]|
rxn08848	Lysophospholipase L2 (2-acylglycerophosphoglycerol, n-C16:0)	3.1.1.5	(PCC7424_3691) and (PCC7424_0233)	(1) |H2O| + (1) |2-Acyl-sn-glycero-3-phosphoglycerol hexadecanoyl| <=> (1) |H+| + (1) |Palmitate| + (1) |Glycerophosphoglycerol|	(1) |cpd00001[c]| + (1) |cpd15346[c]| <=> (1) |cpd00067[c]| + (1) |cpd00214[c]| + (1) |cpd02090[c]|
rxn08849	Lysophospholipase L2 (2-acylglycerophosphoglycerol, n-C16:1)	3.1.1.5	(PCC7424_3691) and (PCC7424_0233)	(1) |H2O| + (1) |2-Acyl-sn-glycero-3-phosphoglycerol hexadec-9-enoyl| <=> (1) |H+| + (1) |Glycerophosphoglycerol| + (1) |hexadecenoate|	(1) |cpd00001[c]| + (1) |cpd15347[c]| <=> (1) |cpd00067[c]| + (1) |cpd02090[c]| + (1) |cpd15237[c]|
rxn08850	Lysophospholipase L2 (2-acylglycerophosphoglycerol, n-C18:0)	3.1.1.5	(PCC7424_3691) and (PCC7424_0233)	(1) |H2O| + (1) |2-Acyl-sn-glycero-3-phosphoglycerol octadecanoyl| <=> (1) |H+| + (1) |ocdca| + (1) |Glycerophosphoglycerol|	(1) |cpd00001[c]| + (1) |cpd15348[c]| <=> (1) |cpd00067[c]| + (1) |cpd01080[c]| + (1) |cpd02090[c]|
rxn08851	Lysophospholipase L2 (2-acylglycerophosphoglycerol, n-C18:1)	3.1.1.5	(PCC7424_3691) and (PCC7424_0233)	(1) |H2O| + (1) |2-Acyl-sn-glycero-3-phosphoglycerol octadec-11-enoyl| <=> (1) |H+| + (1) |Glycerophosphoglycerol| + (1) |octadecenoate|	(1) |cpd00001[c]| + (1) |cpd15349[c]| <=> (1) |cpd00067[c]| + (1) |cpd02090[c]| + (1) |cpd15269[c]|
rxn00984	Glycerol-ester acylhydrolase	3.1.1.23	PCC7424_3691	(1) |H2O| + (1) |2-Glyceride| <=> (1) |Carboxylic acid| + (1) |H+| + (1) |Glycerol|	(1) |cpd00001[c]| + (1) |cpd01431[c]| <=> (1) |cpd00049[c]| + (1) |cpd00067[c]| + (1) |cpd00100[c]|
rxn00983	Glycerol-ester acylhydrolase	3.1.1.23	PCC7424_3691	(1) |H2O| + (1) |Glyceride| <=> (1) |Carboxylic acid| + (1) |H+| + (1) |Glycerol|	(1) |cpd00001[c]| + (1) |cpd01297[c]| <=> (1) |cpd00049[c]| + (1) |cpd00067[c]| + (1) |cpd00100[c]|
rxn06108	NADH:ubiquinone oxidoreductase	1.6.5.3	PCC7424_1375	(1) |NAD| + (1) |QH2| <= (1) |NADH| + (1) |H+| + (1) |Q|	(1) |cpd00003[c]| + (1) |cpd11665[c]| <= (1) |cpd00004[c]| + (1) |cpd00067[c]| + (1) |cpd11669[c]|
rxn03141	UDP-N-acetylmuramoyl-L-alanyl-D-glutamyl-L-lysine:alanyl-D-alanine	6.3.2.10	PCC7424_2000	(1) |ATP| + (1) |Ala-Ala| + (1) |UDP-N-acetylmuramoyl-L-alanyl-gamma-D-glutamyl-L-lysine| => (1) |ADP| + (1) |Phosphate| + (1) |H+| + (1) |UDPMurAc(oyl-L-Ala-D-gamma-Glu-L-Lys-D-Ala-D-Ala)|	(1) |cpd00002[c]| + (1) |cpd00731[c]| + (1) |cpd03490[c]| => (1) |cpd00008[c]| + (1) |cpd00009[c]| + (1) |cpd00067[c]| + (1) |cpd02862[c]|
rxn03140	UDP-N-acetylmuramoyl-L-alanyl-D-glutamyl-L-lysine:alanyl-D-alanine	6.3.2.10	PCC7424_2000	(1) |ATP| + (1) |Ala-Ala| + (1) |UDP-N-acetylmuramoyl-L-alanyl-D-glutamyl-L-lysine| => (1) |ADP| + (1) |Phosphate| + (1) |H+| + (1) |UDP-N-acetylmuramoyl-L-alanyl-D-glutamyl-L-lysyl-D-alanyl-D-alanine|	(1) |cpd00002[c]| + (1) |cpd00731[c]| + (1) |cpd02861[c]| => (1) |cpd00008[c]| + (1) |cpd00009[c]| + (1) |cpd00067[c]| + (1) |cpd02943[c]|
rxn01973	N-Succinyl-LL-2,6-diaminoheptanedioate amidohydrolase	3.5.1.18	PCC7424_3557	(1) |H2O| + (1) |N-Succinyl-L-2,6-diaminopimelate| <=> (1) |Succinate| + (1) |LL-2,6-Diaminopimelate|	(1) |cpd00001[c]| + (1) |cpd02698[c]| <=> (1) |cpd00036[c]| + (1) |cpd00504[c]|
rxn03275	L-Dehydroascorbate lactonohydrolase	3.1.1.17	PCC7424_0063	(1) |H2O| + (1) |Dehydroascorbate| <=> (1) |H+| + (1) |2,3-Dioxo-L-gulonate|	(1) |cpd00001[c]| + (1) |cpd00335[c]| <=> (1) |cpd00067[c]| + (1) |cpd02784[c]|
rxn02663	epsilon-Caprolactone lactonohydrolase	3.1.1.17	PCC7424_0063	(1) |H2O| + (1) |2-Oxepanone| => (1) |H+| + (1) |6-Hydroxyhexanoate|	(1) |cpd00001[c]| + (1) |cpd01294[c]| => (1) |cpd00067[c]| + (1) |cpd03641[c]|
rxn02100	L-Gulono-1,4-lactone lactonohydrolase	3.1.1.17	PCC7424_0063	(1) |H2O| + (1) |L-Gulonolactone| => (1) |H+| + (1) |Gulonate|	(1) |cpd00001[c]| + (1) |cpd00765[c]| => (1) |cpd00067[c]| + (1) |cpd00594[c]|
rxn01829	L-Arabinono-1,5-lactone lactonohydrolase	3.1.1.17	PCC7424_0063	(1) |H2O| + (1) |L-Arabinono-1,5-lactone| => (1) |H+| + (1) |L-Arabinonate|	(1) |cpd00001[c]| + (1) |cpd03201[c]| => (1) |cpd00067[c]| + (1) |cpd00427[c]|
rxn01107	D-Glucono-1,5-lactone lactonohydrolase	3.1.1.17	PCC7424_0063	(1) |H2O| + (1) |Gluconolactone| => (1) |H+| + (1) |GLCN|	(1) |cpd00001[c]| + (1) |cpd00170[c]| => (1) |cpd00067[c]| + (1) |cpd00222[c]|
rxn00748	Glycerone-phosphate phospho-lyase	4.2.3.3	PCC7424_0227	(1) |Glycerone-phosphate| => (1) |Phosphate| + (1) |H+| + (1) |2-Oxopropanal|	(1) |cpd00095[c]| => (1) |cpd00009[c]| + (1) |cpd00067[c]| + (1) |cpd00428[c]|
rxn05104	S-Methyl-5-thio-D-ribulose-1-phosphate hydro-lyase	4.2.1.109	PCC7424_0307	(1) |methylthioribulose-1-phosphate| => (1) |H2O| + (1) |2,3-diketo5-methylthio-1-phosphopentane|	(1) |cpd02791[c]| => (1) |cpd00001[c]| + (1) |cpd11295[c]|
rxn01102	ATP:(R)-glycerate 3-phosphotransferase	2.7.1.31	PCC7424_0354	(1) |ATP| + (1) |Glycerate| => (1) |ADP| + (1) |3-Phosphoglycerate|	(1) |cpd00002[c]| + (1) |cpd00223[c]| => (1) |cpd00008[c]| + (1) |cpd00169[c]|
rxn08647	glycerate kinase	2.7.1.31	PCC7424_0354	(1) |ATP| + (1) |Glycerate| => (1) |ADP| + (1) |2-Phospho-D-glycerate|	(1) |cpd00002[c]| + (1) |cpd00223[c]| => (1) |cpd00008[c]| + (1) |cpd00482[c]|
rxn02055	Thiamin:beta 2-methyl-4-aminopyrimidine-5-methenyltransferase	2.5.1.2	PCC7424_0400	(1) |THI| + (1) |Pyridine| <=> (1) |Heteropyrithiamine| + (1) |4-Methyl-5--2-hydroxyethyl-thiazole|	(1) |cpd00305[c]| + (1) |cpd00556[c]| <=> (1) |cpd01745[c]| + (1) |cpd02636[c]|
rxn05736	fatty-acid--CoA ligase (tetradecanoate)	6.2.1.3	(PCC7424_0439 or PCC7424_0824 or PCC7424_2736 or PCC7424_4985 or PCC7424_5750 or PCC7424_5751 or PCC7424_5752 or PCC7424_5753 or PCC7424_5756 or PCC7424_5757 or PCC7424_5870 or PCC7424_5871 or PCC7424_5872)	(1) |ATP| + (1) |CoA| + (1) |H+| + (1) |Myristic acid| => (1) |PPi| + (1) |AMP| + (1) |Myristoyl-CoA|	(1) |cpd00002[c]| + (1) |cpd00010[c]| + (1) |cpd00067[c]| + (1) |cpd03847[c]| => (1) |cpd00012[c]| + (1) |cpd00018[c]| + (1) |cpd01695[c]|
rxn05252	FACOAL170(ISO)	6.2.1.3	(PCC7424_0439 or PCC7424_0824 or PCC7424_2736 or PCC7424_4985 or PCC7424_5750 or PCC7424_5751 or PCC7424_5752 or PCC7424_5753 or PCC7424_5756 or PCC7424_5757 or PCC7424_5870 or PCC7424_5871 or PCC7424_5872)	(1) |ATP| + (1) |CoA| + (1) |H+| + (1) |fa11| => (1) |PPi| + (1) |AMP| + (1) |fa11coa|	(1) |cpd00002[c]| + (1) |cpd00010[c]| + (1) |cpd00067[c]| + (1) |cpd11431[c]| => (1) |cpd00012[c]| + (1) |cpd00018[c]| + (1) |cpd11432[c]|
rxn05251	FACOAL170(anteiso)	6.2.1.3	(PCC7424_0439 or PCC7424_0824 or PCC7424_2736 or PCC7424_4985 or PCC7424_5750 or PCC7424_5751 or PCC7424_5752 or PCC7424_5753 or PCC7424_5756 or PCC7424_5757 or PCC7424_5870 or PCC7424_5871 or PCC7424_5872)	(1) |ATP| + (1) |CoA| + (1) |H+| + (1) |fa12| => (1) |PPi| + (1) |AMP| + (1) |fa12coa|	(1) |cpd00002[c]| + (1) |cpd00010[c]| + (1) |cpd00067[c]| + (1) |cpd11433[c]| => (1) |cpd00012[c]| + (1) |cpd00018[c]| + (1) |cpd11434[c]|
rxn05250	FACOAL160(ISO)	6.2.1.3	(PCC7424_0439 or PCC7424_0824 or PCC7424_2736 or PCC7424_4985 or PCC7424_5750 or PCC7424_5751 or PCC7424_5752 or PCC7424_5753 or PCC7424_5756 or PCC7424_5757 or PCC7424_5870 or PCC7424_5871 or PCC7424_5872)	(1) |ATP| + (1) |CoA| + (1) |H+| + (1) |fa6| => (1) |PPi| + (1) |AMP| + (1) |fa6coa|	(1) |cpd00002[c]| + (1) |cpd00010[c]| + (1) |cpd00067[c]| + (1) |cpd11440[c]| => (1) |cpd00012[c]| + (1) |cpd00018[c]| + (1) |cpd11441[c]|
rxn05249	FACOAL150(ISO)	6.2.1.3	(PCC7424_0439 or PCC7424_0824 or PCC7424_2736 or PCC7424_4985 or PCC7424_5750 or PCC7424_5751 or PCC7424_5752 or PCC7424_5753 or PCC7424_5756 or PCC7424_5757 or PCC7424_5870 or PCC7424_5871 or PCC7424_5872)	(1) |ATP| + (1) |CoA| + (1) |H+| + (1) |fa3| => (1) |PPi| + (1) |AMP| + (1) |fa3coa|	(1) |cpd00002[c]| + (1) |cpd00010[c]| + (1) |cpd00067[c]| + (1) |cpd11436[c]| => (1) |cpd00012[c]| + (1) |cpd00018[c]| + (1) |cpd11437[c]|
rxn05248	FACOAL150(anteiso)	6.2.1.3	(PCC7424_0439 or PCC7424_0824 or PCC7424_2736 or PCC7424_4985 or PCC7424_5750 or PCC7424_5751 or PCC7424_5752 or PCC7424_5753 or PCC7424_5756 or PCC7424_5757 or PCC7424_5870 or PCC7424_5871 or PCC7424_5872)	(1) |ATP| + (1) |CoA| + (1) |H+| + (1) |fa4| => (1) |PPi| + (1) |AMP| + (1) |fa4coa|	(1) |cpd00002[c]| + (1) |cpd00010[c]| + (1) |cpd00067[c]| + (1) |cpd11438[c]| => (1) |cpd00012[c]| + (1) |cpd00018[c]| + (1) |cpd11439[c]|
rxn05247	FACOAL140(ISO)	6.2.1.3	(PCC7424_0439 or PCC7424_0824 or PCC7424_2736 or PCC7424_4985 or PCC7424_5750 or PCC7424_5751 or PCC7424_5752 or PCC7424_5753 or PCC7424_5756 or PCC7424_5757 or PCC7424_5870 or PCC7424_5871 or PCC7424_5872)	(1) |ATP| + (1) |CoA| + (1) |H+| + (1) |fa1| => (1) |PPi| + (1) |AMP| + (1) |fa1coa|	(1) |cpd00002[c]| + (1) |cpd00010[c]| + (1) |cpd00067[c]| + (1) |cpd11430[c]| => (1) |cpd00012[c]| + (1) |cpd00018[c]| + (1) |cpd11435[c]|
rxn00947	Palmitate:CoA ligase (AMP-forming)	6.2.1.3	(PCC7424_0439 or PCC7424_0824 or PCC7424_2736 or PCC7424_4985 or PCC7424_5750 or PCC7424_5751 or PCC7424_5752 or PCC7424_5753 or PCC7424_5756 or PCC7424_5757 or PCC7424_5870 or PCC7424_5871 or PCC7424_5872)	(1) |ATP| + (1) |CoA| + (1) |H+| + (1) |Palmitate| => (1) |PPi| + (1) |AMP| + (1) |Palmitoyl-CoA|	(1) |cpd00002[c]| + (1) |cpd00010[c]| + (1) |cpd00067[c]| + (1) |cpd00214[c]| => (1) |cpd00012[c]| + (1) |cpd00018[c]| + (1) |cpd00134[c]|
rxn08448	fatty-acid-CoA ligase (decanoate transport via vectoral Co-A coupling)	6.2.1.3	(PCC7424_0439 or PCC7424_0824 or PCC7424_2736 or PCC7424_4985 or PCC7424_5750 or PCC7424_5751 or PCC7424_5752 or PCC7424_5753 or PCC7424_5756 or PCC7424_5757 or PCC7424_5870 or PCC7424_5871 or PCC7424_5872)	(1) |ATP| + (1) |CoA| + (1) |H+|[p] + (1) |Decanoate|[p] <=> (1) |PPi| + (1) |AMP| + (1) |Decanoyl-CoA|	(1) |cpd00002[c]| + (1) |cpd00010[c]| + (1) |cpd00067[p]| + (1) |cpd01107[p]| <=> (1) |cpd00012[c]| + (1) |cpd00018[c]| + (1) |cpd03128[c]|
rxn08449	fatty-acid-CoA ligase (dodecanoate transport via vectoral Co-A coupling)	6.2.1.3	(PCC7424_0439 or PCC7424_0824 or PCC7424_2736 or PCC7424_4985 or PCC7424_5750 or PCC7424_5751 or PCC7424_5752 or PCC7424_5753 or PCC7424_5756 or PCC7424_5757 or PCC7424_5870 or PCC7424_5871 or PCC7424_5872)	(1) |ATP| + (1) |CoA| + (1) |H+|[p] + (1) |ddca|[p] <=> (1) |PPi| + (1) |AMP| + (1) |ddcoa|	(1) |cpd00002[c]| + (1) |cpd00010[c]| + (1) |cpd00067[p]| + (1) |cpd01741[p]| <=> (1) |cpd00012[c]| + (1) |cpd00018[c]| + (1) |cpd01260[c]|
rxn08450	fatty-acid-CoA ligase (tetradecanoate transport via vectoral Co-A coupling)	6.2.1.3	(PCC7424_0439 or PCC7424_0824 or PCC7424_2736 or PCC7424_4985 or PCC7424_5750 or PCC7424_5751 or PCC7424_5752 or PCC7424_5753 or PCC7424_5756 or PCC7424_5757 or PCC7424_5870 or PCC7424_5871 or PCC7424_5872)	(1) |ATP| + (1) |CoA| + (1) |H+|[p] + (1) |Myristic acid|[p] <=> (1) |PPi| + (1) |AMP| + (1) |Myristoyl-CoA|	(1) |cpd00002[c]| + (1) |cpd00010[c]| + (1) |cpd00067[p]| + (1) |cpd03847[p]| <=> (1) |cpd00012[c]| + (1) |cpd00018[c]| + (1) |cpd01695[c]|
rxn08451	fatty-acid-CoA ligase (tetradecenoate transport via vectoral Co-A coupling)	6.2.1.3	(PCC7424_0439 or PCC7424_0824 or PCC7424_2736 or PCC7424_4985 or PCC7424_5750 or PCC7424_5751 or PCC7424_5752 or PCC7424_5753 or PCC7424_5756 or PCC7424_5757 or PCC7424_5870 or PCC7424_5871 or PCC7424_5872)	(1) |ATP| + (1) |CoA| + (1) |H+|[p] + (1) |tetradecenoate|[p] <=> (1) |PPi| + (1) |AMP| + (1) |Tetradecenoyl-CoA|	(1) |cpd00002[c]| + (1) |cpd00010[c]| + (1) |cpd00067[p]| + (1) |cpd15298[p]| <=> (1) |cpd00012[c]| + (1) |cpd00018[c]| + (1) |cpd15295[c]|
rxn08452	fatty-acid-CoA ligase (hexadecanoate transport via vectoral Co-A coupling)	6.2.1.3	(PCC7424_0439 or PCC7424_0824 or PCC7424_2736 or PCC7424_4985 or PCC7424_5750 or PCC7424_5751 or PCC7424_5752 or PCC7424_5753 or PCC7424_5756 or PCC7424_5757 or PCC7424_5870 or PCC7424_5871 or PCC7424_5872)	(1) |ATP| + (1) |CoA| + (1) |H+|[p] + (1) |Palmitate|[p] <=> (1) |PPi| + (1) |AMP| + (1) |Palmitoyl-CoA|	(1) |cpd00002[c]| + (1) |cpd00010[c]| + (1) |cpd00067[p]| + (1) |cpd00214[p]| <=> (1) |cpd00012[c]| + (1) |cpd00018[c]| + (1) |cpd00134[c]|
rxn08453	fatty-acid-CoA ligase (hexadecenoate transport via vectoral Co-A coupling)	6.2.1.3	(PCC7424_0439 or PCC7424_0824 or PCC7424_2736 or PCC7424_4985 or PCC7424_5750 or PCC7424_5751 or PCC7424_5752 or PCC7424_5753 or PCC7424_5756 or PCC7424_5757 or PCC7424_5870 or PCC7424_5871 or PCC7424_5872)	(1) |ATP| + (1) |CoA| + (1) |H+|[p] + (1) |hexadecenoate|[p] <=> (1) |PPi| + (1) |AMP| + (1) |Hexadecenoyl-CoA|	(1) |cpd00002[c]| + (1) |cpd00010[c]| + (1) |cpd00067[p]| + (1) |cpd15237[p]| <=> (1) |cpd00012[c]| + (1) |cpd00018[c]| + (1) |cpd15238[c]|
rxn08454	fatty-acid-CoA ligase (octadecanoate transport via vectoral Co-A coupling)	6.2.1.3	(PCC7424_0439 or PCC7424_0824 or PCC7424_2736 or PCC7424_4985 or PCC7424_5750 or PCC7424_5751 or PCC7424_5752 or PCC7424_5753 or PCC7424_5756 or PCC7424_5757 or PCC7424_5870 or PCC7424_5871 or PCC7424_5872)	(1) |ATP| + (1) |CoA| + (1) |H+|[p] + (1) |ocdca|[p] <=> (1) |PPi| + (1) |AMP| + (1) |strcoa|	(1) |cpd00002[c]| + (1) |cpd00010[c]| + (1) |cpd00067[p]| + (1) |cpd01080[p]| <=> (1) |cpd00012[c]| + (1) |cpd00018[c]| + (1) |cpd00327[c]|
rxn08455	fatty-acid-CoA ligase (octadecenoate transport via vectoral Co-A coupling)	6.2.1.3	(PCC7424_0439 or PCC7424_0824 or PCC7424_2736 or PCC7424_4985 or PCC7424_5750 or PCC7424_5751 or PCC7424_5752 or PCC7424_5753 or PCC7424_5756 or PCC7424_5757 or PCC7424_5870 or PCC7424_5871 or PCC7424_5872)	(1) |ATP| + (1) |CoA| + (1) |H+|[p] + (1) |octadecenoate|[p] <=> (1) |PPi| + (1) |AMP| + (1) |Octadecenoyl-CoA|	(1) |cpd00002[c]| + (1) |cpd00010[c]| + (1) |cpd00067[p]| + (1) |cpd15269[p]| <=> (1) |cpd00012[c]| + (1) |cpd00018[c]| + (1) |cpd15274[c]|
rxn08456	fatty-acid-CoA ligase (hexanoate transport via vectoral Co-A coupling)	6.2.1.3	(PCC7424_0439 or PCC7424_0824 or PCC7424_2736 or PCC7424_4985 or PCC7424_5750 or PCC7424_5751 or PCC7424_5752 or PCC7424_5753 or PCC7424_5756 or PCC7424_5757 or PCC7424_5870 or PCC7424_5871 or PCC7424_5872)	(1) |ATP| + (1) |CoA| + (1) |H+|[p] + (1) |Hexanoate|[p] <=> (1) |PPi| + (1) |AMP| + (1) |Hexanoyl-CoA|	(1) |cpd00002[c]| + (1) |cpd00010[c]| + (1) |cpd00067[p]| + (1) |cpd01113[p]| <=> (1) |cpd00012[c]| + (1) |cpd00018[c]| + (1) |cpd03124[c]|
rxn08457	fatty-acid-CoA ligase (octanoate transport via vectoral Co-A coupling)	6.2.1.3	(PCC7424_0439 or PCC7424_0824 or PCC7424_2736 or PCC7424_4985 or PCC7424_5750 or PCC7424_5751 or PCC7424_5752 or PCC7424_5753 or PCC7424_5756 or PCC7424_5757 or PCC7424_5870 or PCC7424_5871 or PCC7424_5872)	(1) |ATP| + (1) |CoA| + (1) |H+|[p] + (1) |octanoate|[p] <=> (1) |PPi| + (1) |AMP| + (1) |Octanoyl-CoA|	(1) |cpd00002[c]| + (1) |cpd00010[c]| + (1) |cpd00067[p]| + (1) |cpd03846[p]| <=> (1) |cpd00012[c]| + (1) |cpd00018[c]| + (1) |cpd01335[c]|
rxn09444	fatty-acid--CoA ligase (octanoate), peroxisomal	6.2.1.3	(PCC7424_0439 or PCC7424_0824 or PCC7424_2736 or PCC7424_4985 or PCC7424_5750 or PCC7424_5751 or PCC7424_5752 or PCC7424_5753 or PCC7424_5756 or PCC7424_5757 or PCC7424_5870 or PCC7424_5871 or PCC7424_5872)	(1) |ATP| + (1) |CoA| + (1) |H+| + (1) |octanoate| => (1) |PPi| + (1) |AMP| + (1) |Octanoyl-CoA|	(1) |cpd00002[c]| + (1) |cpd00010[c]| + (1) |cpd00067[c]| + (1) |cpd03846[c]| => (1) |cpd00012[c]| + (1) |cpd00018[c]| + (1) |cpd01335[c]|
rxn09445	fatty-acid--CoA ligase (n-C26:0), peroxisomal	6.2.1.3	(PCC7424_0439 or PCC7424_0824 or PCC7424_2736 or PCC7424_4985 or PCC7424_5750 or PCC7424_5751 or PCC7424_5752 or PCC7424_5753 or PCC7424_5756 or PCC7424_5757 or PCC7424_5870 or PCC7424_5871 or PCC7424_5872)	(1) |ATP| + (1) |CoA| + (1) |H+| + (1) |hexacosanoate| => (1) |PPi| + (1) |AMP| + (1) |Hexacosanoyl-CoA|	(1) |cpd00002[c]| + (1) |cpd00010[c]| + (1) |cpd00067[c]| + (1) |cpd15240[c]| => (1) |cpd00012[c]| + (1) |cpd00018[c]| + (1) |cpd15241[c]|
rxn09446	fatty-acid--CoA ligase (n-C24:0), peroxisomal	6.2.1.3	(PCC7424_0439 or PCC7424_0824 or PCC7424_2736 or PCC7424_4985 or PCC7424_5750 or PCC7424_5751 or PCC7424_5752 or PCC7424_5753 or PCC7424_5756 or PCC7424_5757 or PCC7424_5870 or PCC7424_5871 or PCC7424_5872)	(1) |ATP| + (1) |CoA| + (1) |H+| + (1) |tetracosanoate| => (1) |PPi| + (1) |AMP| + (1) |Lignoceroyl-CoA|	(1) |cpd00002[c]| + (1) |cpd00010[c]| + (1) |cpd00067[c]| + (1) |cpd05235[c]| => (1) |cpd00012[c]| + (1) |cpd00018[c]| + (1) |cpd15297[c]|
rxn09447	fatty-acid--CoA ligase (octadecynoate)	6.2.1.3	(PCC7424_0439 or PCC7424_0824 or PCC7424_2736 or PCC7424_4985 or PCC7424_5750 or PCC7424_5751 or PCC7424_5752 or PCC7424_5753 or PCC7424_5756 or PCC7424_5757 or PCC7424_5870 or PCC7424_5871 or PCC7424_5872)	(1) |ATP| + (1) |CoA| + (1) |H+| + (1) |octadecynoate| => (1) |PPi| + (1) |AMP| + (1) |Octadecynoyl-CoA|	(1) |cpd00002[c]| + (1) |cpd00010[c]| + (1) |cpd00067[c]| + (1) |cpd15270[c]| => (1) |cpd00012[c]| + (1) |cpd00018[c]| + (1) |cpd15272[c]|
rxn09448	fatty-acid--CoA ligase (octadecenoate)	6.2.1.3	(PCC7424_0439 or PCC7424_0824 or PCC7424_2736 or PCC7424_4985 or PCC7424_5750 or PCC7424_5751 or PCC7424_5752 or PCC7424_5753 or PCC7424_5756 or PCC7424_5757 or PCC7424_5870 or PCC7424_5871 or PCC7424_5872)	(1) |ATP| + (1) |CoA| + (1) |H+| + (1) |octadecenoate| => (1) |PPi| + (1) |AMP| + (1) |Octadecenoyl-CoA|	(1) |cpd00002[c]| + (1) |cpd00010[c]| + (1) |cpd00067[c]| + (1) |cpd15269[c]| => (1) |cpd00012[c]| + (1) |cpd00018[c]| + (1) |cpd15274[c]|
rxn09449	fatty-acid--CoA ligase (octadecanoate)	6.2.1.3	(PCC7424_0439 or PCC7424_0824 or PCC7424_2736 or PCC7424_4985 or PCC7424_5750 or PCC7424_5751 or PCC7424_5752 or PCC7424_5753 or PCC7424_5756 or PCC7424_5757 or PCC7424_5870 or PCC7424_5871 or PCC7424_5872)	(1) |ATP| + (1) |CoA| + (1) |H+| + (1) |ocdca| => (1) |PPi| + (1) |AMP| + (1) |strcoa|	(1) |cpd00002[c]| + (1) |cpd00010[c]| + (1) |cpd00067[c]| + (1) |cpd01080[c]| => (1) |cpd00012[c]| + (1) |cpd00018[c]| + (1) |cpd00327[c]|
rxn09450	fatty-acid--CoA ligase (hexadecenoate), peroxisomal	6.2.1.3	(PCC7424_0439 or PCC7424_0824 or PCC7424_2736 or PCC7424_4985 or PCC7424_5750 or PCC7424_5751 or PCC7424_5752 or PCC7424_5753 or PCC7424_5756 or PCC7424_5757 or PCC7424_5870 or PCC7424_5871 or PCC7424_5872)	(1) |ATP| + (1) |CoA| + (1) |H+| + (1) |hexadecenoate| => (1) |PPi| + (1) |AMP| + (1) |Hexadecenoyl-CoA|	(1) |cpd00002[c]| + (1) |cpd00010[c]| + (1) |cpd00067[c]| + (1) |cpd15237[c]| => (1) |cpd00012[c]| + (1) |cpd00018[c]| + (1) |cpd15238[c]|
rxn09451	fatty-acid--CoA ligase (tetradecenoate), peroxisomal	6.2.1.3	(PCC7424_0439 or PCC7424_0824 or PCC7424_2736 or PCC7424_4985 or PCC7424_5750 or PCC7424_5751 or PCC7424_5752 or PCC7424_5753 or PCC7424_5756 or PCC7424_5757 or PCC7424_5870 or PCC7424_5871 or PCC7424_5872)	(1) |ATP| + (1) |CoA| + (1) |H+| + (1) |tetradecenoate| <=> (1) |PPi| + (1) |AMP| + (1) |Tetradecenoyl-CoA|	(1) |cpd00002[c]| + (1) |cpd00010[c]| + (1) |cpd00067[c]| + (1) |cpd15298[c]| <=> (1) |cpd00012[c]| + (1) |cpd00018[c]| + (1) |cpd15295[c]|
rxn09452	fatty-acid--CoA ligase (dodecanoate), peroxisomal	6.2.1.3	(PCC7424_0439 or PCC7424_0824 or PCC7424_2736 or PCC7424_4985 or PCC7424_5750 or PCC7424_5751 or PCC7424_5752 or PCC7424_5753 or PCC7424_5756 or PCC7424_5757 or PCC7424_5870 or PCC7424_5871 or PCC7424_5872)	(1) |ATP| + (1) |CoA| + (1) |H+| + (1) |ddca| => (1) |PPi| + (1) |AMP| + (1) |ddcoa|	(1) |cpd00002[c]| + (1) |cpd00010[c]| + (1) |cpd00067[c]| + (1) |cpd01741[c]| => (1) |cpd00012[c]| + (1) |cpd00018[c]| + (1) |cpd01260[c]|
rxn09453	fatty-acid--CoA ligase (decanoate), peroxisomal	6.2.1.3	(PCC7424_0439 or PCC7424_0824 or PCC7424_2736 or PCC7424_4985 or PCC7424_5750 or PCC7424_5751 or PCC7424_5752 or PCC7424_5753 or PCC7424_5756 or PCC7424_5757 or PCC7424_5870 or PCC7424_5871 or PCC7424_5872)	(1) |ATP| + (1) |CoA| + (1) |H+| + (1) |Decanoate| => (1) |PPi| + (1) |AMP| + (1) |Decanoyl-CoA|	(1) |cpd00002[c]| + (1) |cpd00010[c]| + (1) |cpd00067[c]| + (1) |cpd01107[c]| => (1) |cpd00012[c]| + (1) |cpd00018[c]| + (1) |cpd03128[c]|
rxn10019	fatty-acid--CoA ligase (Iso-C16:1)	6.2.1.3	(PCC7424_0439 or PCC7424_0824 or PCC7424_2736 or PCC7424_4985 or PCC7424_5750 or PCC7424_5751 or PCC7424_5752 or PCC7424_5753 or PCC7424_5756 or PCC7424_5757 or PCC7424_5870 or PCC7424_5871 or PCC7424_5872)	(1) |ATP| + (1) |CoA| + (1) |Fatty acid (Iso-C16:1)| <=> (1) |PPi| + (1) |AMP| + (1) |Iso-C16:1 CoA|	(1) |cpd00002[c]| + (1) |cpd00010[c]| + (1) |cpd15599[c]| <=> (1) |cpd00012[c]| + (1) |cpd00018[c]| + (1) |cpd15600[c]|
rxn10020	fatty-acid--CoA ligase (anteiso-C17:1)	6.2.1.3	(PCC7424_0439 or PCC7424_0824 or PCC7424_2736 or PCC7424_4985 or PCC7424_5750 or PCC7424_5751 or PCC7424_5752 or PCC7424_5753 or PCC7424_5756 or PCC7424_5757 or PCC7424_5870 or PCC7424_5871 or PCC7424_5872)	(1) |ATP| + (1) |CoA| + (1) |Fatty acid (Anteiso-C17:1)| <=> (1) |PPi| + (1) |AMP| + (1) |Anteiso-C17:1 CoA|	(1) |cpd00002[c]| + (1) |cpd00010[c]| + (1) |cpd15597[c]| <=> (1) |cpd00012[c]| + (1) |cpd00018[c]| + (1) |cpd15598[c]|
rxn10021	fatty-acid--CoA ligase (Iso-C17:1)	6.2.1.3	(PCC7424_0439 or PCC7424_0824 or PCC7424_2736 or PCC7424_4985 or PCC7424_5750 or PCC7424_5751 or PCC7424_5752 or PCC7424_5753 or PCC7424_5756 or PCC7424_5757 or PCC7424_5870 or PCC7424_5871 or PCC7424_5872)	(1) |ATP| + (1) |CoA| + (1) |Fatty acid (Iso-C17:1)| <=> (1) |PPi| + (1) |AMP| + (1) |Iso-C17:1 CoA|	(1) |cpd00002[c]| + (1) |cpd00010[c]| + (1) |cpd15601[c]| <=> (1) |cpd00012[c]| + (1) |cpd00018[c]| + (1) |cpd15602[c]|
rxn10404	fatty-acid--CoA ligase (Iso-C14:0)	6.2.1.3	(PCC7424_0439 or PCC7424_0824 or PCC7424_2736 or PCC7424_4985 or PCC7424_5750 or PCC7424_5751 or PCC7424_5752 or PCC7424_5753 or PCC7424_5756 or PCC7424_5757 or PCC7424_5870 or PCC7424_5871 or PCC7424_5872)	(1) |ATP| + (1) |CoA| + (1) |H+| + (1) |fa1| => (1) |PPi| + (1) |AMP| + (1) |Iso-C14:0 CoA|	(1) |cpd00002[c]| + (1) |cpd00010[c]| + (1) |cpd00067[c]| + (1) |cpd11430[c]| => (1) |cpd00012[c]| + (1) |cpd00018[c]| + (1) |cpd15803[c]|
rxn10405	fatty-acid--CoA ligase (anteiso-C15:0)	6.2.1.3	(PCC7424_0439 or PCC7424_0824 or PCC7424_2736 or PCC7424_4985 or PCC7424_5750 or PCC7424_5751 or PCC7424_5752 or PCC7424_5753 or PCC7424_5756 or PCC7424_5757 or PCC7424_5870 or PCC7424_5871 or PCC7424_5872)	(1) |ATP| + (1) |CoA| + (1) |H+| + (1) |fa4| => (1) |PPi| + (1) |AMP| + (1) |Anteiso-C15:0 CoA|	(1) |cpd00002[c]| + (1) |cpd00010[c]| + (1) |cpd00067[c]| + (1) |cpd11438[c]| => (1) |cpd00012[c]| + (1) |cpd00018[c]| + (1) |cpd15805[c]|
rxn10406	fatty-acid--CoA ligase (Iso-C15:0)	6.2.1.3	(PCC7424_0439 or PCC7424_0824 or PCC7424_2736 or PCC7424_4985 or PCC7424_5750 or PCC7424_5751 or PCC7424_5752 or PCC7424_5753 or PCC7424_5756 or PCC7424_5757 or PCC7424_5870 or PCC7424_5871 or PCC7424_5872)	(1) |ATP| + (1) |CoA| + (1) |H+| + (1) |fa3| => (1) |PPi| + (1) |AMP| + (1) |Iso-C15:0 CoA|	(1) |cpd00002[c]| + (1) |cpd00010[c]| + (1) |cpd00067[c]| + (1) |cpd11436[c]| => (1) |cpd00012[c]| + (1) |cpd00018[c]| + (1) |cpd15804[c]|
rxn10407	fatty-acid--CoA ligase (Iso-C16:0)	6.2.1.3	(PCC7424_0439 or PCC7424_0824 or PCC7424_2736 or PCC7424_4985 or PCC7424_5750 or PCC7424_5751 or PCC7424_5752 or PCC7424_5753 or PCC7424_5756 or PCC7424_5757 or PCC7424_5870 or PCC7424_5871 or PCC7424_5872)	(1) |ATP| + (1) |CoA| + (1) |H+| + (1) |fa6| => (1) |PPi| + (1) |AMP| + (1) |Iso-C16:0 CoA|	(1) |cpd00002[c]| + (1) |cpd00010[c]| + (1) |cpd00067[c]| + (1) |cpd11440[c]| => (1) |cpd00012[c]| + (1) |cpd00018[c]| + (1) |cpd15806[c]|
rxn10408	fatty-acid--CoA ligase (anteiso-C17:0)	6.2.1.3	(PCC7424_0439 or PCC7424_0824 or PCC7424_2736 or PCC7424_4985 or PCC7424_5750 or PCC7424_5751 or PCC7424_5752 or PCC7424_5753 or PCC7424_5756 or PCC7424_5757 or PCC7424_5870 or PCC7424_5871 or PCC7424_5872)	(1) |ATP| + (1) |CoA| + (1) |H+| + (1) |fa12| => (1) |PPi| + (1) |AMP| + (1) |Anteiso-C17:0 CoA|	(1) |cpd00002[c]| + (1) |cpd00010[c]| + (1) |cpd00067[c]| + (1) |cpd11433[c]| => (1) |cpd00012[c]| + (1) |cpd00018[c]| + (1) |cpd15802[c]|
rxn10409	fatty-acid--CoA ligase (Iso-C17:0)	6.2.1.3	(PCC7424_0439 or PCC7424_0824 or PCC7424_2736 or PCC7424_4985 or PCC7424_5750 or PCC7424_5751 or PCC7424_5752 or PCC7424_5753 or PCC7424_5756 or PCC7424_5757 or PCC7424_5870 or PCC7424_5871 or PCC7424_5872)	(1) |ATP| + (1) |CoA| + (1) |H+| + (1) |fa11| => (1) |PPi| + (1) |AMP| + (1) |Iso-C17:0 CoA|	(1) |cpd00002[c]| + (1) |cpd00010[c]| + (1) |cpd00067[c]| + (1) |cpd11431[c]| => (1) |cpd00012[c]| + (1) |cpd00018[c]| + (1) |cpd15801[c]|
rxn00992	(R)-3-Hydroxybutanoate:NAD+ oxidoreductase	1.1.1.30	PCC7424_0442	(1) |NAD| + (1) |(R)-3-Hydroxybutanoate| <=> (1) |NADH| + (1) |H+| + (1) |Acetoacetate|	(1) |cpd00003[c]| + (1) |cpd00797[c]| <=> (1) |cpd00004[c]| + (1) |cpd00067[c]| + (1) |cpd00142[c]|
rxn07099	Penicillin hydrolase	3.5.2.6	(PCC7424_0491 or PCC7424_1311)	(1) |H2O| + (1) |Penam| => (1) |H+| + (1) |Penicilloic acid|	(1) |cpd00001[c]| + (1) |cpd11668[c]| => (1) |cpd00067[c]| + (1) |cpd12884[c]|
rxn11599	rxn11599	3.5.2.6	(PCC7424_0491 or PCC7424_1311)	(1) |H+| + (1) |Benzylpenicilloic acid| <= (1) |H2O| + (1) |Penicillin G|	(1) |cpd00067[c]| + (1) |cpd16471[c]| <= (1) |cpd00001[c]| + (1) |cpd03292[c]|
rxn01453	(R)-3-Hydroxybutanoyl-CoA:NADP+ oxidoreductase	1.1.1.36	PCC7424_0495	(1) |NADP| + (1) |(R)-3-Hydroxybutanoyl-CoA| <=> (1) |NADPH| + (1) |H+| + (1) |Acetoacetyl-CoA|	(1) |cpd00006[c]| + (1) |cpd02234[c]| <=> (1) |cpd00005[c]| + (1) |cpd00067[c]| + (1) |cpd00279[c]|
rxn06038	(3R)-3-Hydroxyacyl-CoA:NADP+ oxidoreductase	1.1.1.36	PCC7424_0495	(1) |NADP| + (1) |(R)-3-Hydroxyacyl-CoA| <=> (1) |NADPH| + (1) |H+| + (1) |3-Oxoacyl-CoA|	(1) |cpd00006[c]| + (1) |cpd11812[c]| <=> (1) |cpd00005[c]| + (1) |cpd00067[c]| + (1) |cpd11637[c]|
rxn12767	(3R)-3-Hydroxyacyl-CoA:NADP+ oxidoreductase	1.1.1.36	PCC7424_0495	(1) |NADPH| + (1) |H+| + (1) |3-Oxodecanoyl-CoA| <=> (1) |NADP| + (1) |(R)-Hydroxydecanoyl-CoA|	(1) |cpd00005[c]| + (1) |cpd00067[c]| + (1) |cpd03119[c]| <=> (1) |cpd00006[c]| + (1) |cpd16755[c]|
rxn12768	(R)-Hydroxyacyl-CoA:NADP oxidoreductase	1.1.1.36	PCC7424_0495	(1) |NADPH| + (1) |H+| + (1) |3-Oxododecanoyl-CoA| <=> (1) |NADP| + (1) |(R)-3-Hydroxydodecanoyl-CoA|	(1) |cpd00005[c]| + (1) |cpd00067[c]| + (1) |cpd03117[c]| <=> (1) |cpd00006[c]| + (1) |cpd16756[c]|
rxn12769	(3R)-3-Hydroxyacyl-CoA:NADP+ oxidoreductase	1.1.1.36	PCC7424_0495	(1) |NADPH| + (1) |H+| + (1) |3-Oxotetradecanoyl-CoA| <=> (1) |NADP| + (1) |(R)-3-hydroxytetradecanoyl-coa|	(1) |cpd00005[c]| + (1) |cpd00067[c]| + (1) |cpd12689[c]| <=> (1) |cpd00006[c]| + (1) |cpd16758[c]|
rxn12770	(3R)-3-Hydroxyacyl-CoA:NADP+ oxidoreductase	1.1.1.36	PCC7424_0495	(1) |NADPH| + (1) |H+| + (1) |3-Oxohexanoyl-CoA| <=> (1) |NADP| + (1) |(R)-Hydroxyhexanoyl-CoA|	(1) |cpd00005[c]| + (1) |cpd00067[c]| + (1) |cpd03123[c]| <=> (1) |cpd00006[c]| + (1) |cpd16757[c]|
rxn12771	(3R)-3-Hydroxyacyl-CoA:NADP+ oxidoreductase	1.1.1.36	PCC7424_0495	(1) |NADPH| + (1) |H+| + (1) |3-Oxooctanoyl-CoA| <=> (1) |NADP| + (1) |(R)-Hydroxyoctanoyl-CoA|	(1) |cpd00005[c]| + (1) |cpd00067[c]| + (1) |cpd03121[c]| <=> (1) |cpd00006[c]| + (1) |cpd16759[c]|
rxn00883	1D-myo-Inositol 3-phosphate phosphahydrolase	3.1.3.25	PCC7424_0511	(1) |H2O| + (1) |Inositol 3-phosphate| => (1) |Phosphate| + (1) |H+| + (1) |L-Inositol|	(1) |cpd00001[c]| + (1) |cpd02484[c]| => (1) |cpd00009[c]| + (1) |cpd00067[c]| + (1) |cpd00121[c]|
rxn00882	myo-Inositol 4-phosphate phosphahydrolase	3.1.3.25	PCC7424_0511	(1) |H2O| + (1) |Inositol 4-phosphate| => (1) |Phosphate| + (1) |H+| + (1) |L-Inositol|	(1) |cpd00001[c]| + (1) |cpd02230[c]| => (1) |cpd00009[c]| + (1) |cpd00067[c]| + (1) |cpd00121[c]|
rxn00881	myo-Inositol 1-phosphate phosphahydrolase	3.1.3.25	PCC7424_0511	(1) |H2O| + (1) |Inositol 1-phosphate| <=> (1) |Phosphate| + (1) |H+| + (1) |L-Inositol|	(1) |cpd00001[c]| + (1) |cpd00867[c]| <=> (1) |cpd00009[c]| + (1) |cpd00067[c]| + (1) |cpd00121[c]|
rxn00817	alpha-D-Glucoside glucohydrolase	3.2.1.20	(PCC7424_0521 or PCC7424_1902) and (PCC7424_4343)	(1) |H2O| + (1) |Melibiose| => (1) |D-Glucose| + (1) |Galactose|	(1) |cpd00001[c]| + (1) |cpd03198[c]| => (1) |cpd00027[c]| + (1) |cpd01112[c]|
rxn00575	alpha-D-Glucoside glucohydrolase	3.2.1.20	(PCC7424_0521 or PCC7424_1902) and (PCC7424_4343)	(1) |H2O| + (1) |Sucrose| => (1) |D-Glucose| + (1) |Fructose|	(1) |cpd00001[c]| + (1) |cpd00076[c]| => (1) |cpd00027[c]| + (1) |cpd00082[c]|
rxn00022	alpha-D-Glucoside glucohydrolase	3.2.1.20	(PCC7424_0521 or PCC7424_1902) and (PCC7424_4343)	(1) |H2O| + (1) |Maltose| => (2) |D-Glucose|	(1) |cpd00001[c]| + (1) |cpd00179[c]| => (2) |cpd00027[c]|
rxn00469	N2-Acetyl-L-ornithine amidohydrolase	3.5.1.14	PCC7424_0634	(1) |H2O| + (1) |N-Acetylornithine| <= (1) |Acetate| + (1) |Ornithine|	(1) |cpd00001[c]| + (1) |cpd00342[c]| <= (1) |cpd00029[c]| + (1) |cpd00064[c]|
rxn05953	N-Acyl-L-amino-acid amidohydrolase	3.5.1.14	PCC7424_0634	(1) |H2O| + (1) |N-Acyl-L-amino acid| => (1) |Carboxylic acid| + (1) |H+| + (1) |L-Amino acid|	(1) |cpd00001[c]| + (1) |cpd12199[c]| => (1) |cpd00049[c]| + (1) |cpd00067[c]| + (1) |cpd11623[c]|
rxn04919	2-Bromoacetaldehyde:glutathione R-transferase	2.5.1.18	(PCC7424_0654 or PCC7424_0953) and (PCC7424_0880) and (PCC7424_3947)	(1) |GSH| + (1) |2-Bromoacetaldehyde| <=> (1) |H+| + (1) |HBr| + (1) |S-(Formylmethyl)glutathione|	(1) |cpd00042[c]| + (1) |cpd10567[c]| <=> (1) |cpd00067[c]| + (1) |cpd00966[c]| + (1) |cpd10568[c]|
rxn04916	1,2-Dibromoethane:glutathione R-transferase	2.5.1.18	(PCC7424_0654 or PCC7424_0953) and (PCC7424_0880) and (PCC7424_3947)	(1) |GSH| + (1) |1,2-Dibromoethane| <=> (1) |H+| + (2) |HBr| + (1) |Glutathione episulfonium ion|	(1) |cpd00042[c]| + (1) |cpd07971[c]| <=> (1) |cpd00067[c]| + (2) |cpd00966[c]| + (1) |cpd10571[c]|
rxn04903	Trichloroethene:glutathione R-transferase	2.5.1.18	(PCC7424_0654 or PCC7424_0953) and (PCC7424_0880) and (PCC7424_3947)	(1) |GSH| + (1) |TCE| <=> (1) |H+| + (1) |Cl-| + (1) |DCVG|	(1) |cpd00042[c]| + (1) |cpd04167[c]| <=> (1) |cpd00067[c]| + (1) |cpd00099[c]| + (1) |cpd10565[c]|
rxn04896	Chloroacetyl chloride:glutathione R-transferase	2.5.1.18	(PCC7424_0654 or PCC7424_0953) and (PCC7424_0880) and (PCC7424_3947)	(1) |GSH| + (1) |Chloroacetyl chloride| <=> (1) |H+| + (1) |Cl-| + (1) |S-(2-Chloroacetyl)glutathione|	(1) |cpd00042[c]| + (1) |cpd10556[c]| <=> (1) |cpd00067[c]| + (1) |cpd00099[c]| + (1) |cpd10561[c]|
rxn04895	1,1-Dichloroethylene epoxide:glutathione R-transferase	2.5.1.18	(PCC7424_0654 or PCC7424_0953) and (PCC7424_0880) and (PCC7424_3947)	(1) |GSH| + (1) |2,2-Dichlorooxirane| <=> (1) |H+| + (1) |Cl-| + (1) |2-(S-Glutathionyl)acetyl chloride|	(1) |cpd00042[c]| + (1) |cpd10554[c]| <=> (1) |cpd00067[c]| + (1) |cpd00099[c]| + (1) |cpd10562[c]|
rxn04894	2,2-Dichloroacetaldehyde:glutathione R-transferase	2.5.1.18	(PCC7424_0654 or PCC7424_0953) and (PCC7424_0880) and (PCC7424_3947)	(1) |GSH| + (1) |2,2-Dichloroacetaldehyde| <= (1) |S-(2,2-Dichloro-1-hydroxy)ethyl glutathione|	(1) |cpd00042[c]| + (1) |cpd10555[c]| <= (1) |cpd10558[c]|
rxn04887	Benzo[a]pyrene-7,8-diol:glutathione R-transferase	2.5.1.18	(PCC7424_0654 or PCC7424_0953) and (PCC7424_0880) and (PCC7424_3947)	(1) |GSH| + (1) |Benzo[a]pyrene-7,8-diol| <=> (1) |H2O| + (1) |7,8-Dihydro-7-hydroxy-8-S-glutathionyl-benzo[a]pyrene|	(1) |cpd00042[c]| + (1) |cpd10549[c]| <=> (1) |cpd00001[c]| + (1) |cpd10553[c]|
rxn04886	Benzo[a]pyrene-4,5-oxide:glutathione R-transferase	2.5.1.18	(PCC7424_0654 or PCC7424_0953) and (PCC7424_0880) and (PCC7424_3947)	(1) |GSH| + (1) |Benzo[a]pyrene-4,5-oxide| <=> (1) |4,5-Dihydro-4-hydroxy-5-S-glutathionyl-benzo[a]pyrene|	(1) |cpd00042[c]| + (1) |cpd10548[c]| <=> (1) |cpd10552[c]|
rxn04873	Bromobenzene-2,3-oxide:glutathione R-transferase	2.5.1.18	(PCC7424_0654 or PCC7424_0953) and (PCC7424_0880) and (PCC7424_3947)	(1) |GSH| + (1) |Bromobenzene-2,3-oxide| <=> (1) |2,3-Dihydro-2-S-glutathionyl-3-hydroxy bromobenzene|	(1) |cpd00042[c]| + (1) |cpd10537[c]| <=> (1) |cpd10545[c]|
rxn04872	Bromobenzene-3,4-oxide:glutathione R-transferase	2.5.1.18	(PCC7424_0654 or PCC7424_0953) and (PCC7424_0880) and (PCC7424_3947)	(1) |GSH| + (1) |Bromobenzene-3,4-oxide| <=> (1) |3,4-Dihydro-3-hydroxy-4-S-glutathionyl bromobenzene|	(1) |cpd00042[c]| + (1) |cpd10536[c]| <=> (1) |cpd10544[c]|
rxn04833	1-Nitronaphthalene-5,6-oxide:glutathione R-transferase	2.5.1.18	(PCC7424_0654 or PCC7424_0953) and (PCC7424_0880) and (PCC7424_3947)	(1) |GSH| + (1) |1-Nitronaphthalene-5,6-oxide| <=> (1) |1-Nitro-5-glutathionyl-6-hydroxy-5,6-dihydronaphthalene|	(1) |cpd00042[c]| + (1) |cpd10497[c]| <=> (1) |cpd10503[c]|
rxn04832	1-Nitronaphthalene-5,6-oxide:glutathione R-transferase	2.5.1.18	(PCC7424_0654 or PCC7424_0953) and (PCC7424_0880) and (PCC7424_3947)	(1) |GSH| + (1) |1-Nitronaphthalene-5,6-oxide| <=> (1) |1-Nitro-5-hydroxy-6-glutathionyl-5,6-dihydronaphthalene|	(1) |cpd00042[c]| + (1) |cpd10497[c]| <=> (1) |cpd10502[c]|
rxn04831	1-Nitronaphthalene-7,8-oxide:glutathione R-transferase	2.5.1.18	(PCC7424_0654 or PCC7424_0953) and (PCC7424_0880) and (PCC7424_3947)	(1) |GSH| + (1) |1-Nitronaphthalene-7,8-oxide| <=> (1) |1-Nitro-7-glutathionyl-8-hydroxy-7,8-dihydronaphthalene|	(1) |cpd00042[c]| + (1) |cpd10499[c]| <=> (1) |cpd10501[c]|
rxn04830	1-Nitronaphthalene-7,8-oxide:glutathione R-transferase	2.5.1.18	(PCC7424_0654 or PCC7424_0953) and (PCC7424_0880) and (PCC7424_3947)	(1) |GSH| + (1) |1-Nitronaphthalene-7,8-oxide| <=> (1) |1-Nitro-7-hydroxy-8-glutathionyl-7,8-dihydronaphthalene|	(1) |cpd00042[c]| + (1) |cpd10499[c]| <=> (1) |cpd10500[c]|
rxn04811	RX:glutathione R-transferase	2.5.1.18	(PCC7424_0654 or PCC7424_0953) and (PCC7424_0880) and (PCC7424_3947)	(1) |GSH| + (1) |(1S,2R)-Naphthalene epoxide| <=> (1) |(1S)-Hydroxy-(2S)-glutathionyl-1,2-dihydronaphthalene|	(1) |cpd00042[c]| + (1) |cpd10484[c]| <=> (1) |cpd10489[c]|
rxn04810	RX:glutathione R-transferase	2.5.1.18	(PCC7424_0654 or PCC7424_0953) and (PCC7424_0880) and (PCC7424_3947)	(1) |GSH| + (1) |(1S,2R)-Naphthalene epoxide| <=> (1) |(1R)-Glutathionyl-(2R)-hydroxy-1,2-dihydronaphthalene|	(1) |cpd00042[c]| + (1) |cpd10484[c]| <=> (1) |cpd10490[c]|
rxn04809	RX:glutathione R-transferase	2.5.1.18	(PCC7424_0654 or PCC7424_0953) and (PCC7424_0880) and (PCC7424_3947)	(1) |GSH| + (1) |(1R,2S)-Naphthalene epoxide| <=> (1) |(1R)-Hydroxy-(2R)-glutathionyl-1,2-dihydronaphthalene|	(1) |cpd00042[c]| + (1) |cpd10483[c]| <=> (1) |cpd10488[c]|
rxn07181	2-(S-Glutathionyl)acetyl chloride:glutathione R-transferase	2.5.1.18	(PCC7424_0654 or PCC7424_0953) and (PCC7424_0880) and (PCC7424_3947)	(1) |GSH| + (1) |2-(S-Glutathionyl)acetyl chloride| <=> (1) |H+| + (1) |Cl-| + (1) |2-(S-Glutathionyl)acetyl glutathione|	(1) |cpd00042[c]| + (1) |cpd10562[c]| <=> (1) |cpd00067[c]| + (1) |cpd00099[c]| + (1) |cpd10560[c]|
rxn11808	aldophosphamide:glutathione R-transferase	2.5.1.18	(PCC7424_0654 or PCC7424_0953) and (PCC7424_0880) and (PCC7424_3947)	(1) |GSH| + (1) |Aldophosphamide| <=> (1) |H2O| + (1) |4-Glutathionyl cyclophosphamide|	(1) |cpd00042[c]| + (1) |cpd04806[c]| <=> (1) |cpd00001[c]| + (1) |cpd08400[c]|
rxn01537	Thiamin hydrolase	3.5.99.2	PCC7424_1007	(1) |H2O| + (1) |THI| => (1) |H+| + (1) |Toxopyrimidine| + (1) |4-Methyl-5--2-hydroxyethyl-thiazole|	(1) |cpd00001[c]| + (1) |cpd00305[c]| => (1) |cpd00067[c]| + (1) |cpd00939[c]| + (1) |cpd02636[c]|
rxn00056	Fe(II):oxygen oxidoreductase	1.16.3.1	(PCC7424_1076 or PCC7424_2510 or PCC7424_5224)	(1) |O2| + (4) |H+| + (4) |Fe2+| <=> (2) |H2O| + (4) |fe3|	(1) |cpd00007[c]| + (4) |cpd00067[c]| + (4) |cpd10515[c]| <=> (2) |cpd00001[c]| + (4) |cpd10516[c]|
rxn01133	Acetyl-CoA:maltose O-acetyltransferase	2.3.1.79	PCC7424_1146	(1) |Acetyl-CoA| + (1) |Maltose| => (1) |CoA| + (1) |Acetyl-maltose|	(1) |cpd00022[c]| + (1) |cpd00179[c]| => (1) |cpd00010[c]| + (1) |cpd01441[c]|
rxn08607	D-glucose O-acetyltransferase	2.3.1.79	PCC7424_1146	(1) |Acetyl-CoA| + (1) |D-Glucose| => (1) |CoA| + (1) |6-Acetyl-D-glucose|	(1) |cpd00022[c]| + (1) |cpd00027[c]| => (1) |cpd00010[c]| + (1) |cpd01726[c]|
rxn08890	murein D,D-carboxypeptidase (murein5px4p) (periplasm)	3.4.16.4	(PCC7424_1196 or PCC7424_2382 or PCC7424_4333 or PCC7424_4925 or PCC7424_1041)	(1) |H2O| + (1) |pentapeptide crosslinked tetrapeptide (A2pm->D-ala) (middle of chain)| <=> (1) |D-Alanine| + (1) |tetrapeptide crosslinked tetrapeptide (A2pm->D-ala) (middle of chain)|	(1) |cpd00001[c]| + (1) |cpd15514[c]| <=> (1) |cpd00117[c]| + (1) |cpd15506[c]|
rxn08891	murein D,D-carboxypeptidase (murein5px4px4p) (periplasm)	3.4.16.4	(PCC7424_1196 or PCC7424_2382 or PCC7424_4333 or PCC7424_4925 or PCC7424_1041)	(1) |H2O| + (1) |three disacharide linked murein units (pentapeptide crosslinked tetrapeptide (A2pm->D-ala) tetrapeptide crosslinked tetrapeptide (A2pm->D-ala)) (middle of chain)| <=> (1) |D-Alanine| + (1) |three disacharide linked murein units (tetrapeptide crosslinked tetrapeptide (A2pm->D-ala) & tetrapeptide crosslinked tetrapeptide (A2pm->D-ala)) (middle of chain)|	(1) |cpd00001[c]| + (1) |cpd15515[c]| <=> (1) |cpd00117[c]| + (1) |cpd15508[c]|
rxn08892	murein D,D-carboxypeptidase (murein5p5p) (periplasm)	3.4.16.4	(PCC7424_1196 or PCC7424_2382 or PCC7424_4333 or PCC7424_4925 or PCC7424_1041)	(1) |H2O| + (1) |two linked disacharide pentapeptide murein units (uncrosslinked, middle of chain)| => (1) |D-Alanine| + (1) |two linked disacharide pentapeptide and tetrapeptide murein units (uncrosslinked, middle of chain)|	(1) |cpd00001[c]| + (1) |cpd15511[c]| => (1) |cpd00117[c]| + (1) |cpd15510[c]|
rxn08893	murein D,D-carboxypeptidase (murein5p4p) (periplasm)	3.4.16.4	(PCC7424_1196 or PCC7424_2382 or PCC7424_4333 or PCC7424_4925 or PCC7424_1041)	(1) |H2O| + (1) |two linked disacharide pentapeptide and tetrapeptide murein units (uncrosslinked, middle of chain)| => (1) |D-Alanine| + (1) |two linked disacharide tetrapeptide murein units (uncrosslinked, middle of chain)|	(1) |cpd00001[c]| + (1) |cpd15510[c]| => (1) |cpd00117[c]| + (1) |cpd15505[c]|
rxn08894	murein D,D-carboxypeptidase (murein5p3p) (periplasm)	3.4.16.4	(PCC7424_1196 or PCC7424_2382 or PCC7424_4333 or PCC7424_4925 or PCC7424_1041)	(1) |H2O| + (1) |two linked disacharide pentapeptide and tripeptide murein units (uncrosslinked, middle of chain)| <= (1) |D-Alanine| + (1) |two linked disacharide tetrapeptide and tripeptide murein units (uncrosslinked, middle of chain)|	(1) |cpd00001[c]| + (1) |cpd15509[c]| <= (1) |cpd00117[c]| + (1) |cpd15504[c]|
rxn02798	Estrone 3-sulfate sulfohydrolase	3.1.6.1	(PCC7424_1202 or PCC7424_3832)	(1) |H2O| + (1) |Estrone 3-sulfate| => (1) |Sulfate| + (1) |H+| + (1) |Estrone|	(1) |cpd00001[c]| + (1) |cpd01669[c]| => (1) |cpd00048[c]| + (1) |cpd00067[c]| + (1) |cpd00362[c]|
rxn00925	Phenol sulfate sulfohydrolase	3.1.6.1	(PCC7424_1202 or PCC7424_3832)	(1) |H2O| + (1) |Arylsulfate| => (1) |Sulfate| + (1) |H+| + (1) |Phenol|	(1) |cpd00001[c]| + (1) |cpd01471[c]| => (1) |cpd00048[c]| + (1) |cpd00067[c]| + (1) |cpd00127[c]|
rxn06798	Sulfatide sulfohydrolase	3.1.6.1	(PCC7424_1202 or PCC7424_3832)	(1) |H2O| + (1) |Sulfatide| => (1) |Sulfate| + (1) |H+| + (1) |Cerebroside|	(1) |cpd00001[c]| + (1) |cpd12830[c]| => (1) |cpd00048[c]| + (1) |cpd00067[c]| + (1) |cpd01743[c]|
rxn01366	Uridine:orthophosphate ribosyltransferase	2.4.2.3	PCC7424_1216	(1) |Phosphate| + (1) |H+| + (1) |Uridine| <=> (1) |Uracil| + (1) |Ribose 1-phosphate|	(1) |cpd00009[c]| + (1) |cpd00067[c]| + (1) |cpd00249[c]| <=> (1) |cpd00092[c]| + (1) |cpd00475[c]|
rxn11757	5-fluorouridine:phosphate alpha-D-ribosyltransferase	2.4.2.3	PCC7424_1216	(1) |Ribose 1-phosphate| + (1) |5-FU| <=> (1) |Phosphate| + (1) |H+| + (1) |5-Fluorouridine|	(1) |cpd00475[c]| + (1) |cpd04810[c]| <=> (1) |cpd00009[c]| + (1) |cpd00067[c]| + (1) |cpd16437[c]|
rxn00307	GTP pyrophosphate-lyase (cyclizing)	4.6.1.1	(PCC7424_1406 or PCC7424_5405)	(1) |GTP| => (1) |PPi| + (1) |cGMP|	(1) |cpd00038[c]| => (1) |cpd00012[c]| + (1) |cpd00697[c]|
rxn00065	ATP pyrophosphate-lyase (cyclizing)	4.6.1.1	(PCC7424_1406 or PCC7424_5405)	(1) |ATP| => (1) |PPi| + (1) |cAMP|	(1) |cpd00002[c]| => (1) |cpd00012[c]| + (1) |cpd00446[c]|
rxn00085	L-Glutamate:NADP+ oxidoreductase (transaminating)	1.4.1.13	(PCC7424_1481 or PCC7424_3654) and (PCC7424_3656)	(1) |NADP| + (2) |L-Glutamate| <= (1) |NADPH| + (1) |2-Oxoglutarate| + (1) |L-Glutamine| + (1) |H+|	(1) |cpd00006[c]| + (2) |cpd00023[c]| <= (1) |cpd00005[c]| + (1) |cpd00024[c]| + (1) |cpd00053[c]| + (1) |cpd00067[c]|
rxn04094	N-ethylglycine:oxygen oxidoreductase (deaminating)	1.4.3.19	PCC7424_1568	(1) |H2O| + (1) |O2| + (1) |N-Ethylglycine| => (1) |H2O2| + (1) |Glyoxalate| + (1) |Ethylamine|	(1) |cpd00001[c]| + (1) |cpd00007[c]| + (1) |cpd08544[c]| => (1) |cpd00025[c]| + (1) |cpd00040[c]| + (1) |cpd00591[c]|
rxn04093	sarcosine:oxygen oxidoreductase (deaminating)	1.4.3.19	PCC7424_1568	(1) |H2O| + (1) |O2| + (1) |Sarcosine| => (1) |H2O2| + (1) |Glyoxalate| + (1) |Methanamine|	(1) |cpd00001[c]| + (1) |cpd00007[c]| + (1) |cpd00183[c]| => (1) |cpd00025[c]| + (1) |cpd00040[c]| + (1) |cpd00187[c]|
rxn04092	D-alanine:oxygen oxidoreductase (deaminating)	1.4.3.19	PCC7424_1568	(1) |H2O| + (1) |O2| + (1) |D-Alanine| => (1) |NH3| + (1) |Pyruvate| + (1) |H2O2|	(1) |cpd00001[c]| + (1) |cpd00007[c]| + (1) |cpd00117[c]| => (1) |cpd00013[c]| + (1) |cpd00020[c]| + (1) |cpd00025[c]|
rxn00269	Aminoacetic acid:oxygen oxidoreductase (deaminating)	1.4.3.19	PCC7424_1568	(1) |H2O| + (1) |O2| + (1) |Glycine| => (1) |NH3| + (1) |H2O2| + (1) |Glyoxalate|	(1) |cpd00001[c]| + (1) |cpd00007[c]| + (1) |cpd00033[c]| => (1) |cpd00013[c]| + (1) |cpd00025[c]| + (1) |cpd00040[c]|
rxn03126	Coenzyme B:coenzyme M:methanophenazine oxidoreductase	1.8.98.1	(PCC7424_1698 or PCC7424_1701) and (PCC7424_1700 or PCC7424_1697)	(1) |CoM-S-S-CoB| + (1) |Dihydromethanophenazine| => (1) |CoM| + (1) |HTP| + (1) |Methanophenazine|	(1) |cpd02935[c]| + (1) |cpd08702[c]| => (1) |cpd02246[c]| + (1) |cpd02817[c]| + (1) |cpd08701[c]|
rxn01723	Bilirubin:NADP+ oxidoreductase	1.3.1.24	PCC7424_1770	(1) |NADP| + (1) |Bilirubin| <= (1) |NADPH| + (1) |H+| + (1) |Biliverdin|	(1) |cpd00006[c]| + (1) |cpd00376[c]| <= (1) |cpd00005[c]| + (1) |cpd00067[c]| + (1) |cpd00389[c]|
rxn01722	Bilirubin:NAD+ oxidoreductase	1.3.1.24	PCC7424_1770	(1) |NAD| + (1) |Bilirubin| <= (1) |NADH| + (1) |H+| + (1) |Biliverdin|	(1) |cpd00003[c]| + (1) |cpd00376[c]| <= (1) |cpd00004[c]| + (1) |cpd00067[c]| + (1) |cpd00389[c]|
rxn02569	ATP:selenide, water phosphotransferase	2.7.9.3	PCC7424_1776	(1) |H2O| + (1) |ATP| + (1) |Selenide| <=> (1) |Phosphate| + (1) |AMP| + (2) |H+| + (1) |Selenophosphate|	(1) |cpd00001[c]| + (1) |cpd00002[c]| + (1) |cpd01078[c]| <=> (1) |cpd00009[c]| + (1) |cpd00018[c]| + (2) |cpd00067[c]| + (1) |cpd03078[c]|
rxn05004	S-adenosyl-L-methionine:gamma-tocopherol 5-O-methyltransferase	2.1.1.95	PCC7424_1808	(1) |S-Adenosyl-L-methionine| + (1) |gamma-Tocopherol| => (1) |S-Adenosyl-homocysteine| + (1) |H+| + (1) |Vitamin E|	(1) |cpd00017[c]| + (1) |cpd01631[c]| => (1) |cpd00019[c]| + (1) |cpd00067[c]| + (1) |cpd01628[c]|
rxn07335	rxn07335	2.1.1.95	PCC7424_1808	(1) |S-Adenosyl-L-methionine| + (1) |delta-Tocopherol| => (1) |S-Adenosyl-homocysteine| + (1) |H+| + (1) |beta-Tocopherol|	(1) |cpd00017[c]| + (1) |cpd09850[c]| => (1) |cpd00019[c]| + (1) |cpd00067[c]| + (1) |cpd09851[c]|
rxn02922	Trihexosylceramide N-acetylhexosaminohydrolase	3.2.1.52	PCC7424_1868	(1) |N-Acetyl-D-chondrosamine| + (1) |Trihexosylceramide| <= (1) |H2O| + (1) |Globoside|	(1) |cpd00832[c]| + (1) |cpd02885[c]| <= (1) |cpd00001[c]| + (1) |cpd02088[c]|
rxn02495	beta-D-Galactosyl-1,4-beta-D-glucosylceramide	3.2.1.52	PCC7424_1868	(1) |H2O| + (1) |GA2| => (1) |N-Acetyl-D-chondrosamine| + (1) |LacCer|	(1) |cpd00001[c]| + (1) |cpd03656[c]| => (1) |cpd00832[c]| + (1) |cpd00947[c]|
rxn00016	Hexosaminidase	3.2.1.52	PCC7424_1868	(1) |H2O| + (1) |Chitobiose| => (2) |N-Acetyl-D-glucosamine|	(1) |cpd00001[c]| + (1) |cpd01157[c]| => (2) |cpd00122[c]|
rxn06737	N-Acetyl-D-galactosaminyl-(N-acetylneuraminyl)-D-galactosyl-D-	3.2.1.52	PCC7424_1868	(1) |H2O| + (1) |GM2| => (1) |N-Acetyl-D-chondrosamine| + (1) |GM3|	(1) |cpd00001[c]| + (1) |cpd02996[c]| => (1) |cpd00832[c]| + (1) |cpd12599[c]|
rxn03852	UDP-N-acetyl-D-mannosamine:N-acetyl-beta-D-	2.4.1.187	PCC7424_1891	(1) |UDP-N-acetyl-D-mannosamine| + (1) |Undecaprenyl diphospho N-acetyl-glucosamine| <=> (1) |UDP| + (1) |N-Acetyl-beta-D-mannosaminyl-1,4-N-acetyl-D- glucosaminyldiphosphoundecaprenol|	(1) |cpd00861[c]| + (1) |cpd00946[c]| <=> (1) |cpd00014[c]| + (1) |cpd02967[c]|
rxn05918	GDPmannose:dolichyl-phosphate O-beta-D-mannosyltransferase	2.4.1.83	PCC7424_1911	(1) |GDP-mannose| + (1) |Dolichyl phosphate| <=> (1) |GDP| + (1) |Dolichyl phosphate D-mannose|	(1) |cpd00083[c]| + (1) |cpd11619[c]| <=> (1) |cpd00031[c]| + (1) |cpd12407[c]|
rxn01119	UDP galactose:undecaprenyl-phosphate galactose phosphotransferase	2.7.8.6	(PCC7424_2078 or PCC7424_3394 or PCC7424_4578)	(1) |UDP-galactose| + (1) |Undecaprenylphosphate| <=> (1) |UMP| + (1) |alpha-D-Galactosyl-diphosphoundecaprenol|	(1) |cpd00043[c]| + (1) |cpd00286[c]| <=> (1) |cpd00091[c]| + (1) |cpd02745[c]|
rxn01053	(S)-lactaldehyde:NAD+ oxidoreductase	1.2.1.22	PCC7424_2213	(1) |H2O| + (1) |NAD| + (1) |L-Lactaldehyde| => (1) |NADH| + (2) |H+| + (1) |LCTT|	(1) |cpd00001[c]| + (1) |cpd00003[c]| + (1) |cpd00334[c]| => (1) |cpd00004[c]| + (2) |cpd00067[c]| + (1) |cpd00159[c]|
rxn00149	Pyruvaldehyde:NAD+ oxidoreductase	1.2.1.22	PCC7424_2213	(1) |H2O| + (1) |NAD| + (1) |2-Oxopropanal| => (1) |NADH| + (1) |Pyruvate| + (2) |H+|	(1) |cpd00001[c]| + (1) |cpd00003[c]| + (1) |cpd00428[c]| => (1) |cpd00004[c]| + (1) |cpd00020[c]| + (2) |cpd00067[c]|
rxn08926	murein L,D-carboxypeptidase (murein5px4p) (periplasm)	3.4.17.13	(PCC7424_2258 or PCC7424_2668)	(1) |H2O| + (1) |pentapeptide crosslinked tetrapeptide (A2pm->D-ala) (middle of chain)| <=> (1) |Ala-Ala| + (1) |tripeptide crosslinked tetrapeptide (A2pm->D-ala) (middle of chain)|	(1) |cpd00001[c]| + (1) |cpd15514[c]| <=> (1) |cpd00731[c]| + (1) |cpd15503[c]|
rxn08927	murein L,D-carboxypeptidase (murein4p4p) (periplasm)	3.4.17.13	(PCC7424_2258 or PCC7424_2668)	(1) |H2O| + (1) |two linked disacharide tetrapeptide murein units (uncrosslinked, middle of chain)| => (1) |D-Alanine| + (1) |two linked disacharide tetrapeptide and tripeptide murein units (uncrosslinked, middle of chain)|	(1) |cpd00001[c]| + (1) |cpd15505[c]| => (1) |cpd00117[c]| + (1) |cpd15504[c]|
rxn08928	murein L,D-carboxypeptidase (murein5p5p) (periplasm)	3.4.17.13	(PCC7424_2258 or PCC7424_2668)	(1) |H2O| + (1) |two linked disacharide pentapeptide murein units (uncrosslinked, middle of chain)| <= (1) |Ala-Ala| + (1) |two linked disacharide pentapeptide and tripeptide murein units (uncrosslinked, middle of chain)|	(1) |cpd00001[c]| + (1) |cpd15511[c]| <= (1) |cpd00731[c]| + (1) |cpd15509[c]|
rxn08929	murein L,D-carboxypeptidase (murein4p3p) (periplasm)	3.4.17.13	(PCC7424_2258 or PCC7424_2668)	(1) |H2O| + (1) |two linked disacharide tetrapeptide and tripeptide murein units (uncrosslinked, middle of chain)| <=> (1) |D-Alanine| + (1) |two linked disacharide tripeptide murein units (uncrosslinked, middle of chain)|	(1) |cpd00001[c]| + (1) |cpd15504[c]| <=> (1) |cpd00117[c]| + (1) |cpd15501[c]|
rxn08930	murein L,D-carboxypeptidase (murein5px3p) (periplasm)	3.4.17.13	(PCC7424_2258 or PCC7424_2668)	(1) |H2O| + (1) |pentapeptide crosslinked tripeptide (A2pm->A2pm) (middle of chain)| <=> (1) |Ala-Ala| + (1) |tripeptide crosslinked tripeptide (A2pm->A2pm) (middle of chain)|	(1) |cpd00001[c]| + (1) |cpd15513[c]| <=> (1) |cpd00731[c]| + (1) |cpd15502[c]|
rxn02783	(3R)-beta-Leucine:NAD+ oxidoreductase(deaminating)	1.4.1.9	PCC7424_2278	(1) |H2O| + (1) |NAD| + (1) |L-beta-Leucine| <=> (1) |NADH| + (1) |NH3| + (1) |H+| + (1) |beta-Ketoisocaproate|	(1) |cpd00001[c]| + (1) |cpd00003[c]| + (1) |cpd01634[c]| <=> (1) |cpd00004[c]| + (1) |cpd00013[c]| + (1) |cpd00067[c]| + (1) |cpd02192[c]|
rxn09896	isoleucine dehydrogenase	1.4.1.9	PCC7424_2278	(1) |H2O| + (1) |NAD| + (1) |L-Isoleucine| <=> (1) |NADH| + (1) |NH3| + (1) |H+| + (1) |(R)-2-Oxo-3-methylpentanoate|	(1) |cpd00001[c]| + (1) |cpd00003[c]| + (1) |cpd00322[c]| <=> (1) |cpd00004[c]| + (1) |cpd00013[c]| + (1) |cpd00067[c]| + (1) |cpd03577[c]|
rxn03150	alpha-ribazole 5-phosphate phosphatase	3.1.3.73	(PCC7424_2647 or PCC7424_4654)	(1) |H2O| + (1) |alpha-Ribazole 5&#39;-phosphate| => (1) |Phosphate| + (1) |H+| + (1) |alpha-Ribazole|	(1) |cpd00001[c]| + (1) |cpd02904[c]| => (1) |cpd00009[c]| + (1) |cpd00067[c]| + (1) |cpd03423[c]|
rxn02897	Nicotinate-nucleotide:dimethylbenzimidazole	2.4.2.21	PCC7424_2681	(1) |Nicotinate ribonucleotide| + (1) |Dimethylbenzimidazole| <=> (1) |H+| + (1) |Niacin| + (1) |alpha-Ribazole 5&#39;-phosphate|	(1) |cpd00873[c]| + (1) |cpd01997[c]| <=> (1) |cpd00067[c]| + (1) |cpd00218[c]| + (1) |cpd02904[c]|
rxn00938	Nicotinamide amidohydrolase	3.5.1.19	PCC7424_2694	(1) |H2O| + (1) |Nicotinamide| => (1) |NH3| + (1) |Niacin|	(1) |cpd00001[c]| + (1) |cpd00133[c]| => (1) |cpd00013[c]| + (1) |cpd00218[c]|
rxn07056	rxn07056	3.5.1.19	PCC7424_2694	(1) |H2O| + (1) |Amide| => (1) |NH3| + (1) |Carboxylic acid|	(1) |cpd00001[c]| + (1) |cpd11636[c]| => (1) |cpd00013[c]| + (1) |cpd00049[c]|
rxn00858	Agmatine amidinohydrolase	3.5.3.11	(PCC7424_2696 or PCC7424_5245)	(1) |H2O| + (1) |Agmatine| <=> (1) |Urea| + (1) |Putrescine|	(1) |cpd00001[c]| + (1) |cpd00152[c]| <=> (1) |cpd00073[c]| + (1) |cpd00118[c]|
rxn07437	L-methionine:thioredoxin-disulfide S-oxidoreductase	1.8.4.11	(PCC7424_2709 or PCC7424_4995)	(1) |H2O| + (1) |L-Methionine| + (1) |trdox| <=> (1) |trdrd| + (1) |L-Methionine (S)-S-oxide|	(1) |cpd00001[c]| + (1) |cpd00060[c]| + (1) |cpd11420[c]| <=> (1) |cpd11421[c]| + (1) |cpd14721[c]|
rxn01800	Deoxycytidine aminohydrolase	3.5.4.5	PCC7424_2761	(1) |H2O| + (1) |H+| + (1) |Deoxycytidine| => (1) |NH3| + (1) |Deoxyuridine|	(1) |cpd00001[c]| + (1) |cpd00067[c]| + (1) |cpd00654[c]| => (1) |cpd00013[c]| + (1) |cpd00412[c]|
rxn01368	Cytidine aminohydrolase	3.5.4.5	PCC7424_2761	(1) |H2O| + (1) |H+| + (1) |Cytidine| => (1) |NH3| + (1) |Uridine|	(1) |cpd00001[c]| + (1) |cpd00067[c]| + (1) |cpd00367[c]| => (1) |cpd00013[c]| + (1) |cpd00249[c]|
rxn11749	5'-deoxy-5-fluorocytidine aminohydrolase	3.5.4.5	PCC7424_2761	(1) |H2O| + (1) |H+| + (1) |5&#39;-Deoxy-5-fluorocytidine| <= (1) |NH3| + (1) |Doxifluridine|	(1) |cpd00001[c]| + (1) |cpd00067[c]| + (1) |cpd16439[c]| <= (1) |cpd00013[c]| + (1) |cpd16329[c]|
rxn04794	Acetyl-CoA:formate C-acetyltransferase	2.3.1.54	PCC7424_2838	(1) |CoA| + (1) |2-Oxobutyrate| <=> (1) |Formate| + (1) |Propionyl-CoA|	(1) |cpd00010[c]| + (1) |cpd00094[c]| <=> (1) |cpd00047[c]| + (1) |cpd00086[c]|
rxn00157	Acetyl-CoA:formate C-acetyltransferase	2.3.1.54	PCC7424_2838	(1) |Acetyl-CoA| + (1) |Formate| <= (1) |CoA| + (1) |Pyruvate|	(1) |cpd00022[c]| + (1) |cpd00047[c]| <= (1) |cpd00010[c]| + (1) |cpd00020[c]|
rxn00427	Hydorogen-peroxide:hydrogen-peroxide oxidoreductase	1.11.1.7	PCC7424_2867	(1) |H2O2| + (1) |Methanol| => (2) |H2O| + (1) |Formaldehyde|	(1) |cpd00025[c]| + (1) |cpd00116[c]| => (2) |cpd00001[c]| + (1) |cpd00055[c]|
rxn02938	1-(5-Phospho-D-ribosyl)-5-amino-4-imidazolecarboxylate carboxy-lyase	4.1.1.21	(PCC7424_2900) and (PCC7424_1116)	(1) |H+| + (1) |5&#39;-Phosphoribosyl-4-carboxy-5-aminoimidazole| => (1) |CO2| + (1) |AIR|	(1) |cpd00067[c]| + (1) |cpd02893[c]| => (1) |cpd00011[c]| + (1) |cpd02140[c]|
rxn01134	Maltose alpha-D-glucosylmutase	5.4.99.16	(PCC7424_2917 or PCC7424_3928 or PCC7424_1579)	(1) |Maltose| <=> (1) |TRHL|	(1) |cpd00179[c]| <=> (1) |cpd00794[c]|
rxn08126	Amylomaltase (maltotriose)	2.4.1.25	(PCC7424_2921 or PCC7424_4956)	(1) |Maltose| + (1) |Amylotriose| <=> (1) |D-Glucose| + (1) |Maltotetraose|	(1) |cpd00179[c]| + (1) |cpd01262[c]| <=> (1) |cpd00027[c]| + (1) |cpd01399[c]|
rxn08127	Amylomaltase (maltotetraose)	2.4.1.25	(PCC7424_2921 or PCC7424_4956)	(1) |Maltose| + (1) |Maltotetraose| <=> (1) |D-Glucose| + (1) |Maltopentaose|	(1) |cpd00179[c]| + (1) |cpd01399[c]| <=> (1) |cpd00027[c]| + (1) |cpd15495[c]|
rxn08128	Amylomaltase (maltopentaose)	2.4.1.25	(PCC7424_2921 or PCC7424_4956)	(1) |Maltose| + (1) |Maltopentaose| <=> (1) |D-Glucose| + (1) |Maltohexaose|	(1) |cpd00179[c]| + (1) |cpd15495[c]| <=> (1) |cpd00027[c]| + (1) |cpd01329[c]|
rxn08129	Amylomaltase (maltohexaose)	2.4.1.25	(PCC7424_2921 or PCC7424_4956)	(1) |Maltose| + (1) |Maltohexaose| <=> (1) |D-Glucose| + (1) |Maltoheptaose|	(1) |cpd00179[c]| + (1) |cpd01329[c]| <=> (1) |cpd00027[c]| + (1) |cpd15494[c]|
rxn05088	5,6,7,8-tetrahydropteridine:NADPH+ oxidoreductase	1.5.1.34	PCC7424_2969	(1) |NADP| + (1) |Tetrahydropteridine| => (1) |NADPH| + (1) |H+| + (1) |Dihydropteridine|	(1) |cpd00006[c]| + (1) |cpd03361[c]| => (1) |cpd00005[c]| + (1) |cpd00067[c]| + (1) |cpd03360[c]|
rxn05087	5,6,7,8-tetrahydropteridine:NADH+ oxidoreductase	1.5.1.34	PCC7424_2969	(1) |NAD| + (1) |Tetrahydropteridine| => (1) |NADH| + (1) |H+| + (1) |Dihydropteridine|	(1) |cpd00003[c]| + (1) |cpd03361[c]| => (1) |cpd00004[c]| + (1) |cpd00067[c]| + (1) |cpd03360[c]|
rxn01314	NADPH:6,7-dihydropteridine oxidoreductase	1.5.1.34	PCC7424_2969	(1) |NADPH| + (1) |H+| + (1) |Dihydrobiopterin| => (1) |NADP| + (1) |Tetrahydrobiopterin|	(1) |cpd00005[c]| + (1) |cpd00067[c]| + (1) |cpd00231[c]| => (1) |cpd00006[c]| + (1) |cpd00233[c]|
rxn01313	NADH:6,7-dihydropteridine oxidoreductase	1.5.1.34	PCC7424_2969	(1) |NADH| + (1) |H+| + (1) |Dihydrobiopterin| => (1) |NAD| + (1) |Tetrahydrobiopterin|	(1) |cpd00004[c]| + (1) |cpd00067[c]| + (1) |cpd00231[c]| => (1) |cpd00003[c]| + (1) |cpd00233[c]|
rxn00274	Succinyl-CoA:glycine C-succinyl-transferase(decarboxylating)	2.3.1.29	PCC7424_2980	(1) |Acetyl-CoA| + (1) |Glycine| <=> (1) |CoA| + (1) |L-2-Amino-acetoacetate|	(1) |cpd00022[c]| + (1) |cpd00033[c]| <=> (1) |cpd00010[c]| + (1) |cpd02211[c]|
rxn00273	Acetyl-CoA:glycine C-acetyltransferase	2.3.1.29	PCC7424_2980	(1) |Acetyl-CoA| + (1) |Glycine| <=> (1) |CoA| + (1) |2-Amino-acetoacetate|	(1) |cpd00022[c]| + (1) |cpd00033[c]| <=> (1) |cpd00010[c]| + (1) |cpd02053[c]|
rxn04462	(2S)-flavan-4-ol:NADP+ 4-oxidoreductase	1.1.1.219	(PCC7424_2985 or PCC7424_3275)	(1) |NADPH| + (1) |H+| + (1) |Naringenin| <=> (1) |NADP| + (1) |Apiforol|	(1) |cpd00005[c]| + (1) |cpd00067[c]| + (1) |cpd00398[c]| <=> (1) |cpd00006[c]| + (1) |cpd08906[c]|
rxn03413	leucodelphinidin:NADP+ 4-oxidoreductase	1.1.1.219	(PCC7424_2985 or PCC7424_3275)	(1) |NADP| + (1) |Leucodelphinidin| <=> (1) |NADPH| + (1) |H+| + (1) |Ampelopsin|	(1) |cpd00006[c]| + (1) |cpd03506[c]| <=> (1) |cpd00005[c]| + (1) |cpd00067[c]| + (1) |cpd01858[c]|
rxn03352	(2S)-flavan-4-ol:NADP+ 4-oxidoreductase	1.1.1.219	(PCC7424_2985 or PCC7424_3275)	(1) |NADP| + (1) |Luteoforol| <=> (1) |NADPH| + (1) |H+| + (1) |Eriodictyol|	(1) |cpd00006[c]| + (1) |cpd03504[c]| <=> (1) |cpd00005[c]| + (1) |cpd00067[c]| + (1) |cpd03344[c]|
rxn02598	leucocyanidin:NADP+ 4-oxidoreductase	1.1.1.219	(PCC7424_2985 or PCC7424_3275)	(1) |NADP| + (1) |Resivit| <=> (1) |NADPH| + (1) |H+| + (1) |Taxifolin|	(1) |cpd00006[c]| + (1) |cpd03503[c]| <=> (1) |cpd00005[c]| + (1) |cpd00067[c]| + (1) |cpd01135[c]|
rxn02238	cis-3,4-leucopelargonidin:NADP+ 4-oxidoreductase	1.1.1.219	(PCC7424_2985 or PCC7424_3275)	(1) |NADP| + (1) |cis-3,4-Leucopelargonidin| <=> (1) |NADPH| + (1) |H+| + (1) |Aromadendrin|	(1) |cpd00006[c]| + (1) |cpd02289[c]| <=> (1) |cpd00005[c]| + (1) |cpd00067[c]| + (1) |cpd00717[c]|
rxn07788	5-deoxyleucopelargonidin:NADP+ 4-oxidoreductase	1.1.1.219	(PCC7424_2985 or PCC7424_3275)	(1) |NADP| + (1) |5-Deoxyleucopelargonidin| <=> (1) |NADPH| + (1) |H+| + (1) |Garbanzol|	(1) |cpd00006[c]| + (1) |cpd15121[c]| <=> (1) |cpd00005[c]| + (1) |cpd00067[c]| + (1) |cpd06643[c]|
rxn07789	5-deoxyleucocyanidin:NADP+ 4-oxidoreductase	1.1.1.219	(PCC7424_2985 or PCC7424_3275)	(1) |NADP| + (1) |Fisetinin-3,4-diol| <=> (1) |NADPH| + (1) |H+| + (1) |Fustin|	(1) |cpd00006[c]| + (1) |cpd06628[c]| <=> (1) |cpd00005[c]| + (1) |cpd00067[c]| + (1) |cpd00991[c]|
rxn06293	S-Adenosyl-L-methionine:DNA-cytosine N-methyltransferase	2.1.1.113	PCC7424_3012	(1) |S-Adenosyl-L-methionine| + (1) |DNA cytosine| => (1) |S-Adenosyl-homocysteine| + (1) |H+| + (1) |DNA N4-methylcytosine|	(1) |cpd00017[c]| + (1) |cpd11763[c]| => (1) |cpd00019[c]| + (1) |cpd00067[c]| + (1) |cpd12253[c]|
rxn02985	6-Lactoyl-5,6,7,8-tetrahydropterin:NADP+ 2'-oxidoreductase	1.1.1.153	PCC7424_3351	(1) |NADP| + (1) |6-Lactoyl-5,6,7,8-tetrahydropterin| <= (1) |NADPH| + (1) |H+| + (1) |6-Pyruvoyltetrahydropterin|	(1) |cpd00006[c]| + (1) |cpd02608[c]| <= (1) |cpd00005[c]| + (1) |cpd00067[c]| + (1) |cpd02315[c]|
rxn02132	7,8-Dihydrobiopterin:NADP+ oxidoreductase	1.1.1.153	PCC7424_3351	(1) |NADP| + (1) |7,8-Dihydrobiopterin| <=> (1) |NADPH| + (1) |H+| + (1) |Sepiapterin|	(1) |cpd00006[c]| + (1) |cpd01895[c]| <=> (1) |cpd00005[c]| + (1) |cpd00067[c]| + (1) |cpd00622[c]|
rxn01324	Tetrahydrobiopterin:NADP+ oxidoreductase	1.1.1.153	PCC7424_3351	(1) |NADP| + (1) |Tetrahydrobiopterin| <=> (1) |NADPH| + (1) |H+| + (1) |6-Lactoyl-5,6,7,8-tetrahydropterin|	(1) |cpd00006[c]| + (1) |cpd00233[c]| <=> (1) |cpd00005[c]| + (1) |cpd00067[c]| + (1) |cpd02608[c]|
rxn11742	rxn11742	1.1.1.153	PCC7424_3351	(2) |NADP| + (1) |Tetrahydrobiopterin| <= (2) |NADPH| + (2) |H+| + (1) |6-Pyruvoyltetrahydropterin|	(2) |cpd00006[c]| + (1) |cpd00233[c]| <= (2) |cpd00005[c]| + (2) |cpd00067[c]| + (1) |cpd02315[c]|
rxn06328	alpha-L-fucoside fucohydrolase	3.2.1.51	PCC7424_3467	(1) |H2O| + (1) |alpha-L-Fucoside| => (1) |Alcohol| + (1) |L-Fucose|	(1) |cpd00001[c]| + (1) |cpd12116[c]| => (1) |cpd00057[c]| + (1) |cpd00751[c]|
rxn02728	3-Maleylpyruvate cis-trans-isomerase	5.2.1.2	PCC7424_3532	(1) |Maleylpyruvate| <=> (1) |3-Fumarylpyruvate|	(1) |cpd01466[c]| <=> (1) |cpd01653[c]|
rxn02276	4-Maleylacetoacetate cis-trans-isomerase	5.2.1.2	PCC7424_3532	(1) |4-Maleylacetoacetate| <=> (1) |Fumarylacetoacetate|	(1) |cpd00763[c]| <=> (1) |cpd00780[c]|
rxn00577	Sucrose:orthophosphate alpha-D-glucosyltransferase	2.4.1.7	PCC7424_3590	(1) |Phosphate| + (1) |H+| + (1) |Sucrose| <=> (1) |Fructose| + (1) |Glucose-1-phosphate|	(1) |cpd00009[c]| + (1) |cpd00067[c]| + (1) |cpd00076[c]| <=> (1) |cpd00082[c]| + (1) |cpd00089[c]|
rxn03975	FMNH2:NADP+ oxidoreductase	1.5.1.29	PCC7424_3596	(1) |NADP| + (1) |FMNH2| <= (1) |NADPH| + (1) |FMN| + (1) |H+|	(1) |cpd00006[c]| + (1) |cpd01270[c]| <= (1) |cpd00005[c]| + (1) |cpd00050[c]| + (1) |cpd00067[c]|
rxn03974	FMNH2:NAD+ oxidoreductase	1.5.1.29	PCC7424_3596	(1) |NAD| + (1) |FMNH2| <= (1) |NADH| + (1) |FMN| + (1) |H+|	(1) |cpd00003[c]| + (1) |cpd01270[c]| <= (1) |cpd00004[c]| + (1) |cpd00050[c]| + (1) |cpd00067[c]|
rxn01416	thiosulfate:cyanide sulfurtranserase	2.8.1.1	PCC7424_3646	(1) |HCN| + (1) |H2S2O3| <=> (1) |Sulfite| + (1) |Thiocyanate|	(1) |cpd00150[c]| + (1) |cpd00268[c]| <=> (1) |cpd00081[c]| + (1) |cpd01211[c]|
rxn00390	N-Acyl-L-aspartate amidohydrolase	3.5.1.15	PCC7424_3769	(1) |H2O| + (1) |N-Acyl-L-aspartate| => (1) |L-Aspartate| + (1) |Carboxylic acid|	(1) |cpd00001[c]| + (1) |cpd01759[c]| => (1) |cpd00041[c]| + (1) |cpd00049[c]|
rxn00376	N-Formyl-L-aspartate amidohydrolase	3.5.1.15	PCC7424_3769	(1) |H2O| + (1) |N-Formyl-L-aspartate| <=> (1) |L-Aspartate| + (1) |Formate|	(1) |cpd00001[c]| + (1) |cpd00769[c]| <=> (1) |cpd00041[c]| + (1) |cpd00047[c]|
rxn00345	N-Acetyl-L-aspartate amidohydrolase	3.5.1.15	PCC7424_3769	(1) |H2O| + (1) |N-Acetyl-L-aspartate| <=> (1) |Acetate| + (1) |L-Aspartate|	(1) |cpd00001[c]| + (1) |cpd00767[c]| <=> (1) |cpd00029[c]| + (1) |cpd00041[c]|
rxn00424	L-Serine:glyoxylate aminotransferase	2.6.1.45	PCC7424_3803	(1) |Glyoxalate| + (1) |L-Serine| => (1) |Glycine| + (1) |Hydroxypyruvate|	(1) |cpd00040[c]| + (1) |cpd00054[c]| => (1) |cpd00033[c]| + (1) |cpd00145[c]|
rxn03395	2-octaprenyl-6-hydroxyphenol methylase	2.1.1.64	(PCC7424_3811 or PCC7424_2631)	(1) |S-Adenosyl-L-methionine| + (1) |2-Octaprenyl-6-hydroxyphenol| <=> (1) |S-Adenosyl-homocysteine| + (1) |H+| + (1) |2-Octaprenyl-6-methoxyphenol|	(1) |cpd00017[c]| + (1) |cpd03445[c]| <=> (1) |cpd00019[c]| + (1) |cpd00067[c]| + (1) |cpd03446[c]|
rxn01109	beta-D-Glucose:NADP+ 1-oxoreductase	1.1.1.47	PCC7424_3932	(1) |NADP| + (1) |beta-D-Glucose| => (1) |NADPH| + (1) |H+| + (1) |Gluconolactone|	(1) |cpd00006[c]| + (1) |cpd00190[c]| => (1) |cpd00005[c]| + (1) |cpd00067[c]| + (1) |cpd00170[c]|
rxn01108	beta-D-Glucose:NAD+ 1-oxoreductase	1.1.1.47	PCC7424_3932	(1) |NAD| + (1) |beta-D-Glucose| => (1) |NADH| + (1) |H+| + (1) |Gluconolactone|	(1) |cpd00003[c]| + (1) |cpd00190[c]| => (1) |cpd00004[c]| + (1) |cpd00067[c]| + (1) |cpd00170[c]|
rxn00405	L-Arginine carboxy-lyase	4.1.1.19	PCC7424_4038	(1) |L-Arginine| + (1) |H+| => (1) |CO2| + (1) |Agmatine|	(1) |cpd00051[c]| + (1) |cpd00067[c]| => (1) |cpd00011[c]| + (1) |cpd00152[c]|
rxn00194	L-Glutamate 1-carboxy-lyase	4.1.1.19	PCC7424_4038	(1) |L-Glutamate| + (1) |H+| => (1) |CO2| + (1) |GABA|	(1) |cpd00023[c]| + (1) |cpd00067[c]| => (1) |cpd00011[c]| + (1) |cpd00281[c]|
rxn02199	Acetyl-CoA:chloramphenicol O3-acetyltransferase	2.3.1.28	PCC7424_4048	(1) |Acetyl-CoA| + (1) |Chloramphenicol| => (1) |CoA| + (1) |Chloramphenicol 3-acetate|	(1) |cpd00022[c]| + (1) |cpd00680[c]| => (1) |cpd00010[c]| + (1) |cpd02267[c]|
rxn00336	Isocitrate glyoxylate-lyase	4.1.3.1	PCC7424_4054	(1) |Isocitrate| <=> (1) |Succinate| + (1) |Glyoxalate|	(1) |cpd00260[c]| <=> (1) |cpd00036[c]| + (1) |cpd00040[c]|
rxn00330	L-Malate glyoxylate-lyase (CoA-acetylating)	2.3.3.9	PCC7424_4055	(1) |CoA| + (1) |H+| + (1) |L-Malate| <= (1) |H2O| + (1) |Acetyl-CoA| + (1) |Glyoxalate|	(1) |cpd00010[c]| + (1) |cpd00067[c]| + (1) |cpd00130[c]| <= (1) |cpd00001[c]| + (1) |cpd00022[c]| + (1) |cpd00040[c]|
rxn04068	Glycocholate amidohydrolase	3.5.1.24	PCC7424_4062	(1) |H2O| + (1) |Glycocholate| <=> (1) |Glycine| + (1) |Cholate|	(1) |cpd00001[c]| + (1) |cpd01318[c]| <=> (1) |cpd00033[c]| + (1) |cpd00526[c]|
rxn03095	Taurodeoxycholate amidohydrolase	3.5.1.24	PCC7424_4062	(1) |H2O| + (1) |Taurodeoxycholate| <=> (1) |Taurine| + (1) |Deoxycholate|	(1) |cpd00001[c]| + (1) |cpd03244[c]| <=> (1) |cpd00210[c]| + (1) |cpd02733[c]|
rxn03094	Glycodeoxycholate amidohydrolase	3.5.1.24	PCC7424_4062	(1) |H2O| + (1) |Glycodeoxycholate| <=> (1) |Glycine| + (1) |Deoxycholate|	(1) |cpd00001[c]| + (1) |cpd03245[c]| <=> (1) |cpd00033[c]| + (1) |cpd02733[c]|
rxn02796	chenodeoxycholoyltaurine amidohydrolase	3.5.1.24	PCC7424_4062	(1) |H2O| + (1) |Taurochenodeoxycholate| <=> (1) |Taurine| + (1) |Chenodiol|	(1) |cpd00001[c]| + (1) |cpd03246[c]| <=> (1) |cpd00210[c]| + (1) |cpd01663[c]|
rxn02795	Glycochenodeoxycholate amidohydrolase	3.5.1.24	PCC7424_4062	(1) |H2O| + (1) |Glycochenodeoxycholate| <=> (1) |Glycine| + (1) |Chenodiol|	(1) |cpd00001[c]| + (1) |cpd03247[c]| <=> (1) |cpd00033[c]| + (1) |cpd01663[c]|
rxn02015	Taurocholate amidohydrolase	3.5.1.24	PCC7424_4062	(1) |H2O| + (1) |Taurocholate| <=> (1) |Taurine| + (1) |Cholate|	(1) |cpd00001[c]| + (1) |cpd03047[c]| <=> (1) |cpd00210[c]| + (1) |cpd00526[c]|
rxn04056	2-dehydro-D-gluconate:NADP+ 2-oxidoreductase	1.1.1.274	PCC7424_4115	(1) |NADP| + (1) |2-Dehydro-D-gluconate| <=> (1) |NADPH| + (1) |H+| + (1) |2,5-diketo-D-gluconate|	(1) |cpd00006[c]| + (1) |cpd00480[c]| <=> (1) |cpd00005[c]| + (1) |cpd00067[c]| + (1) |cpd01793[c]|
rxn14063	2-dehydro-L-idonate:NADP+ 5-oxidoreductase	1.1.1.274	PCC7424_4115	(1) |NADP| + (1) |L-Sorbosonate| <=> (1) |NADPH| + (1) |H+| + (1) |2,5-diketo-D-gluconate|	(1) |cpd00006[c]| + (1) |cpd11314[c]| <=> (1) |cpd00005[c]| + (1) |cpd00067[c]| + (1) |cpd01793[c]|
rxn14298	2-dehydro-D-gluconate:NADP+ 2-oxidoreductase	1.1.1.274	PCC7424_4115	(1) |NADP| + (1) |2-Keto-D-gluconic acid| <=> (1) |NADPH| + (1) |H+| + (1) |2,5-diketo-D-gluconate|	(1) |cpd00006[c]| + (1) |cpd03889[c]| <=> (1) |cpd00005[c]| + (1) |cpd00067[c]| + (1) |cpd01793[c]|
rxn06565	UDPglucose:poly(glycerol-phosphate) alpha-D-glucosyltransferase	2.4.1.52	PCC7424_4198	(1) |UDP-glucose| + (1) |(Glycerophosphate)n| <=> (1) |UDP| + (1) |alpha-D-Glucosylpoly(glycerol phosphate)|	(1) |cpd00026[c]| + (1) |cpd12183[c]| <=> (1) |cpd00014[c]| + (1) |cpd12563[c]|
rxn10193	Poly(glycerol-phosphate) alpha-glucosyltransferase	2.4.1.52	PCC7424_4198	(45) |UDP-glucose| + (1) |Prenol-45n teichoic acid| <=> (45) |UDP| + (1) |Prenol-45n teichoic acid-glucose substituted|	(45) |cpd00026[c]| + (1) |cpd15661[c]| <=> (45) |cpd00014[c]| + (1) |cpd15662[c]|
rxn10298	palmitoyl-lipoteichoic acid synthesis (n=24), linked, glucose substituted	2.4.1.52	PCC7424_4198	(24) |UDP-glucose| + (1) |Palmitoyllipoteichoic acid (n=24), linked, unsubstituted| <=> (24) |UDP| + (1) |Palmitoyllipoteichoic acid (n=24), linked, glucose substituted|	(24) |cpd00026[c]| + (1) |cpd15746[c]| <=> (24) |cpd00014[c]| + (1) |cpd15755[c]|
rxn10299	myristoyl-lipoteichoic acid synthesis (n=24), linked, glucose substituted	2.4.1.52	PCC7424_4198	(24) |UDP-glucose| + (1) |Myristoyllipoteichoic acid (n=24), linked, unsubstituted| <=> (24) |UDP| + (1) |Myristoyllipoteichoic acid (n=24), linked, glucose substituted|	(24) |cpd00026[c]| + (1) |cpd15747[c]| <=> (24) |cpd00014[c]| + (1) |cpd15756[c]|
rxn10300	stearoyl-lipoteichoic acid synthesis (n=24), linked, glucose substituted	2.4.1.52	PCC7424_4198	(24) |UDP-glucose| + (1) |Stearoyllipoteichoic acid (n=24), linked, unsubstituted| <=> (24) |UDP| + (1) |Stearoyllipoteichoic acid (n=24), linked, glucose substituted|	(24) |cpd00026[c]| + (1) |cpd15748[c]| <=> (24) |cpd00014[c]| + (1) |cpd15757[c]|
rxn10301	isoheptadecanoyl-lipoteichoic acid synthesis (n=24), linked, glucose substituted	2.4.1.52	PCC7424_4198	(24) |UDP-glucose| + (1) |Isoheptadecanoyllipoteichoic acid (n=24), linked, unsubstituted| <=> (24) |UDP| + (1) |Isoheptadecanoyllipoteichoic acid (n=24), linked, glucose substituted|	(24) |cpd00026[c]| + (1) |cpd15749[c]| <=> (24) |cpd00014[c]| + (1) |cpd15758[c]|
rxn10302	anteisoheptadecanoyl-lipoteichoic acid synthesis (n=24), linked, glucose substituted	2.4.1.52	PCC7424_4198	(24) |UDP-glucose| + (1) |Anteisoheptadecanoyllipoteichoic acid (n=24), linked, unsubstituted| <=> (24) |UDP| + (1) |Anteisoheptadecanoyllipoteichoic acid (n=24), linked, glucose substituted|	(24) |cpd00026[c]| + (1) |cpd15750[c]| <=> (24) |cpd00014[c]| + (1) |cpd15759[c]|
rxn10303	isotetradecanoyl-lipoteichoic acid synthesis (n=24), linked, glucose substituted	2.4.1.52	PCC7424_4198	(24) |UDP-glucose| + (1) |Isotetradecanoyllipoteichoic acid (n=24), linked, unsubstituted| <=> (24) |UDP| + (1) |Isotetradecanoyllipoteichoic acid (n=24), linked, glucose substituted|	(24) |cpd00026[c]| + (1) |cpd15751[c]| <=> (24) |cpd00014[c]| + (1) |cpd15760[c]|
rxn10304	isopentadecanoyl-lipoteichoic acid synthesis (n=24), linked, glucose substituted	2.4.1.52	PCC7424_4198	(24) |UDP-glucose| + (1) |Isopentadecanoyllipoteichoic acid (n=24), linked, unsubstituted| <=> (24) |UDP| + (1) |Isopentadecanoyllipoteichoic acid (n=24), linked, glucose substituted|	(24) |cpd00026[c]| + (1) |cpd15752[c]| <=> (24) |cpd00014[c]| + (1) |cpd15761[c]|
rxn10305	anteisopentadecanoyl-lipoteichoic acid synthesis (n=24), linked, glucose substituted	2.4.1.52	PCC7424_4198	(24) |UDP-glucose| + (1) |Anteisopentadecanoyllipoteichoic acid (n=24), linked, unsubstituted| <=> (24) |UDP| + (1) |Anteisopentadecanoyllipoteichoic acid (n=24), linked, glucose substituted|	(24) |cpd00026[c]| + (1) |cpd15753[c]| <=> (24) |cpd00014[c]| + (1) |cpd15762[c]|
rxn10306	isohexadecanoyl-lipoteichoic acid synthesis (n=24), linked, glucose substituted	2.4.1.52	PCC7424_4198	(24) |UDP-glucose| + (1) |Isohexadecanoyllipoteichoic acid (n=24), linked, unsubstituted| <=> (24) |UDP| + (1) |Isohexadecanoyllipoteichoic acid (n=24), linked, glucose substituted|	(24) |cpd00026[c]| + (1) |cpd15754[c]| <=> (24) |cpd00014[c]| + (1) |cpd15763[c]|
rxn01967	beta-D-Glucose 1-phosphate 1,6-phosphomutase	5.4.2.6	(PCC7424_4325 or PCC7424_4434)	(1) |beta-D-Glucose 1-phosphate| <=> (1) |beta-D-Glucose 6-phosphate|	(1) |cpd00501[c]| <=> (1) |cpd00863[c]|
rxn03462	Gal-beta1->3GalNAc-beta1->4Gal-beta1->4Glc-beta1->1'Cer	3.2.1.23	PCC7424_4426	(1) |H2O| + (1) |GA1| => (1) |Galactose| + (1) |GA2|	(1) |cpd00001[c]| + (1) |cpd03657[c]| => (1) |cpd01112[c]| + (1) |cpd03656[c]|
rxn03273	3-Ketolactose galactohydrolase	3.2.1.23	PCC7424_4426	(1) |H2O| + (1) |3-Ketolactose| => (1) |beta-D-Glucose| + (1) |3-Keto-beta-D-galactose|	(1) |cpd00001[c]| + (1) |cpd03199[c]| => (1) |cpd00190[c]| + (1) |cpd03193[c]|
rxn02581	Galactosylglycerol galactohydrolase	3.2.1.23	PCC7424_4426	(1) |H2O| + (1) |Galactosylglycerol| => (1) |Glycerol| + (1) |Galactose|	(1) |cpd00001[c]| + (1) |cpd03197[c]| => (1) |cpd00100[c]| + (1) |cpd01112[c]|
rxn02409	beta-D-Galactosyl-1,4-beta-D-glucosylceramide galactohydrolase	3.2.1.23	PCC7424_4426	(1) |H2O| + (1) |LacCer| => (1) |beta D-Galactose| + (1) |Glucocerebroside|	(1) |cpd00001[c]| + (1) |cpd00947[c]| => (1) |cpd00709[c]| + (1) |cpd00878[c]|
rxn01228	Lactose 6-phosphate galactohydrolase	3.2.1.23	PCC7424_4426	(1) |H2O| + (1) |Lactose-6-phosphate| => (1) |Phosphate| + (1) |H+| + (1) |LACT|	(1) |cpd00001[c]| + (1) |cpd03194[c]| => (1) |cpd00009[c]| + (1) |cpd00067[c]| + (1) |cpd00208[c]|
rxn00816	Lactose galactohydrolase	3.2.1.23	PCC7424_4426	(1) |H2O| + (1) |LACT| => (1) |D-Glucose| + (1) |Galactose|	(1) |cpd00001[c]| + (1) |cpd00208[c]| => (1) |cpd00027[c]| + (1) |cpd01112[c]|
rxn06751	D-Galactosyl-N-acetyl-D-galactosaminyl-(N-acetylneuraminyl)-D-	3.2.1.23	PCC7424_4426	(1) |H2O| + (1) |GM1| => (1) |Galactose| + (1) |GM2|	(1) |cpd00001[c]| + (1) |cpd12640[c]| => (1) |cpd01112[c]| + (1) |cpd02996[c]|
rxn11567	beta-D-Galactosyl-1,4-beta-D-glucosylceramide galactohydrolase	3.2.1.23	PCC7424_4426	(1) |H2O| + (1) |LacCer| => (1) |Galactose| + (1) |Glucocerebroside|	(1) |cpd00001[c]| + (1) |cpd00947[c]| => (1) |cpd01112[c]| + (1) |cpd00878[c]|
rxn11612	D-Galactosyl-N-acetyl-D-galactosaminyl-(N-acetylneuraminyl)-D-	3.2.1.23	PCC7424_4426	(1) |H2O| + (1) |GM1| => (1) |Galactose| + (1) |GM2|	(1) |cpd00001[c]| + (1) |cpd12640[c]| => (1) |cpd01112[c]| + (1) |cpd02996[c]|
rxn01869	Choline:(acceptor) 1-oxidoreductase	1.1.99.1	(PCC7424_4708 or PCC7424_4709)	(1) |H2O| + (1) |FAD| + (1) |Betaine aldehyde| => (1) |H+| + (1) |BET| + (1) |FADH2|	(1) |cpd00001[c]| + (1) |cpd00015[c]| + (1) |cpd00447[c]| => (1) |cpd00067[c]| + (1) |cpd00540[c]| + (1) |cpd00982[c]|
rxn10062	choline dehydrogenase (FAD-dependent)	1.1.99.1	(PCC7424_4708 or PCC7424_4709)	(1) |FAD| + (1) |Choline| <= (1) |Betaine aldehyde| + (1) |FADH2|	(1) |cpd00015[c]| + (1) |cpd00098[c]| <= (1) |cpd00447[c]| + (1) |cpd00982[c]|
rxn11931	Choline 1-oxidoreductase	1.1.99.1	(PCC7424_4708 or PCC7424_4709)	(1) |H2O| + (1) |Pyrroloquinoline-quinone| + (1) |Betaine aldehyde| => (1) |H+| + (1) |BET| + (1) |PQQH2|	(1) |cpd00001[c]| + (1) |cpd00097[c]| + (1) |cpd00447[c]| => (1) |cpd00067[c]| + (1) |cpd00540[c]| + (1) |cpd00986[c]|
rxn11935	Choline:(PQQ) 1-oxidoreductase	1.1.99.1	(PCC7424_4708 or PCC7424_4709)	(1) |Pyrroloquinoline-quinone| + (1) |Choline| => (1) |Betaine aldehyde| + (1) |PQQH2|	(1) |cpd00097[c]| + (1) |cpd00098[c]| => (1) |cpd00447[c]| + (1) |cpd00986[c]|
rxn06193	Protein arginine iminohydrolase	3.5.3.15	PCC7424_4763	(1) |H2O| + (1) |L-Arginyl-protein| <=> (1) |NH3| + (1) |Protein L-citrulline|	(1) |cpd00001[c]| + (1) |cpd11710[c]| <=> (1) |cpd00013[c]| + (1) |cpd12236[c]|
rxn00745	Phosphoenolpyruvate:glycerone phosphotransferase	2.7.1.121	(PCC7424_4780) and (PCC7424_4921) and (PCC7424_4782)	(1) |PEP| + (1) |Glycerone| => (1) |Pyruvate| + (1) |Glycerone-phosphate|	(1) |cpd00061[c]| + (1) |cpd00157[c]| => (1) |cpd00020[c]| + (1) |cpd00095[c]|
rxn00988	Acetoacetate:CoA ligase (AMP-forming)	6.2.1.16	PCC7424_4886	(1) |ATP| + (1) |CoA| + (1) |H+| + (1) |Acetoacetate| => (1) |PPi| + (1) |AMP| + (1) |Acetoacetyl-CoA|	(1) |cpd00002[c]| + (1) |cpd00010[c]| + (1) |cpd00067[c]| + (1) |cpd00142[c]| => (1) |cpd00012[c]| + (1) |cpd00018[c]| + (1) |cpd00279[c]|
rxn02021	Hg:NADP+ oxidoreductase	1.16.1.1	PCC7424_4940	(1) |NADP| + (1) |Hg| <=> (1) |NADPH| + (1) |H+| + (1) |Hg2+|	(1) |cpd00006[c]| + (1) |cpd00965[c]| <=> (1) |cpd00005[c]| + (1) |cpd00067[c]| + (1) |cpd00531[c]|
rxn02061	S-Adenosylmethioninamine:putrescine 3-aminopropyltransferase	2.5.1.16	PCC7424_4961	(1) |Spermidine| + (1) |S-Adenosylmethioninamine| => (1) |H+| + (1) |MTA| + (1) |SPRM|	(1) |cpd00264[c]| + (1) |cpd00837[c]| => (1) |cpd00067[c]| + (1) |cpd00147[c]| + (1) |cpd00558[c]|
rxn01406	S-Adenosylmethioninamine:putrescine 3-aminopropyltransferase	2.5.1.16	PCC7424_4961	(1) |Putrescine| + (1) |S-Adenosylmethioninamine| => (1) |H+| + (1) |MTA| + (1) |Spermidine|	(1) |cpd00118[c]| + (1) |cpd00837[c]| => (1) |cpd00067[c]| + (1) |cpd00147[c]| + (1) |cpd00264[c]|
rxn12049	S-adenosylmethioninamine:cadaverine 3-aminopropyltransferase	2.5.1.16	PCC7424_4961	(1) |S-Adenosylmethioninamine| + (1) |Cadaverine| => (1) |H+| + (1) |MTA| + (1) |Aminopropylcadaverine|	(1) |cpd00837[c]| + (1) |cpd01155[c]| => (1) |cpd00067[c]| + (1) |cpd00147[c]| + (1) |cpd16379[c]|
rxn04432	S-adenosyl-L-methionine:caffeoyl-CoA 3-O-methyltransferase	2.1.1.104	PCC7424_4982	(1) |S-Adenosyl-L-methionine| + (1) |5-Hydroxyferuloyl-CoA| <=> (1) |S-Adenosyl-homocysteine| + (1) |H+| + (1) |Sinapoyl-CoA|	(1) |cpd00017[c]| + (1) |cpd08983[c]| <=> (1) |cpd00019[c]| + (1) |cpd00067[c]| + (1) |cpd00326[c]|
rxn01426	S-Adenosyl-L-methionine:caffeoyl-CoA 3-O-methyltransferase	2.1.1.104	PCC7424_4982	(1) |S-Adenosyl-L-methionine| + (1) |Caffeoyl-CoA| <=> (1) |S-Adenosyl-homocysteine| + (1) |H+| + (1) |Feruloyl-CoA|	(1) |cpd00017[c]| + (1) |cpd00270[c]| <=> (1) |cpd00019[c]| + (1) |cpd00067[c]| + (1) |cpd00321[c]|
rxn04705	chlorophyllide-a:NADP+ oxidoreductase	1.3.1.75	PCC7424_5164	(1) |NADPH| + (1) |H+| + (1) |Divinylprotochlorophyllide| <=> (1) |NADP| + (1) |Protochlorophyllide|	(1) |cpd00005[c]| + (1) |cpd00067[c]| + (1) |cpd08631[c]| => (1) |cpd00006[c]| + (1) |cpd01845[c]|
rxn04159	chlorophyllide-a:NADP+ oxidoreductase	1.3.1.75	PCC7424_5164	(1) |NADPH| + (1) |H+| + (1) |Divinyl chlorophyllide a| <=> (1) |NADP| + (1) |Chlorophyllide|	(1) |cpd00005[c]| + (1) |cpd00067[c]| + (1) |cpd08632[c]| <=> (1) |cpd00006[c]| + (1) |cpd01449[c]|
rxn01073	sn-Glycero-3-phosphoethanolamine glycerophosphohydrolase	3.1.4.46	(PCC7424_5253 or PCC7424_0695)	(1) |H2O| + (1) |Glycerophosphoethanolamine| => (1) |Glycerol-3-phosphate| + (1) |Aminoethanol|	(1) |cpd00001[c]| + (1) |cpd00908[c]| => (1) |cpd00080[c]| + (1) |cpd00162[c]|
rxn00889	sn-Glycero-3-phospho-1-inositol glycerophosphohydrolase	3.1.4.46	(PCC7424_5253 or PCC7424_0695)	(1) |H2O| + (1) |sn-glycero-3-Phospho-1-inositol| => (1) |Glycerol-3-phosphate| + (1) |L-Inositol|	(1) |cpd00001[c]| + (1) |cpd00902[c]| => (1) |cpd00080[c]| + (1) |cpd00121[c]|
rxn00758	sn-Glycero-3-phosphocholine glycerophosphohydrolase	3.1.4.46	(PCC7424_5253 or PCC7424_0695)	(1) |H2O| + (1) |Glycerophosphocholine| => (1) |Glycerol-3-phosphate| + (1) |Choline|	(1) |cpd00001[c]| + (1) |cpd00507[c]| => (1) |cpd00080[c]| + (1) |cpd00098[c]|
rxn00622	Glycerophosphodiester glycerophosphohydrolase	3.1.4.46	(PCC7424_5253 or PCC7424_0695)	(1) |H2O| + (1) |Glycerophosphodiester| => (1) |Alcohol| + (1) |Glycerol-3-phosphate|	(1) |cpd00001[c]| + (1) |cpd02000[c]| => (1) |cpd00057[c]| + (1) |cpd00080[c]|
rxn08668	Glycerophosphodiester phosphodiesterase (Glycerophosphoserine)	3.1.4.46	(PCC7424_5253 or PCC7424_0695)	(1) |H2O| + (1) |Glycerophosphoserine| => (1) |L-Serine| + (1) |Glycerol-3-phosphate|	(1) |cpd00001[c]| + (1) |cpd15468[c]| => (1) |cpd00054[c]| + (1) |cpd00080[c]|
rxn08669	Glycerophosphodiester phosphodiesterase (Glycerophosphoglycerol)	3.1.4.46	(PCC7424_5253 or PCC7424_0695)	(1) |H2O| + (1) |Glycerophosphoglycerol| => (1) |Glycerol-3-phosphate| + (1) |Glycerol|	(1) |cpd00001[c]| + (1) |cpd02090[c]| => (1) |cpd00080[c]| + (1) |cpd00100[c]|
rxn06982	(3Z)-phycoerythrobilin:ferredoxin oxidoreductase	1.3.7.3	PCC7424_5729	(2) |H+| + (1) |15,16-Dihydrobiliverdin| + (1) |Reducedferredoxin| <=> (1) |(3Z)-Phycoerythrobilin| + (1) |Oxidizedferredoxin|	(2) |cpd00067[c]| + (1) |cpd08441[c]| + (1) |cpd11620[c]| <=> (1) |cpd03508[c]| + (1) |cpd11621[c]|
rxn04036	(R)-2-phospho-3-sulfolactate phosphohydrolase	3.1.3.71	PCC7424_0040	(1) |H2O| + (1) |(2R)-Phosphosulfolactate| => (1) |Phosphate| + (1) |H+| + (1) |(2R)-3-Sulfolactate|	(1) |cpd00001[c]| + (1) |cpd08366[c]| => (1) |cpd00009[c]| + (1) |cpd00067[c]| + (1) |cpd08367[c]|
rxn02012	3alpha,7alpha,12alpha-Trihydroxy-5beta-cholanate:NAD+	1.1.1.159	PCC7424_0224	(1) |NAD| + (1) |Cholate| <=> (1) |NADH| + (1) |H+| + (1) |3alpha,12alpha-Dihydroxy-7-oxo-5beta-cholanate|	(1) |cpd00003[c]| + (1) |cpd00526[c]| <=> (1) |cpd00004[c]| + (1) |cpd00067[c]| + (1) |cpd02829[c]|
rxn00737	L-threonine ammonia-lyase	4.3.1.19	PCC7424_0305	(1) |threonine| => (1) |NH3| + (1) |2-Oxobutyrate|	(1) |cpd00161[c]| => (1) |cpd00013[c]| + (1) |cpd00094[c]|
rxn00165	L-serine ammonia-lyase	4.3.1.19	PCC7424_0305	(1) |L-Serine| <=> (1) |NH3| + (1) |Pyruvate|	(1) |cpd00054[c]| <=> (1) |cpd00013[c]| + (1) |cpd00020[c]|
rxn04385	L-threonine-O-3-phosphate carboxy-lyase	4.1.1.81	PCC7424_0722	(1) |H+| + (1) |L-Threonine phosphate| => (1) |CO2| + (1) |(R)-1-Aminopropan-2-yl phosphate|	(1) |cpd00067[c]| + (1) |cpd08928[c]| => (1) |cpd00011[c]| + (1) |cpd02547[c]|
rxn06634	RNA-3'-phosphate:RNA ligase (cyclizing, AMP-forming)	6.5.1.4	PCC7424_1826	(1) |ATP| + (1) |RNA 3&#39;-terminal-phosphate| => (1) |PPi| + (1) |AMP| + (1) |RNA terminal-2&#39;,3&#39;-cyclic-phosphate|	(1) |cpd00002[c]| + (1) |cpd12362[c]| => (1) |cpd00012[c]| + (1) |cpd00018[c]| + (1) |cpd12517[c]|
rxn11550	S-Adenosyl-L-methionine:tRNA (guanine-N7-)-methyltransferase	2.1.1.33	PCC7424_4159	(1) |S-Adenosyl-L-methionine| + (1) |tRNA guanine| <=> (1) |S-Adenosyl-homocysteine| + (1) |tRNA containing N7-methylguanine|	(1) |cpd00017[c]| + (1) |cpd11985[c]| <=> (1) |cpd00019[c]| + (1) |cpd12486[c]|
rxn00101	Urea amidohydrolase	3.5.1.5	(PCC7424_4411) and (PCC7424_4412) and (PCC7424_4417)	(1) |H2O| + (2) |H+| + (1) |Urea| => (1) |CO2| + (2) |NH3|	(1) |cpd00001[c]| + (2) |cpd00067[c]| + (1) |cpd00073[c]| => (1) |cpd00011[c]| + (2) |cpd00013[c]|
rxn03057	5-Methylthio-5-deoxy-D-ribose-1-phosphate ketol-isomerase	5.3.1.23	PCC7424_4687	(1) |methylthioribose-1-phosphate| <=> (1) |methylthioribulose-1-phosphate|	(1) |cpd02574[c]| <=> (1) |cpd02791[c]|
rxn00796	Dethiobiotin:sulfur sulfurtransferase	2.8.1.6	PCC7424_4971	(2) |S| + (1) |Dethiobiotin| <=> (1) |BIOT| + (1) |H2S|	(2) |cpd00074[c]| + (1) |cpd01311[c]| <=> (1) |cpd00104[c]| + (1) |cpd00239[c]|
rxn08180	Biotin synthase	2.8.1.6	PCC7424_4971	(1) |S-Adenosyl-L-methionine| + (1) |S| + (1) |Dethiobiotin| => (1) |L-Methionine| + (1) |H+| + (1) |BIOT| + (1) |5&#39;-Deoxyadenosine|	(1) |cpd00017[c]| + (1) |cpd00074[c]| + (1) |cpd01311[c]| => (1) |cpd00060[c]| + (1) |cpd00067[c]| + (1) |cpd00104[c]| + (1) |cpd03091[c]|
Biomass_Dark;-N	Biomass Formation Dark Phase			(0.033728) |dATP|[c] + (0.020672) |dCTP|[c] + (0.020672) |dGTP|[c] + (0.033728) |TTP|[c] + (0.074024) |CTP|[c] + (0.074024) |GTP|[c] + (0.120776) |UTP|[c] + (30.120776) |ATP|[c] + (30) |H2O|[c] + (0.08798) |Cyanophycin dimer|[c] + (0.4114) |Glycogen|[c] + (0.01531) |UDP-glucose|[c] + (0.292671412) |dTDP-rhamnose|[c] + (0.001076) |5-10-Methylenetetrahydrofolate|[c] + (0.001076) |10-Formyltetrahydr…	(0.033728) |cpd00115[c]| + (0.020672) |cpd00356[c]| + (0.020672) |cpd00241[c]| + (0.033728) |cpd00357[c]| + (0.074024) |cpd00052[c]| + (0.074024) |cpd00038[c]| + (0.120776) |cpd00062[c]| + (30.120776) |cpd00002[c]| + (30) |cpd00001[c]| + (0.08798) |cyanophy[c]| + (0.4114) |cpd00155[c]| + (0.01531) |cpd00026[c]| + (0.292671412) |cpd02113[c]| + (0.001076) |cpd00125[c]| + (0.001076) |cpd00201[c]| + …
Biomass_Dark;+N	Biomass Formation Dark Phase			(0.033728) |dATP|[c] + (0.020672) |dCTP|[c] + (0.020672) |dGTP|[c] + (0.033728) |TTP|[c] + (0.074024) |CTP|[c] + (0.074024) |GTP|[c] + (0.120776) |UTP|[c] + (30.120776) |ATP|[c] + (30) |H2O|[c] + (0.08798) |Cyanophycin dimer|[c] + (0.4114) |Glycogen|[c] + (0.01531) |UDP-glucose|[c] + (0.292671412) |dTDP-rhamnose|[c] + (0.001076) |5-10-Methylenetetrahydrofolate|[c] + (0.001076) |10-Formyltetrahydr…	(0.033728) |cpd00115[c]| + (0.020672) |cpd00356[c]| + (0.020672) |cpd00241[c]| + (0.033728) |cpd00357[c]| + (0.074024) |cpd00052[c]| + (0.074024) |cpd00038[c]| + (0.120776) |cpd00062[c]| + (30.120776) |cpd00002[c]| + (30) |cpd00001[c]| + (0.08798) |cyanophy[c]| + (0.4114) |cpd00155[c]| + (0.01531) |cpd00026[c]| + (0.292671412) |cpd02113[c]| + (0.001076) |cpd00125[c]| + (0.001076) |cpd00201[c]| + …
Biomass_Light;-N	Biomass Formation Light Phase			(0.033728) |dATP|[c] + (0.020672) |dCTP|[c] + (0.020672) |dGTP|[c] + (0.033728) |TTP|[c] + (0.074024) |CTP|[c] + (0.074024) |GTP|[c] + (0.120776) |UTP|[c] + (30.120776) |ATP|[c] + (30) |H2O|[c] + (0.08798) |Cyanophycin dimer|[c] + (0.4114) |Glycogen|[c] + (0.01531) |UDP-glucose|[c] + (0.292671412) |dTDP-rhamnose|[c] + (0.001076) |5-10-Methylenetetrahydrofolate|[c] + (0.001076) |10-Formyltetrahydr…	(0.033728) |cpd00115[c]| + (0.020672) |cpd00356[c]| + (0.020672) |cpd00241[c]| + (0.033728) |cpd00357[c]| + (0.074024) |cpd00052[c]| + (0.074024) |cpd00038[c]| + (0.120776) |cpd00062[c]| + (30.120776) |cpd00002[c]| + (30) |cpd00001[c]| + (0.08798) |cyanophy[c]| + (0.4114) |cpd00155[c]| + (0.01531) |cpd00026[c]| + (0.292671412) |cpd02113[c]| + (0.001076) |cpd00125[c]| + (0.001076) |cpd00201[c]| + …
Biomass_Light;+N	Biomass Formation Light Phase			(0.033728) |dATP|[c] + (0.020672) |dCTP|[c] + (0.020672) |dGTP|[c] + (0.033728) |TTP|[c] + (0.074024) |CTP|[c] + (0.074024) |GTP|[c] + (0.120776) |UTP|[c] + (30.120776) |ATP|[c] + (30) |H2O|[c] + (0.08798) |Cyanophycin dimer|[c] + (0.4114) |Glycogen|[c] + (0.01531) |UDP-glucose|[c] + (0.292671412) |dTDP-rhamnose|[c] + (0.001076) |5-10-Methylenetetrahydrofolate|[c] + (0.001076) |10-Formyltetrahydr…	(0.033728) |cpd00115[c]| + (0.020672) |cpd00356[c]| + (0.020672) |cpd00241[c]| + (0.033728) |cpd00357[c]| + (0.074024) |cpd00052[c]| + (0.074024) |cpd00038[c]| + (0.120776) |cpd00062[c]| + (30.120776) |cpd00002[c]| + (30) |cpd00001[c]| + (0.08798) |cyanophy[c]| + (0.4114) |cpd00155[c]| + (0.01531) |cpd00026[c]| + (0.292671412) |cpd02113[c]| + (0.001076) |cpd00125[c]| + (0.001076) |cpd00201[c]| + …
EX_CO2	CO2 exchange			(1) |CO2|[e] <=>	(1) |cpd00011[e]| =>
EX_H+	Proton exchange			(1) |H+|[e] <=>	(1) |cpd00067[e]| =>
EX_H2O	Water exchange			(1) |H2O|[e] <=>	(1) |cpd00001[e]| =>
EX_H2CO3	Bicarbonate exchange			(1) |Bicarbonate|[e] <=>	(1) |cpd00242[e]| =>
EX_Mg	Magnesium exchange			(1) |Mg2+|[e] <=>	(1) |cpd00254[e]| =>
EX_NH3	Ammonia exchange			(1) |NH3|[e] <=>	(1) |cpd00013[e]| =>
EX_PHO1	Photon exchange			(1) |Photosystem 1 photon|[e] <=>	(1) |hvphoton1[e]| =>
EX_PHO2	Photon exchange			(1) |Photosystem 2 photon|[e] <=>	(1) |hvphoton2[e]| =>
EX_Phosphate	Phosphate exchange			(1) |Phosphate|[e] <=>	(1) |cpd00009[e]| =>
EX_Sulfate	Sulfate exchange			(1) |Sulfate|[e] <=>	(1) |cpd00048[e]| =>
EX_Sodium	Sodium exchange			(1) |Na+|[e] <=>	(1) |cpd00971[e]| =>
EX_Nitrate	Nitrate exchange			(1) |Nitrate|[e] <=>	(1) |cpd00209[e]| =>
EX_Calcium	Calcium exchange			(1) |Ca2+|[e] <=>	(1) |cpd00063[e]| =>
EX_Co2+	Cobalt exchange			(1) |Co2+|[e] <=>	(1) |cpd00149[e]| =>
EX_Cu2+	Copper exchange			(1) |Cu2+|[e] <=>	(1) |cpd00058[e]| =>
EX_Fe2+	Fe2+ exchange			(1) |Fe2+|[e] <=>	(1) |cpd10515[e]| =>
EX_Fe3+	Fe3+ exchange			(1) |Fe3+|[e] <=>	(1) |cpd10516[e]| =>
EX_Potassium	Potassium exchange			(1) |K+|[e] <=>	(1) |cpd00205[e]| =>
EX_Mn2+	Mn2+ exchange			(1) |Mn2+|[e] <=>	(1) |cpd00030[e]| =>
EX_Molybdate	Molybdate exchange			(1) |Molybdate|[e] <=>	(1) |cpd11574[e]| =>
EX_Nickel	Nickel exchange			(1) |Ni2+|[e] <=>	(1) |cpd00244[e]| =>
EX_Zinc	Zinc exchange			(1) |Zn2+|[e] <=>	(1) |cpd00034[e]| =>
rxn09694	proton-translocating ATPase	3.6.3.6		(1) |H2O|[c] + (1) |ATP|[c] => (1) |ADP|[c] + (1) |Phosphate|[c] + (1) |H+|[p]	(1) |cpd00001[c]| + (1) |cpd00002[c]| => (1) |cpd00008[c]| + (1) |cpd00009[c]| + (1) |cpd00067[p]|
CBFC2pp	cytochrome b6/f complex periplasm	1.10.9.1	PCC7424_3951 and PCC7424_2251 and (PCC7424_3950 or PCC7424_1693) and PCC7424_2252 and (PCC7424_4355 or PCC7424_0879) and PCC7424_3663 and PCC7424_4518	(2) |H+|[c] + (1) |Plastoquinol-9|[p] + (2) |Ferricytochrome c6|[p] => (4) |H+|[p] + (1) |Plastoquinone 9|[p] + (2) |Ferrocytochrome c6|[p]	(2) |cpd00067[c]| + (1) |cpd16503[p]| + (2) |ficytc_6[p]| => (4) |cpd00067[p]| + (1) |cpd07274[p]| + (2) |focytc_6[p]|
CBFCpp	cytochrome b6/f complex periplasm	1.10.9.1	PCC7424_3951 and PCC7424_2251 and (PCC7424_3950 or PCC7424_1693) and PCC7424_2252 and PCC7424_4559 and PCC7424_3663 and PCC7424_4518	(2) |H+|[c] + (2) |Oxidized plastocyanin|[p] + (1) |Plastoquinol-9|[p] => (4) |H+|[p] + (2) |Reduced plastocyanin|[p] + (1) |Plastoquinone 9|[p]	(2) |cpd00067[c]| + (2) |cpd12265[p]| + (1) |cpd16503[p]| => (4) |cpd00067[p]| + (2) |cpd12239[p]| + (1) |cpd07274[p]|
rxn12059	Plastoquinol:oxidized-plastocyanin oxidoreductase	1.10.9.1		(2) |Oxidized plastocyanin|[c] + (1) |Plastoquinol-9|[c] <=> (1) |Plastoquinone 9|[c] + (2) |Reduced plastocyanin|[c]	(2) |cpd12265[c]| + (1) |cpd16503[c]| <=> (1) |cpd07274[c]| + (2) |cpd12239[c]|
CBFC2	cytochrome b6/f complex	1.10.9.1	PCC7424_3951 and PCC7424_2251 and (PCC7424_3950 or PCC7424_1693) and PCC7424_2252 and (PCC7424_4355 or PCC7424_0879) and PCC7424_3663 and PCC7424_4518	(2) |H+|[c] + (2) |Ferricytochrome c6|[l] + (1) |Plastoquinol-9|[l] => (4) |H+|[l] + (2) |Ferrocytochrome c6|[l] + (1) |Plastoquinone 9|[l]	(2) |cpd00067[c]| + (2) |ficytc_6[l]| + (1) |cpd16503[l]| => (4) |cpd00067[l]| + (2) |focytc_6[l]| + (1) |cpd07274[l]|
CBFCu	cytochrome b6/f complex	1.10.9.1	PCC7424_3951 and PCC7424_2251 and (PCC7424_3950 or PCC7424_1693) and PCC7424_2252 and PCC7424_4559 and PCC7424_3663 and PCC7424_4518	(2) |H+|[c] + (1) |Plastoquinol-9|[l] + (2) |Oxidized plastocyanin|[l] => (4) |H+|[l] + (1) |Plastoquinone 9|[l] + (2) |Reduced plastocyanin|[l]	(2) |cpd00067[c]| + (1) |cpd16503[l]| + (2) |cpd12265[l]| => (4) |cpd00067[l]| + (1) |cpd07274[l]| + (2) |cpd12239[l]|
PSII	photosystem II		PCC7424_1300 and PCC7424_2939 and PCC7424_4517 and (PCC7424_2293 or PCC7424_1706 or PCC7424_1564) and PCC7424_1572 and PCC7424_0578 and PCC7424_2974 and PCC7424_0815 and PCC7424_4234 and PCC7424_5032 and PCC7424_0102 and PCC7424_4931 and PCC7424_1129 and PCC7424_3492 and PCC7424_0395 and PCC7424_3109 and PCC7424_2342 and PCC7424_3261	(2) |H+|[c] + (1) |Plastoquinone 9|[l] + (1) |H2O|[l] + (2) |Photosystem 2 photon|[c] => (2) |H+|[l] + (1) |Plastoquinol-9|[l] + (0.5) |O2|[l]	(2) |cpd00067[c]| + (1) |cpd07274[l]| + (1) |cpd00001[l]| + (2) |hvphoton2[c]| => (2) |cpd00067[l]| + (1) |cpd16503[l]| + (0.5) |cpd00007[l]|
PSI	photosystem I (plastocyanin)		PCC7424_0403 and PCC7424_0402 and PCC7424_4980 and PCC7424_4553 and PCC7424_5103 and PCC7424_1183 and PCC7424_1184 and (PCC7424_0867 or PCC7424_0364) and PCC7424_4474 and PCC7424_0107	(2) |Reduced plastocyanin|[l] + (2) |Oxidized ferredoxin|[c] + (2) |Photosystem 1 photon|[c] => (2) |Oxidized plastocyanin|[l] + (2) |Reduced ferredoxin|[c]	(2) |cpd12239[l]| + (2) |cpfdxo22[c]| + (2) |hvphoton1[c]| => (2) |cpd12265[l]| + (2) |cpfdxr22[c]|
PSI_2	photosystem I (ferrocytochrome)		PCC7424_0403 and PCC7424_0402 and PCC7424_4980 and PCC7424_4553 and PCC7424_5103 and PCC7424_1183 and PCC7424_1184 and (PCC7424_0867 or PCC7424_0364) and PCC7424_4474 and PCC7424_0107	(2) |Ferrocytochrome c6|[l] + (2) |Oxidized ferredoxin|[c] + (2) |Photosystem 1 photon|[c] => (2) |Ferricytochrome c6|[l] + (2) |Reduced ferredoxin|[c]	(2) |focytc_6[l]| + (2) |cpfdxo22[c]| + (2) |hvphoton1[c]| => (2) |ficytc_6[l]| + (2) |cpfdxr22[c]|
PHOtex1	Photon transport ext			(1) |Photosystem 1 photon|[e] <=> (1) |Photosystem 1 photon|[p]	(1) |hvphoton1[e]| <=> (1) |hvphoton1[p]|
PHOtex2	Photon transport ext			(1) |Photosystem 2 photon|[e] <=> (1) |Photosystem 2 photon|[p]	(1) |hvphoton2[e]| <=> (1) |hvphoton2[p]|
PHOtpp1	Photon transport pp			(1) |Photosystem 1 photon|[p] <=> (1) |Photosystem 1 photon|[c]	(1) |hvphoton1[p]| <=> (1) |hvphoton1[c]|
PHOtpp2	Photon transport pp			(1) |Photosystem 2 photon|[p] <=> (1) |Photosystem 2 photon|[c]	(1) |hvphoton2[p]| <=> (1) |hvphoton2[c]|
O2ltr	Oxygen transport ltr			(1) |O2|[c] <=> (1) |O2|[l]	(1) |cpd00007[c]| <=> (1) |cpd00007[l]|
H2Oltr	Water transport ltr			(1) |H2O|[c] <=> (1) |H2O|[l]	(1) |cpd00001[c]| <=> (1) |cpd00001[l]|
COtex	CO transport via diffusion (extracellular to periplasm)			(1) |CO|[e] <=> (1) |CO|[p]	(1) |cpd00204[e]| <=> (1) |cpd00204[p]|
Glu-D_tex	D-Glutamate transport via diffusion (extracellular to periplasm)			(1) |D-Glutamate|[e] <=> (1) |D-Glutamate|[p]	(1) |cpd00186[e]| <=> (1) |cpd00186[p]|
N2tex	Nitrogen transport via diffusion (extracellular to periplasm)			(1) |Nitrogen|[e] <=> (1) |Nitrogen|[p]	(1) |cpd00528[e]| <=> (1) |cpd00528[p]|
rxn08047	N-acetyl-D-mannosamine transport via diffusion (extracellular to periplasm)			(1) |N-Acetyl-D-mannosamine|[e] <=> (1) |N-Acetyl-D-mannosamine|[p]	(1) |cpd00492[e]| <=> (1) |cpd00492[p]|
rxn08104	L-alanine transport via diffusion (extracellular to periplasm)			(1) |L-Alanine|[e] <=> (1) |L-Alanine|[p]	(1) |cpd00035[e]| <=> (1) |cpd00035[p]|
rxn08155	L-arginine transport via diffusion (extracellular to periplasm)			(1) |L-Arginine|[e] <=> (1) |L-Arginine|[p]	(1) |cpd00051[e]| <=> (1) |cpd00051[p]|
rxn08162	L-asparagine transport via diffusion (extracellular to periplasm)			(1) |L-Asparagine|[e] <=> (1) |L-Asparagine|[p]	(1) |cpd00132[e]| <=> (1) |cpd00132[p]|
rxn08164	arsenite transport via diffusion (extracellular to periplasm)			(1) |Arsenite|[e] <=> (1) |Arsenite|[p]	(1) |cpd04098[e]| <=> (1) |cpd04098[p]|
rxn08170	L-aspartate transport via diffusion (extracellular to periplasm)			(1) |L-Aspartate|[e] <=> (1) |L-Aspartate|[p]	(1) |cpd00041[e]| <=> (1) |cpd00041[p]|
rxn08186	calcium (Ca+2) transport via diffusion (extracellular to periplasm)			(1) |Ca2+|[e] <=> (1) |Ca2+|[p]	(1) |cpd00063[e]| <=> (1) |cpd00063[p]|
rxn08237	CO2 transport via diffusion (extracellular to periplasm)			(1) |CO2|[e] <=> (1) |CO2|[p]	(1) |cpd00011[e]| <=> (1) |cpd00011[p]|
rxn08241	cobalt (Co+2) transport via diffusion (extracellular to periplasm)			(1) |Co2+|[e] <=> (1) |Co2+|[p]	(1) |cpd00149[e]| <=> (1) |cpd00149[p]|
rxn08273	copper (Cu+2) transport via diffusion (extracellular to periplasm)			(1) |Cu2+|[e] <=> (1) |Cu2+|[p]	(1) |cpd00058[e]| <=> (1) |cpd00058[p]|
rxn08302	D-Alanine transport via diffusion (extracellular to periplasm)			(1) |D-Alanine|[e] <=> (1) |D-Alanine|[p]	(1) |cpd00117[e]| <=> (1) |cpd00117[p]|
rxn08351	D-lactate transport via diffusion (extracellular to periplasm)			(1) |D-Lactate|[e] <=> (1) |D-Lactate|[p]	(1) |cpd00221[e]| <=> (1) |cpd00221[p]|
rxn08428	ethanol transport via diffusion (extracellular to periplasm)			(1) |Ethanol|[e] <=> (1) |Ethanol|[p]	(1) |cpd00363[e]| <=> (1) |cpd00363[p]|
rxn08475	iron (II) transport via diffusion (extracellular to periplasm)			(1) |Fe2+|[e] <=> (1) |Fe2+|[p]	(1) |cpd10515[e]| <=> (1) |cpd10515[p]|
rxn08492	iron (III) transport via diffusion (extracellular to periplasm)			(1) |Fe3+|[e] <=> (1) |Fe3+|[p]	(1) |cpd10516[e]| <=> (1) |cpd10516[p]|
rxn08525	formate transport via diffusion (extracellular to periplasm)			(1) |Formate|[e] <=> (1) |Formate|[p]	(1) |cpd00047[e]| <=> (1) |cpd00047[p]|
rxn08585	D-galactose transport via diffusion (extracellular to periplasm)			(1) |Galactose|[e] <=> (1) |Galactose|[p]	(1) |cpd01112[e]| <=> (1) |cpd01112[p]|
rxn08625	L-glutamine transport via diffusion (extracellular to periplasm)			(1) |L-Glutamine|[e] <=> (1) |L-Glutamine|[p]	(1) |cpd00053[e]| <=> (1) |cpd00053[p]|
rxn08633	L-glutamate transport via diffusion (extracellular to periplasm)			(1) |L-Glutamate|[e] <=> (1) |L-Glutamate|[p]	(1) |cpd00023[e]| <=> (1) |cpd00023[p]|
rxn08653	glycolate transport via diffusion (extracellular to periplasm)			(1) |Glycolate|[e] <=> (1) |Glycolate|[p]	(1) |cpd00139[e]| <=> (1) |cpd00139[p]|
rxn08654	glycerol transport via diffusion (extracellular to periplasm)			(1) |Glycerol|[e] <=> (1) |Glycerol|[p]	(1) |cpd00100[e]| <=> (1) |cpd00100[p]|
rxn08662	Glycine transport via diffusion (extracellular to periplasm)			(1) |Glycine|[e] <=> (1) |Glycine|[p]	(1) |cpd00033[e]| <=> (1) |cpd00033[p]|
rxn08686	H2O transport via diffusion (extracellular to periplasm)			(1) |H2O|[e] <=> (1) |H2O|[p]	(1) |cpd00001[e]| <=> (1) |cpd00001[p]|
rxn08690	h2s transport via diffusion (extracellular to periplasm)			(1) |Hydrogen Sulfide|[e] <=> (1) |Hydrogen Sulfide|[p]	(1) |cpd00239[e]| <=> (1) |cpd00239[p]|
rxn08691	hydrogen transport via diffusion (extracellular to periplasm)			(1) |H2|[e] <=> (1) |H2|[p]	(1) |cpd11640[e]| <=> (1) |cpd11640[p]|
rxn08730	proton transport via diffusion (extracellular to periplasm)			(1) |H+|[e] => (1) |H+|[p]	(1) |cpd00067[e]| => (1) |cpd00067[p]|
rxn08747	L-isoleucine transport via diffusion (extracellular to periplasm)			(1) |L-Isoleucine|[e] <=> (1) |L-Isoleucine|[p]	(1) |cpd00322[e]| <=> (1) |cpd00322[p]|
rxn08771	potassium transport via diffusion (extracellular to periplasm)			(1) |K+|[e] <=> (1) |K+|[p]	(1) |cpd00205[e]| <=> (1) |cpd00205[p]|
rxn08786	L-leucine transport via diffusion (extracellular to periplasm)			(1) |L-Leucine|[e] <=> (1) |L-Leucine|[p]	(1) |cpd00107[e]| <=> (1) |cpd00107[p]|
rxn08795	L-lactate transport via diffusion (extracellular to periplasm)			(1) |L-Lactate|[e] <=> (1) |L-Lactate|[p]	(1) |cpd00159[e]| <=> (1) |cpd00159[p]|
rxn08911	D-methionine transport via diffusion (extracellular to periplasm)			(1) |D-Methionine|[e] <=> (1) |D-Methionine|[p]	(1) |cpd00637[e]| <=> (1) |cpd00637[p]|
rxn08920	L-methionine transport via diffusion (extracellular to periplasm)			(1) |L-Methionine|[e] <=> (1) |L-Methionine|[p]	(1) |cpd00060[e]| <=> (1) |cpd00060[p]|
rxn08922	magnesium (Mg+2) transport via diffusion (extracellular to periplasm)			(1) |Mg2+|[e] <=> (1) |Mg2+|[p]	(1) |cpd00254[e]| <=> (1) |cpd00254[p]|
rxn08952	Manganese (Mn+2) transport via diffusion (extracellular to periplasm)			(1) |Mn2+|[e] <=> (1) |Mn2+|[p]	(1) |cpd00030[e]| <=> (1) |cpd00030[p]|
rxn08956	molybdate transport via diffusion (extracellular to periplasm)			(1) |Molybdate|[e] <=> (1) |Molybdate|[p]	(1) |cpd11574[e]| <=> (1) |cpd11574[p]|
rxn08985	sodium transport via diffusion (extracellular to periplasm)			(1) |Na+|[e] <=> (1) |Na+|[p]	(1) |cpd00971[e]| <=> (1) |cpd00971[p]|
rxn08986	ammonia transport via diffusion (extracellular to periplasm)			(1) |NH3|[e] <=> (1) |NH3|[p]	(1) |cpd00013[e]| <=> (1) |cpd00013[p]|
rxn08991	nickel transport via diffusion (extracellular to periplasm)			(1) |Ni2+|[e] <=> (1) |Ni2+|[p]	(1) |cpd00244[e]| <=> (1) |cpd00244[p]|
rxn08999	nitrite transport via diffusion (extracellular to periplasm)			(1) |Nitrite|[e] <=> (1) |Nitrite|[p]	(1) |cpd00075[e]| <=> (1) |cpd00075[p]|
rxn09005	nitrate transport via diffusion (extracellular to periplasm)			(1) |Nitrate|[e] <=> (1) |Nitrate|[p]	(1) |cpd00209[e]| <=> (1) |cpd00209[p]|
rxn09031	oxygen transport via diffusion (extracellular to periplasm)			(1) |O2|[e] <=> (1) |O2|[p]	(1) |cpd00007[e]| <=> (1) |cpd00007[p]|
rxn09121	phosphate transport via diffusion (extracellular to periplasm)			(1) |Phosphate|[e] <=> (1) |Phosphate|[p]	(1) |cpd00009[e]| <=> (1) |cpd00009[p]|
rxn09193	L-proline transport via diffusion (extracellular to periplasm)			(1) |L-Proline|[e] <=> (1) |L-Proline|[p]	(1) |cpd00129[e]| <=> (1) |cpd00129[p]|
rxn09261	sulfate transport via diffusion (extracellular to periplasm)			(1) |Sulfate|[e] <=> (1) |Sulfate|[p]	(1) |cpd00048[e]| <=> (1) |cpd00048[p]|
rxn09334	tungstate transport via diffusion (extracellular to periplasm)			(1) |tungstate|[e] <=> (1) |tungstate|[p]	(1) |cpd15574[e]| <=> (1) |cpd15574[p]|
rxn09375	L-valine transport via diffusion (extracellular to periplasm)			(1) |L-Valine|[e] <=> (1) |L-Valine|[p]	(1) |cpd00156[e]| <=> (1) |cpd00156[p]|
rxn09390	zinc (Zn+2) transport via diffusion (extracellular to periplasm)			(1) |Zn2+|[e] <=> (1) |Zn2+|[p]	(1) |cpd00034[e]| <=> (1) |cpd00034[p]|
Gluctex	Glucose transport via diffusion (extracellular to periplasm)			(1) |D-Glucose|[e] => (1) |D-Glucose|[p]	(1) |cpd00027[e]| => (1) |cpd00027[p]|
H2CO3tex	H2CO3 transport via diffusion (extracellular to periplasm)			(1) |Bicarbonate|[e] => (1) |Bicarbonate|[p]	(1) |cpd00242[e]| => (1) |cpd00242[p]|
Galtex	Galactose transport via diffusion (extracellular to periplasm)			(1) |Galactose|[e] => (1) |Galactose|[p]	(1) |cpd00108[e]| => (1) |cpd00108[p]|
SAMtex	SAM transport via diffusion (extracellular to periplasm)			(1) |S-Adenosyl-L-methionine|[e] => (1) |S-Adenosyl-L-methionine|[p]	(1) |cpd00017[e]| => (1) |cpd00017[p]|
2pgctr	2-Phosphoglycolate transport via diffusion (carboxysome)			(1) |2-Phosphoglycolate|[x] => (1) |2-Phosphoglycolate|[c]	(1) |cpd00727[x]| => (1) |cpd00727[c]|
3PGctr	3-Phosphoglycerate transport via diffusion (carboxysome)			(1) |3-Phosphoglycerate|[x] <=> (1) |3-Phosphoglycerate|[c]	(1) |cpd00169[x]| <=> (1) |cpd00169[c]|
H+ctr	H+ transport via diffusion (carboxysome)			(1) |H+|[c] <=> (1) |H+|[x]	(1) |cpd00067[c]| <=> (1) |cpd00067[x]|
H2Octr	H2O transport via diffusion (carboxysome)			(1) |H2O|[c] <=> (1) |H2O|[x]	(1) |cpd00001[c]| <=> (1) |cpd00001[x]|
HCO3ctr	Diffusion transport			(1) |Bicarbonate|[c] <=> (1) |Bicarbonate|[x]	(1) |cpd00242[c]| <=> (1) |cpd00242[x]|
O2ctr	Diffusion transport			(1) |O2|[c] <=> (1) |O2|[x]	(1) |cpd00007[c]| <=> (1) |cpd00007[x]|
RUBPctr	D-Ribulose 1,5-bisphosphate transport via diffusion (carboxysome)			(1) |D-Ribulose 1,5-bisphosphate|[c] <=> (1) |D-Ribulose 1,5-bisphosphate|[x]	(1) |cpd00871[c]| <=> (1) |cpd00871[x]|
N2tr	nitrogen transport diffusion			(1) |Nitrogen|[p] <=> (1) |Nitrogen|[c]	(1) |cpd00528[p]| <=> (1) |cpd00528[c]|
O2tpp	O2 transport via diffusion			(1) |O2|[p] <=> (1) |O2|[c]	(1) |cpd00007[p]| <=> (1) |cpd00007[c]|
rxn05217	Aspartate-H+ symport	Undetermined		(1) |L-Aspartate|[p] + (1) |H+|[p] => (1) |L-Aspartate|[c] + (1) |H+|[c]	(1) |cpd00041[p]| + (1) |cpd00067[p]| => (1) |cpd00041[c]| + (1) |cpd00067[c]|
rxn05486	N-acetyl-D-mannosamine proton symport	Undetermined		(1) |H+|[p] + (1) |N-Acetyl-D-mannosamine|[p] => (1) |H+|[c] + (1) |N-Acetyl-D-mannosamine|[c]	(1) |cpd00067[p]| + (1) |cpd00492[p]| => (1) |cpd00067[c]| + (1) |cpd00492[c]|
rxn05508	L-asparagine transport via proton symport			(1) |H+|[p] + (1) |L-Asparagine|[p] => (1) |H+|[c] + (1) |L-Asparagine|[c]	(1) |cpd00067[p]| + (1) |cpd00132[p]| => (1) |cpd00067[c]| + (1) |cpd00132[c]|
rxn05581	glycerol transport via diffusion reversible			(1) |Glycerol|[c] <=> (1) |Glycerol|[p]	(1) |cpd00100[c]| <=> (1) |cpd00100[p]|
rxn08687	H2Ot5	Undetermined		(1) |H2O|[p] <=> (1) |H2O|[c]	(1) |cpd00001[p]| <=> (1) |cpd00001[c]|
rxn09682	formate transport via diffusion			(1) |Formate|[p] <=> (1) |Formate|[c]	(1) |cpd00047[p]| <=> (1) |cpd00047[c]|
rxn09683	ethanol reversible transport			(1) |Ethanol|[p] <=> (1) |Ethanol|[c]	(1) |cpd00363[p]| <=> (1) |cpd00363[c]|
rxn10542	hydrogen transport			(1) |H2|[c] <=> (1) |H2|[p]	(1) |cpd11640[c]| <=> (1) |cpd11640[p]|
Gluctpp	Glucose transport via diffusion			(1) |D-Glucose|[p] => (1) |D-Glucose|[c]	(1) |cpd00027[p]| => (1) |cpd00027[c]|
Argtpp	Arginine transport via diffusion			(1) |L-Arginine|[p] => (1) |L-Arginine|[c]	(1) |cpd00051[p]| => (1) |cpd00051[c]|
H2Stpp	H2S transport via diffusion			(1) |Hydrogen Sulfide|[p] => (1) |Hydrogen Sulfide|[c]	(1) |cpd00239[p]| => (1) |cpd00239[c]|
rxn02374	L-glutamate 5-semialdehyde dehydratase (spontaneous)	Undetermined		(1) |L-Glutamate5-semialdehyde|[c] <=> (1) |H2O|[c] + (1) |H+|[c] + (1) |1-Pyrroline-5-carboxylate|[c]	(1) |cpd00858[c]| <=> (1) |cpd00001[c]| + (1) |cpd00067[c]| + (1) |cpd02431[c]|
rxn03648	rxn03648	Undetermined		(1) |beta-Carotene|[c] => (1) |Echinenone|[c]	(1) |cpd01420[c]| => (1) |cpd05499[c]|
rxn07643	rxn07643	Undetermined		(1) |gamma-Carotene|[c] + (1) |GDP-L-fucose|[c] + (2) |Bicarbonate|[c] + (2) |H+|[c] => (1) |(2'S)-Deoxymyxol 2'-(2,4-di-O-methyl-alpha-L-fucoside)|[c] + (1) |H2O|[c] + (1.5) |O2|[c] + (1) |GDP|[c]	(1) |cpd03220[c]| + (1) |cpd00272[c]| + (2) |cpd00242[c]| + (2) |cpd00067[c]| => (1) |cpd14663[c]| + (1) |cpd00001[c]| + (1.5) |cpd00007[c]| + (1) |cpd00031[c]|
rxn11573	rxn11573	Undetermined		(1) |beta-Carotene|[c] <= (1) |Lycopene|[c]	(1) |cpd03217[c]| => (1) |cpd01420[c]|
EX_CarbonMonoxide	CO exchange			(1) |CO|[e] <=>	(1) |cpd00204[e]| =>
rxn06456	rxn06456	Undetermined		(1) |Hemoglobin|[c] <=> (1) |Heme|[c] + (1) |Globin|[c]	(1) |cpd11940[c]| <=> (1) |cpd00028[c]| + (1) |cpd12850[c]|
rxn05039	pyrimidine phosphatase	3.1.3.-		(1) |H2O|[c] + (1) |5-Amino-6--5-phosphoribitylaminouracil|[c] => (1) |Phosphate|[c] + (1) |H+|[c] + (1) |4--1-D-Ribitylamino-5-aminouracil|[c]	(1) |cpd00001[c]| + (1) |cpd02720[c]| => (1) |cpd00009[c]| + (1) |cpd00067[c]| + (1) |cpd02882[c]|
COtpp	CO transport via diffusion			(1) |CO|[p] <=> (1) |CO|[c]	(1) |cpd00204[p]| <=> (1) |cpd00204[c]|
rxn09122	phosphate transport via ABC system	TC-3.A.1.7	(PCC7424_0541 or PCC7424_1794 or PCC7424_2048 or PCC7424_2803 or PCC7424_2809 or PCC7424_3334 or PCC7424_4314) and (PCC7424_2810 or PCC7424_2805) and (PCC7424_2806 or PCC7424_2811) and (PCC7424_2812 or PCC7424_2807 or PCC7424_2808)	(1) |ATP|[c] + (1) |H2O|[c] + (1) |Phosphate|[p] => (1) |ADP|[c] + (1) |H+|[c] + (2) |Phosphate|[c]	(1) |cpd00002[c]| + (1) |cpd00001[c]| + (1) |cpd00009[p]| => (1) |cpd00008[c]| + (1) |cpd00067[c]| + (2) |cpd00009[c]|
rxn01208	2-Oxo-4-methyl-3-carboxypentanoate decarboxylation	Undetermined		(1) |CO2|[c] + (1) |4MOP|[c] <= (1) |H+|[c] + (1) |2-isopropyl-3-oxosuccinate|[c]	(1) |cpd00067[c]| + (1) |cpd02605[c]| => (1) |cpd00011[c]| + (1) |cpd00200[c]|
rxn08238	CO2 transport via diffusion			(1) |CO2|[p] <=> (1) |CO2|[c]	(1) |cpd00011[p]| <=> (1) |cpd00011[c]|
EX_O2	Oxygen exchange			(1) |O2|[e] <=>	(1) |cpd00007[e]| =>
rxn00213	UTP:alpha-D-glucose-1-phosphate uridylyltransferase	2.7.7.9		(1) |UTP|[c] + (1) |H+|[c] + (1) |D-Glucose 1-phosphate|[c] <=> (1) |PPi|[c] + (1) |UDP-glucose|[c]	(1) |cpd00062[c]| + (1) |cpd00067[c]| + (1) |cpd00089[c]| <=> (1) |cpd00012[c]| + (1) |cpd00026[c]|
DESAT182_ACP	Octadecenoyl-ACP desaturase (n-C18:1ACP -> n-C18:2ACP)	Undetermined		(1) |H+|[c] + (1) |NADPH|[c] + (1) |O2|[c] + (1) |Octadecenoyl-ACP|[c] => (2) |H2O|[c] + (1) |NADP|[c] + (1) |Octadecynoyl-ACP (n-C18:2ACP)|[c]	(1) |cpd00067[c]| + (1) |cpd00005[c]| + (1) |cpd00007[c]| + (1) |cpd11825[c]| => (2) |cpd00001[c]| + (1) |cpd00006[c]| + (1) |cpd15271[c]|
DESAT183_ACP	Octadecynoyl-ACP desaturase (n-C18:2ACP -> n-C18:3ACP)	Undetermined		(1) |H+|[c] + (1) |NADPH|[c] + (1) |O2|[c] + (1) |Octadecynoyl-ACP (n-C18:2ACP)|[c] => (2) |H2O|[c] + (1) |alpha-Linolenoyl-ACP|[c] + (1) |NADP|[c]	(1) |cpd00067[c]| + (1) |cpd00005[c]| + (1) |cpd00007[c]| + (1) |cpd15271[c]| => (2) |cpd00001[c]| + (1) |cpd14882[c]| + (1) |cpd00006[c]|
rxn01790	(R)-Pantoate:NADP+ 2-oxidoreductase	1.1.1.169		(1) |NADP|[c] + (1) |Pantoate|[c] <= (1) |NADPH|[c] + (1) |H+|[c] + (1) |2-Dehydropantoate|[c]	(1) |cpd00005[c]| + (1) |cpd00067[c]| + (1) |cpd00712[c]| => (1) |cpd00006[c]| + (1) |cpd00408[c]|
EX_glucose	Glucose exchange			(1) |D-Glucose|[e] <=>	(1) |cpd00027[e]| =>
EX_for	Formate exchange			(1) |Formate|[e] =>	(1) |cpd00047[e]| =>
EX_acmana	N-Acetyl-D-mannosamine exchange			(1) |N-Acetyl-D-mannosamine|[e] =>	(1) |cpd00492[e]| =>
EX_ala-D	D-Alanine exchange			(1) |D-Alanine|[e] =>	(1) |cpd00117[e]| =>
EX_amet	S-Adenosyl-L-methionine exchange			(1) |S-Adenosyl-L-methionine|[e] =>	(1) |cpd00017[e]| =>
EX_arsni2	arsenite exchange			(1) |Arsenite|[e] =>	(1) |cpd04098[e]| =>
EX_asn-L	L-asparagine exchange			(1) |L-Asparagine|[e] =>	(1) |cpd00132[e]| =>
EX_asp-L	L-aspartate exchange			(1) |L-Aspartate|[e] =>	(1) |cpd00041[e]| =>
EX_etoh	Ethanol exchange			(1) |Ethanol|[e] =>	(1) |cpd00363[e]| =>
EX_gal	D-Galactose exchange			(1) |Galactose|[e] =>	(1) |cpd00108[e]| =>
EX_glu-D	D-Glutamate exchange			(1) |D-Glutamate|[e] =>	(1) |cpd00186[e]| =>
EX_gly	Glycine exchange			(1) |Glycine|[e] =>	(1) |cpd00033[e]| =>
EX_glyc	Glycerol exchange			(1) |Glycerol|[e] =>	(1) |cpd00100[e]| =>
EX_glyclt	Glycolate exchange			(1) |Glycolate|[e] =>	(1) |cpd00139[e]| =>
EX_Glycogen	EX_Glycogen			(1) |Glycogen|[c] =>	(1) |cpd00155[c]| =>
EX_H2	Hydrogen exchange			(1) |H2|[e] =>	(1) |cpd11640[e]| =>
EX_h2s	Hydrogen sulfide exchange			(1) |H2S|[e] =>	(1) |cpd00239[e]| =>
EX_ile-L	L-Isoleucine exchange			(1) |L-Isoleucine|[e] =>	(1) |cpd00322[e]| =>
EX_L-Alanine	Alanine exchange			(1) |L-Alanine|[e] =>	(1) |cpd00035[e]| =>
EX_L-Glutamate	Glutamate exchange			(1) |L-Glutamate|[e] =>	(1) |cpd00023[e]| =>
EX_L-Glutamine	Glutamine exchange			(1) |L-Glutamine|[e] =>	(1) |cpd00053[e]| =>
EX_L-Leucine	Leucine exchange			(1) |L-Leucine|[e] =>	(1) |cpd00107[e]| =>
EX_L-Proline	Proline exchange			(1) |L-Proline|[e] =>	(1) |cpd00129[e]| =>
EX_lac-D	D-lactate exchange			(1) |D-Lactate|[e] =>	(1) |cpd00221[e]| =>
EX_lac-L	L-Lactate exchange			(1) |L-Lactate|[e] =>	(1) |cpd00159[e]| =>
EX_met-D	D-Methionine exchange			(1) |D-Methionine|[e] =>	(1) |cpd00637[e]| =>
EX_met-L	L-Methionine exchange			(1) |L-Methionine|[e] =>	(1) |cpd00060[e]| =>
EX_N2	Nitrogen exchange			(1) |N2|[e] =>	(1) |cpd00528[e]| =>
EX_no2	Nitrite exchange			(1) |Nitrite|[e] =>	(1) |cpd00075[e]| =>
EX_val-L	L-Valine exchange			(1) |L-Valine|[e] =>	(1) |cpd00156[e]| =>
EX_wo4	tungstate exchange			(1) |tungstate|[e] =>	(1) |cpd15574[e]| =>
EX_Thyminose	Thyaminose exchange			(1) |Thyminose|[e] =>	(1) |cpd01242[e]| =>
rxn00203	2-Oxoglutarate carboxy-lyase	4.1.1.71	PCC7424_0688	(1) |2-Oxoglutarate| + (1) |H+| => (1) |CO2| + (1) |4-Oxobutanoate|	(1) |cpd00024[c]| + (1) |cpd00067[c]| => (1) |cpd00011[c]| + (1) |cpd00199[c]|
rxn02527	rxn02527	1.1.1.-	PCC7424_5216	(1) |NADH|[c] + (1) |H+|[c] + (1) |Butanal|[c] <=> (1) |NAD|[c] + (1) |n-Butanol|[c]	(1) |cpd00004[c]| + (1) |cpd00067[c]| + (1) |cpd01011[c]| <=> (1) |cpd00003[c]| + (1) |cpd03662[c]|
rxn02528	rxn02528	1.1.1.-	PCC7424_5216	(1) |NADPH|[c] + (1) |H+|[c] + (1) |Butanal|[c] <=> (1) |NADP|[c] + (1) |n-Butanol|[c]	(1) |cpd00005[c]| + (1) |cpd00067[c]| + (1) |cpd01011[c]| <=> (1) |cpd00006[c]| + (1) |cpd03662[c]|
rxn02527p	rxn02527p	1.1.1.-	PCC7424_5216	(1) |NADH|[c] + (1) |H+|[c] + (1) |Propanal|[c] <=> (1) |NAD|[c] + (1) |n-Propanol|[c]	(1) |cpd00004[c]| + (1) |cpd00067[c]| + (1) |cpd00371[c]| <=> (1) |cpd00003[c]| + (1) |cpd03559[c]|
rxn02528p	rxn02528p	1.1.1.-	PCC7424_5216	(1) |NADPH|[c] + (1) |H+|[c] + (1) |Propanal|[c] <=> (1) |NADP|[c] + (1) |n-Propanol|[c]	(1) |cpd00005[c]| + (1) |cpd00067[c]| + (1) |cpd00371[c]| <=> (1) |cpd00006[c]| + (1) |cpd03559[c]|
rxn2ketop	rxn2ketop	4.1.1.1	PCC7424_4879	(1) |2-Oxobutyrate|[c] + (1) |H+|[c] => (1) |Propanal|[c] + (1) |CO2|[c]	(1) |cpd00094[c]| + (1) |cpd00067[c]| => (1) |cpd00371[c]| + (1) |cpd00011[c]|
rxn2ketob	rxn2ketob	4.1.1.1	PCC7424_4879	(1) |2-Oxovalerate|[c] + (1) |H+|[c] => (1) |Butanal|[c] + (1) |CO2|[c]	(1) |cpd03737[c]| + (1) |cpd00067[c]| => (1) |cpd01011[c]| + (1) |cpd00011[c]|

## Sheet: 7425 - iCyn731
Reaction	Reaction Name	Enzyme (EC)	Gene Association	Equation	Equation (IDs)
rxn00260	L-Aspartate:2-oxoglutarate aminotransferase	2.6.1.1	(Cyan7425_1578 or Cyan7425_4061)	(1) |2-Oxoglutarate|[c] + (1) |L-Aspartate|[c] <=> (1) |L-Glutamate|[c] + (1) |Oxaloacetate|[c]	(1) |cpd00024[c]| + (1) |cpd00041[c]| <=> (1) |cpd00023[c]| + (1) |cpd00032[c]|
rxn00262	L-Aspartic acid:oxygen oxidoreductase (deaminating)	1.4.3.16	Cyan7425_2375	(1) |H2O|[c] + (1) |O2|[c] + (1) |L-Aspartate|[c] => (1) |NH3|[c] + (1) |H2O2|[c] + (1) |Oxaloacetate|[c]	(1) |cpd00001[c]| + (1) |cpd00007[c]| + (1) |cpd00041[c]| => (1) |cpd00013[c]| + (1) |cpd00025[c]| + (1) |cpd00032[c]|
rxn00278	L-Alanine:NAD+ oxidoreductase (deaminating)	1.4.1.1	Cyan7425_1177	(1) |H2O|[c] + (1) |NAD|[c] + (1) |L-Alanine|[c] <=> (1) |NADH|[c] + (1) |NH3|[c] + (1) |Pyruvate|[c] + (1) |H+|[c]	(1) |cpd00001[c]| + (1) |cpd00003[c]| + (1) |cpd00035[c]| <=> (1) |cpd00004[c]| + (1) |cpd00013[c]| + (1) |cpd00020[c]| + (1) |cpd00067[c]|
rxn00283	L-Alanine racemase	5.1.1.1	Cyan7425_0681	(1) |L-Alanine|[c] <=> (1) |D-Alanine|[c]	(1) |cpd00035[c]| <=> (1) |cpd00117[c]|
rxn00416	L-aspartate:L-glutamine amido-ligase (AMP-forming)	6.3.5.4	(Cyan7425_1026 or Cyan7425_2952 or Cyan7425_3874 or Cyan7425_4960)	(1) |H2O|[c] + (1) |ATP|[c] + (1) |L-Aspartate|[c] + (1) |L-Glutamine|[c] => (1) |PPi|[c] + (1) |AMP|[c] + (1) |L-Glutamate|[c] + (1) |L-Asparagine|[c] + (1) |H+|[c]	(1) |cpd00001[c]| + (1) |cpd00002[c]| + (1) |cpd00041[c]| + (1) |cpd00053[c]| => (1) |cpd00012[c]| + (1) |cpd00018[c]| + (1) |cpd00023[c]| + (1) |cpd00132[c]| + (1) |cpd00067[c]|
rxn00851	D-AlanineD-Alanine ligase (ADP-forming)	6.3.2.4	(Cyan7425_1199)	(1) |ATP|[c] + (2) |D-Alanine|[c] <=> (1) |ADP|[c] + (1) |Phosphate|[c] + (1) |H+|[c] + (1) |D-Alanyl-D-alanine|[c]	(1) |cpd00002[c]| + (2) |cpd00117[c]| <=> (1) |cpd00008[c]| + (1) |cpd00009[c]| + (1) |cpd00067[c]| + (1) |cpd00731[c]|
rxn01434	L-Citrulline:L-aspartate ligase (AMP-forming)	6.3.4.5	Cyan7425_1848	(1) |ATP|[c] + (1) |L-Aspartate|[c] + (1) |Citrulline|[c] => (1) |PPi|[c] + (1) |AMP|[c] + (1) |L-Argininosuccinate|[c] + (1) |H+|[c]	(1) |cpd00002[c]| + (1) |cpd00041[c]| + (1) |cpd00274[c]| => (1) |cpd00012[c]| + (1) |cpd00018[c]| + (1) |cpd02152[c]| + (1) |cpd00067[c]|
rxn01643	L-Aspartate-4-semialdehyde:NADP+ oxidoreductase (phosphorylating)	1.2.1.11	Cyan7425_4362	(1) |NADP|[c] + (1) |Phosphate|[c] + (1) |L-Aspartate4-semialdehyde|[c] <=> (1) |NADPH|[c] + (1) |4-Phospho-L-aspartate|[c] + (1) |H+|[c]	(1) |cpd00006[c]| + (1) |cpd00009[c]| + (1) |cpd00346[c]| <=> (1) |cpd00005[c]| + (1) |cpd01977[c]| + (1) |cpd00067[c]|
rxn06300	L-Alanine:tRNA(Ala) ligase (AMP-forming)	6.1.1.7	Cyan7425_0658	(1) |ATP|[c] + (1) |L-Alanine|[c] + (1) |tRNA(Ala)|[c] => (1) |PPi|[c] + (1) |AMP|[c] + (1) |L-Alanyl-tRNA|[c]	(1) |cpd00002[c]| + (1) |cpd00035[c]| + (1) |cpd11906[c]| => (1) |cpd00012[c]| + (1) |cpd00018[c]| + (1) |cpd11770[c]|
rxn06434	L-Asparagine:tRNA(Asn) ligase (AMP-forming)	6.1.1.22	Cyan7425_3921	(1) |ATP|[c] + (1) |L-Asparagine|[c] + (1) |tRNA(Asn)|[c] => (1) |PPi|[c] + (1) |AMP|[c] + (1) |L-Asparaginyl-tRNA(Asn)|[c]	(1) |cpd00002[c]| + (1) |cpd00132[c]| + (1) |cpd11908[c]| => (1) |cpd00012[c]| + (1) |cpd00018[c]| + (1) |cpd12313[c]|
rxn06936	L-Aspartate:tRNA(Asp) ligase (AMP-forming)	6.1.1.12	Cyan7425_0961	(1) |ATP|[c] + (1) |L-Aspartate|[c] + (1) |tRNA(Asp)|[c] => (1) |PPi|[c] + (1) |AMP|[c] + (1) |L-Aspartyl-tRNA(Asp)|[c]	(1) |cpd00002[c]| + (1) |cpd00041[c]| + (1) |cpd11909[c]| => (1) |cpd00012[c]| + (1) |cpd00018[c]| + (1) |cpd12226[c]|
rxn11595	Asp-tRNA(Asn):L-glutamine amido-ligase (ADP-forming)	6.3.5.6	(Cyan7425_0551) and (Cyan7425_1438) and (Cyan7425_2535)	(1) |ADP|[c] + (1) |H+|[c] + (1) |Phosphate|[c] + (1) |L-Glutamate|[c] + (1) |L-Asparaginyl-tRNA(Asn)|[c] <=> (1) |H2O|[c] + (1) |ATP|[c] + (1) |L-Glutamine|[c] + (1) |L-Aspartyl-tRNA(Asn)|[c]	(1) |cpd00008[c]| + (1) |cpd00067[c]| + (1) |cpd00009[c]| + (1) |cpd00023[c]| + (1) |cpd12313[c]| <=> (1) |cpd00001[c]| + (1) |cpd00002[c]| + (1) |cpd00053[c]| + (1) |cpd12829[c]|
rxn00214	UDPglucose 4-epimerase	5.1.3.2	(Cyan7425_4827)	(1) |UDP-glucose|[c] <=> (1) |UDP-galactose|[c]	(1) |cpd00026[c]| <=> (1) |cpd00043[c]|
rxn00292	UDP-N-acetyl-D-glucosamine 2-epimerase	5.1.3.14	Cyan7425_1542	(1) |H2O|[c] + (1) |UDP-N-acetylglucosamine|[c] <=> (1) |UDP|[c] + (1) |N-Acetyl-D-mannosamine|[c] + (1) |H+|[c]	(1) |cpd00001[c]| + (1) |cpd00037[c]| <=> (1) |cpd00014[c]| + (1) |cpd00492[c]| + (1) |cpd00067[c]|
rxn00293	UTP:N-acetyl-alpha-D-glucosamine-1-phosphate uridylyltransferase	2.7.7.23	Cyan7425_2448	(1) |UTP|[c] + (1) |H+|[c] + (1) |N-Acetyl-D-glucosamine1-phosphate|[c] => (1) |PPi|[c] + (1) |UDP-N-acetylglucosamine|[c]	(1) |cpd00062[c]| + (1) |cpd00067[c]| + (1) |cpd02611[c]| => (1) |cpd00012[c]| + (1) |cpd00037[c]|
rxn00297	UDP-N-acetyl-D-glucosamine 2-epimerase	5.1.3.14	Cyan7425_1542	(1) |UDP-N-acetylglucosamine|[c] <=> (1) |UDP-N-acetyl-D-mannosamine|[c]	(1) |cpd00037[c]| <=> (1) |cpd00861[c]|
rxn00461	Phosphoenolpyruvate:UDP-N-acetyl-D-glucosamine	2.5.1.7	Cyan7425_2559	(1) |UDP-N-acetylglucosamine|[c] + (1) |Phosphoenolpyruvate|[c] => (1) |Phosphate|[c] + (1) |UDP-N-acetylglucosamine enolpyruvate|[c]	(1) |cpd00037[c]| + (1) |cpd00061[c]| => (1) |cpd00009[c]| + (1) |cpd02820[c]|
rxn00552	D-Glucosamine-6-phosphate ketol-isomerase(deaminating)	3.5.99.6	Cyan7425_4894	(1) |H2O|[c] + (1) |D-Glucosamine phosphate|[c] => (1) |NH3|[c] + (1) |D-fructose-6-phosphate|[c]	(1) |cpd00001[c]| + (1) |cpd00288[c]| => (1) |cpd00013[c]| + (1) |cpd00072[c]|
rxn00827	CTP:N-acylneuraminate cytidylyltransferase	2.7.7.43	Cyan7425_4941	(1) |CTP|[c] + (1) |N-Acetylneuraminate|[c] => (1) |PPi|[c] + (1) |CMP-N-acetylneuraminate|[c]	(1) |cpd00052[c]| + (1) |cpd00232[c]| => (1) |cpd00012[c]| + (1) |cpd00112[c]|
rxn01316	N-Acetylneuraminate pyruvate-lyase (pyruvate-phosphorylating)	2.5.1.56	Cyan7425_4942	(1) |Phosphate|[c] + (1) |H+|[c] + (1) |N-Acetylneuraminate|[c] <= (1) |H2O|[c] + (1) |Phosphoenolpyruvate|[c] + (1) |N-Acetyl-D-mannosamine|[c]	(1) |cpd00001[c]| + (1) |cpd00061[c]| + (1) |cpd00492[c]| => (1) |cpd00009[c]| + (1) |cpd00067[c]| + (1) |cpd00232[c]|
rxn01484	N-Acetyl-D-glucosamine-6-phosphate amidohydrolase	3.5.1.25	Cyan7425_4290	(1) |H2O|[c] + (1) |N-Acetyl-D-glucosamine 6-phosphate|[c] => (1) |Acetate|[c] + (1) |D-Glucosamine phosphate|[c]	(1) |cpd00001[c]| + (1) |cpd00293[c]| => (1) |cpd00029[c]| + (1) |cpd00288[c]|
rxn01485	D-Glucosamine 1-phosphate 1,6-phosphomutase	5.4.2.10	Cyan7425_1371	(1) |D-Glucosamine1-phosphate|[c] <=> (1) |D-Glucosamine phosphate|[c]	(1) |cpd03671[c]| <=> (1) |cpd00288[c]|
rxn01506	N-Acetyl-D-glucosamine 6-phosphate 2-epimerase	5.1.3.9	Cyan7425_1322	(1) |N-Acetyl-D-glucosamine 6-phosphate|[c] <= (1) |N-Acetyl-D-mannosamine 6-phosphate|[c]	(1) |cpd02612[c]| => (1) |cpd00293[c]|
rxn01675	dTTP:alpha-D-glucose-1-phosphate thymidylyltransferase	2.7.7.24	Cyan7425_4297	(1) |D-Glucose 1-phosphate|[c] + (1) |H+|[c] + (1) |TTP|[c] => (1) |PPi|[c] + (1) |dTDPglucose|[c]	(1) |cpd00089[c]| + (1) |cpd00067[c]| + (1) |cpd00357[c]| => (1) |cpd00012[c]| + (1) |cpd00626[c]|
rxn01951	ATP:N-acyl-D-mannosamine 6-phosphotransferase	2.7.1.60	Cyan7425_2550	(1) |ATP|[c] + (1) |N-Acetyl-D-mannosamine|[c] => (1) |ADP|[c] + (1) |N-Acetyl-D-mannosamine 6-phosphate|[c]	(1) |cpd00002[c]| + (1) |cpd00492[c]| => (1) |cpd00008[c]| + (1) |cpd02612[c]|
rxn01953	N-acetyl-D-mannosamine N-acetylmannosaminohydrolase	5.1.3.14	Cyan7425_1542	(1) |UDP|[c] + (1) |N-Acetyl-D-mannosamine|[c] <= (1) |H2O|[c] + (1) |UDP-N-acetyl-D-mannosamine|[c]	(1) |cpd00001[c]| + (1) |cpd00861[c]| => (1) |cpd00014[c]| + (1) |cpd00492[c]|
rxn02284	UDP-N-acetylmuramate:NADP+ oxidoreductase	1.1.1.158	Cyan7425_0898	(1) |NAD|[c] + (1) |UDP-N-acetylmuramate|[c] <= (1) |NADH|[c] + (1) |H+|[c] + (1) |UDP-N-acetylglucosamine enolpyruvate|[c]	(1) |cpd00004[c]| + (1) |cpd00067[c]| + (1) |cpd02820[c]| => (1) |cpd00003[c]| + (1) |cpd00773[c]|
rxn02285	UDP-N-acetylmuramate:NADP+ oxidoreductase	1.1.1.158	Cyan7425_0898	(1) |NADP|[c] + (1) |UDP-N-acetylmuramate|[c] <= (1) |NADPH|[c] + (1) |H+|[c] + (1) |UDP-N-acetylglucosamine enolpyruvate|[c]	(1) |cpd00005[c]| + (1) |cpd00067[c]| + (1) |cpd02820[c]| => (1) |cpd00006[c]| + (1) |cpd00773[c]|
rxn03638	Acetyl-CoA:D-glucosamine-1-phosphate N-acetyltransferase	2.3.1.157	Cyan7425_2448	(1) |Acetyl-CoA|[c] + (1) |D-Glucosamine1-phosphate|[c] => (1) |CoA|[c] + (1) |H+|[c] + (1) |N-Acetyl-D-glucosamine1-phosphate|[c]	(1) |cpd00022[c]| + (1) |cpd03671[c]| => (1) |cpd00010[c]| + (1) |cpd00067[c]| + (1) |cpd02611[c]|
rxn04027	UDP-6-sulfo-6-deoxyglucose sulfohydrolase	3.13.1.1	Cyan7425_3915	(1) |UDP-glucose|[c] + (1) |H+|[c] + (1) |Sulfite|[c] <=> (1) |H2O|[c] + (1) |UDP-6-sulfoquinovose|[c]	(1) |cpd00026[c]| + (1) |cpd00067[c]| + (1) |cpd00081[c]| <=> (1) |cpd00001[c]| + (1) |cpd08358[c]|
rxn00179	ATP:L-glutamate 5-phosphotransferase	2.7.2.11	Cyan7425_1670	(1) |ATP|[c] + (1) |L-Glutamate|[c] => (1) |ADP|[c] + (1) |L-Glutamyl 5-phosphate|[c]	(1) |cpd00002[c]| + (1) |cpd00023[c]| => (1) |cpd00008[c]| + (1) |cpd02097[c]|
rxn00929	L-Proline:NAD+ 5-oxidoreductase	1.5.1.2	Cyan7425_1472	(1) |NAD|[c] + (1) |L-Proline|[c] <= (1) |NADH|[c] + (2) |H+|[c] + (1) |1-Pyrroline-5-carboxylate|[c]	(1) |cpd00004[c]| + (2) |cpd00067[c]| + (1) |cpd02431[c]| => (1) |cpd00003[c]| + (1) |cpd00129[c]|
rxn00931	L-Proline:NADP+ 5-oxidoreductase	1.5.1.2	Cyan7425_1472	(1) |NADP|[c] + (1) |L-Proline|[c] <= (1) |NADPH|[c] + (2) |H+|[c] + (1) |1-Pyrroline-5-carboxylate|[c]	(1) |cpd00005[c]| + (2) |cpd00067[c]| + (1) |cpd02431[c]| => (1) |cpd00006[c]| + (1) |cpd00129[c]|
rxn01374	Creatinine amidohydrolase	3.5.2.10	Cyan7425_0957	(1) |H2O|[c] + (1) |Creatinine|[c] => (1) |Creatine|[c]	(1) |cpd00001[c]| + (1) |cpd00585[c]| => (1) |cpd00250[c]|
rxn02339	L-erythro-4-Hydroxyglutamate:2-oxoglutarate aminotransferase	2.6.1.1	(Cyan7425_1578 or Cyan7425_4061)	(1) |2-Oxoglutarate|[c] + (1) |4-Hydroxy-L-glutamate|[c] => (1) |4-Hydroxy-2-oxoglutarate|[c] + (1) |L-Glutamate|[c]	(1) |cpd00024[c]| + (1) |cpd01974[c]| => (1) |cpd00830[c]| + (1) |cpd00023[c]|
rxn02356	trans-4-Hydroxy-L-proline:NAD+ 5-oxidoreductase	1.5.1.2	Cyan7425_1472	(1) |NAD|[c] + (1) |trans-4-Hydroxy-L-proline|[c] <= (1) |NADH|[c] + (1) |H+|[c] + (1) |3-Hydroxy-L-1-pyrroline-5-carboxylate|[c]	(1) |cpd00004[c]| + (1) |cpd00067[c]| + (1) |cpd02625[c]| => (1) |cpd00003[c]| + (1) |cpd00851[c]|
rxn02358	trans-4-Hydroxy-L-proline:NADP+ 5-oxidoreductase	1.5.1.2	Cyan7425_1472	(1) |NADP|[c] + (1) |trans-4-Hydroxy-L-proline|[c] <= (1) |NADPH|[c] + (1) |H+|[c] + (1) |3-Hydroxy-L-1-pyrroline-5-carboxylate|[c]	(1) |cpd00005[c]| + (1) |cpd00067[c]| + (1) |cpd02625[c]| => (1) |cpd00006[c]| + (1) |cpd00851[c]|
rxn02373	L-Glutamate-5-semialdehyde:NADP+ 5-oxidoreductase (phosphorylationg)	1.2.1.41	(Cyan7425_4304) or (Cyan7425_4717)	(1) |NADP|[c] + (1) |Phosphate|[c] + (1) |L-Glutamate5-semialdehyde|[c] <= (1) |NADPH|[c] + (1) |L-Glutamyl 5-phosphate|[c]	(1) |cpd00005[c]| + (1) |cpd02097[c]| => (1) |cpd00006[c]| + (1) |cpd00009[c]| + (1) |cpd00858[c]|
rxn06432	L-Arginine:tRNA(Arg) ligase (AMP-forming)	6.1.1.19	Cyan7425_3671	(1) |ATP|[c] + (1) |L-Arginine|[c] + (1) |tRNA(Arg)|[c] => (1) |PPi|[c] + (1) |AMP|[c] + (1) |L-Arginyl-tRNA|[c]	(1) |cpd00002[c]| + (1) |cpd00051[c]| + (1) |cpd11907[c]| => (1) |cpd00012[c]| + (1) |cpd00018[c]| + (1) |cpd12036[c]|
rxn06445	L-Proline:tRNA(Pro) ligase (AMP-forming)	6.1.1.15	Cyan7425_1354	(1) |ATP|[c] + (1) |L-Proline|[c] + (1) |tRNA(Pro)|[c] => (1) |PPi|[c] + (1) |AMP|[c] + (1) |L-Prolyl-tRNA(Pro)|[c]	(1) |cpd00002[c]| + (1) |cpd00129[c]| + (1) |cpd11920[c]| => (1) |cpd00012[c]| + (1) |cpd00018[c]| + (1) |cpd12164[c]|
rxn09188	proline oxidase	1.5.1.2	Cyan7425_1472	(1) |FAD|[c] + (1) |L-Proline|[c] => (1) |1-Pyrroline-5-carboxylate|[c] + (1) |FADH2|[c] + (1) |H+|[c]	(1) |cpd00015[c]| + (1) |cpd00129[c]| => (1) |cpd02431[c]| + (1) |cpd00982[c]| + (1) |cpd00067[c]|
rxn09412	glutamate-5-semialdehyde dehydrogenase	1.2.1.41	(Cyan7425_4304) or (Cyan7425_4717)	(1) |NADH|[c] + (1) |L-Glutamyl 5-phosphate|[c] => (1) |NAD|[c] + (1) |Phosphate|[c] + (1) |L-Glutamate5-semialdehyde|[c]	(1) |cpd00004[c]| + (1) |cpd02097[c]| => (1) |cpd00003[c]| + (1) |cpd00009[c]| + (1) |cpd00858[c]|
rxn00792	Biotin:CoA ligase (AMP-forming)	6.3.4.15	Cyan7425_3253	(1) |ATP|[c] + (1) |H+|[c] + (1) |Biotin|[c] => (1) |PPi|[c] + (1) |Biotinyl-5-AMP|[c]	(1) |cpd00002[c]| + (1) |cpd00067[c]| + (1) |cpd00104[c]| => (1) |cpd00012[c]| + (1) |cpd03517[c]|
rxn02277	7,8-Diaminononanoate:carbon-dioxide cyclo-ligase	6.3.3.3	Cyan7425_1373	(1) |ATP|[c] + (1) |CO2|[c] + (1) |7-8-Diaminononanoate|[c] => (1) |ADP|[c] + (1) |Phosphate|[c] + (3) |H+|[c] + (1) |Dethiobiotin|[c]	(1) |cpd00002[c]| + (1) |cpd00011[c]| + (1) |cpd00764[c]| => (1) |cpd00008[c]| + (1) |cpd00009[c]| + (3) |cpd00067[c]| + (1) |cpd01311[c]|
rxn02297	6-Carboxyhexanoyl-CoA:L-alanine C-carboxyhexanoyltransferase	2.3.1.47	Cyan7425_0484	(1) |L-Alanine|[c] + (1) |H+|[c] + (1) |Pimeloyl-CoA|[c] <=> (1) |CoA|[c] + (1) |CO2|[c] + (1) |8-Amino-7-oxononanoate|[c]	(1) |cpd00035[c]| + (1) |cpd00067[c]| + (1) |cpd00782[c]| <=> (1) |cpd00010[c]| + (1) |cpd00011[c]| + (1) |cpd00800[c]|
rxn00003	2-Acetolactate pyruvate-lyase (carboxylating)	2.2.1.6	(Cyan7425_2710 and Cyan7425_0544 and Cyan7425_0719)	(1) |CO2|[c] + (1) |2-Acetolactate|[c] <=> (2) |Pyruvate|[c] + (1) |H+|[c]	(1) |cpd00011[c]| + (1) |cpd00668[c]| <=> (2) |cpd00020[c]| + (1) |cpd00067[c]|
rxn00509	Succinate-semialdehyde:NADP+ oxidoreductase	1.2.1.16	Cyan7425_2711	(1) |H2O|[c] + (1) |NADP|[c] + (1) |4-Oxobutanoate|[c] => (1) |NADPH|[c] + (1) |Succinate|[c] + (2) |H+|[c]	(1) |cpd00001[c]| + (1) |cpd00006[c]| + (1) |cpd00199[c]| => (1) |cpd00005[c]| + (1) |cpd00036[c]| + (2) |cpd00067[c]|
CA	Carbonic acid hydro-lyase	4.2.1.1	(Cyan7425_3608)	(1) |H+|[x] + (1) |Bicarbonate|[x] <=> (1) |H2O|[x] + (1) |CO2|[x]	(1) |cpd00067[x]| + (1) |cpd00242[x]| <=> (1) |cpd00001[x]| + (1) |cpd00011[x]|
rxn00018	D-Ribulose 1,5-bisphosphate carboxy-lyase	4.1.1.39	(Cyan7425_3422) and (Cyan7425_3420)	(1) |H2O|[x] + (1) |CO2|[x] + (1) |D-Ribulose 1,5-bisphosphate|[x] <=> (2) |H+|[x] + (2) |3-Phosphoglycerate|[x]	(1) |cpd00001[x]| + (1) |cpd00011[x]| + (1) |cpd00871[x]| <=> (2) |cpd00067[x]| + (2) |cpd00169[x]|
rxn01111	ATP:D-ribulose-5-phosphate 1-phosphotransferase	2.7.1.19	Cyan7425_4240	(1) |ATP|[c] + (1) |D-Ribulose5-phosphate|[c] => (1) |ADP|[c] + (1) |D-Ribulose 1,5-bisphosphate|[c] + (1) |H+|[c]	(1) |cpd00002[c]| + (1) |cpd00171[c]| => (1) |cpd00008[c]| + (1) |cpd00871[c]| + (1) |cpd00067[c]|
rxn01334	Sedoheptulose 1,7-bisphosphate D-glyceraldehyde-3-phosphate-lyase	4.1.2.13	(Cyan7425_2029)	(1) |Sedoheptulose 1,7-bisphosphate|[c] <=> (1) |Glycerone-phosphate|[c] + (1) |D-Erythrose4-phosphate|[c]	(1) |cpd00349[c]| <=> (1) |cpd00095[c]| + (1) |cpd00236[c]|
rxn01345	Sedoheptulose 1,7-bisphosphate 1-phosphohydrolase	3.1.3.37	(Cyan7425_3429) or (Cyan7425_3502)	(1) |H2O|[c] + (1) |Sedoheptulose 1,7-bisphosphate|[c] => (1) |Phosphate|[c] + (1) |Sedoheptulose7-phosphate|[c]	(1) |cpd00001[c]| + (1) |cpd00349[c]| => (1) |cpd00009[c]| + (1) |cpd00238[c]|
rxn02251	D-Ribulose 1,5-bisphosphate carboxy-lyase	4.1.1.39	(Cyan7425_3422) and (Cyan7425_3420)	(1) |O2|[x] + (1) |D-Ribulose 1,5-bisphosphate|[x] => (2) |H+|[x] + (1) |3-Phosphoglycerate|[x] + (1) |2-Phosphoglycolate|[x]	(1) |cpd00007[x]| + (1) |cpd00871[x]| => (2) |cpd00067[x]| + (1) |cpd00169[x]| + (1) |cpd00727[x]|
rxn01489	Geranylgeranyl-diphosphate:geranylgeranyl-diphosphate	2.5.1.32	Cyan7425_4189	(2) |Geranylgeranyl diphosphate|[c] => (1) |PPi|[c] + (1) |Prephytoene diphosphate|[c]	(2) |cpd00289[c]| => (1) |cpd00012[c]| + (1) |cpd02168[c]|
rxn03646	rxn03646	5.5.1.19	Cyan7425_1974 and Cyan7425_1722	(1) |Lycopene|[c] => (1) |gamma-Carotene|[c]	(1) |cpd03217[c]| => (1) |cpd03220[c]|
rxn05031	prephytoene diphosphate:geranylgeranyl-diphosphate	2.5.1.32	Cyan7425_4189	(1) |Prephytoene diphosphate|[c] => (1) |PPi|[c] + (1) |Phytoene|[c]	(1) |cpd02168[c]| => (1) |cpd00012[c]| + (1) |cpd03205[c]|
rxn00198	Isocitrate:NADP+ oxidoreductase (decarboxylating)	1.1.1.42	Cyan7425_2071	(1) |NADP|[c] + (1) |Isocitrate|[c] <=> (1) |NADPH|[c] + (1) |CO2|[c] + (1) |2-Oxoglutarate|[c]	(1) |cpd00006[c]| + (1) |cpd00260[c]| <=> (1) |cpd00005[c]| + (1) |cpd00011[c]| + (1) |cpd00024[c]|
rxn00256	Citrate synthase	2.3.3.1	Cyan7425_1665	(1) |CoA|[c] + (1) |H+|[c] + (1) |Citrate|[c] <= (1) |H2O|[c] + (1) |Acetyl-CoA|[c] + (1) |Oxaloacetate|[c]	(1) |cpd00001[c]| + (1) |cpd00022[c]| + (1) |cpd00032[c]| => (1) |cpd00010[c]| + (1) |cpd00067[c]| + (1) |cpd00137[c]|
rxn00288	Succinate:(acceptor) oxidoreductase	1.3.99.1	(Cyan7425_1283 and Cyan7425_1569)	(1) |FAD|[c] + (1) |Succinate|[c] => (1) |Fumarate|[c] + (1) |FADH2|[c]	(1) |cpd00015[c]| + (1) |cpd00036[c]| => (1) |cpd00106[c]| + (1) |cpd00982[c]|
rxn00799	(S)-Malate hydro-lyase	4.2.1.2	Cyan7425_2731	(1) |L-Malate|[c] <=> (1) |H2O|[c] + (1) |Fumarate|[c]	(1) |cpd00130[c]| <=> (1) |cpd00001[c]| + (1) |cpd00106[c]|
rxn00973	citrate hydro-lyase	4.2.1.3	Cyan7425_3206	(1) |Citrate|[c] <=> (1) |Isocitrate|[c]	(1) |cpd00137[c]| <=> (1) |cpd00260[c]|
rxn00126	ATP:L-methione S-adenosyltransferase	2.5.1.6	Cyan7425_4132	(1) |H2O|[c] + (1) |ATP|[c] + (1) |L-Methionine|[c] => (1) |Phosphate|[c] + (1) |PPi|[c] + (1) |S-Adenosyl-L-methionine|[c]	(1) |cpd00001[c]| + (1) |cpd00002[c]| + (1) |cpd00060[c]| => (1) |cpd00009[c]| + (1) |cpd00012[c]| + (1) |cpd00017[c]|
rxn00141	S-Adenosyl-L-homocysteine hydrolase	3.3.1.1	Cyan7425_4402	(1) |H2O|[c] + (1) |S-Adenosyl-homocysteine|[c] => (1) |Homocysteine|[c] + (1) |Adenosine|[c]	(1) |cpd00001[c]| + (1) |cpd00019[c]| => (1) |cpd00135[c]| + (1) |cpd00182[c]|
rxn00455	N-Formyl-L-methionine amidohydrolase	3.5.1.31	Cyan7425_2533	(1) |H2O|[c] + (1) |N-Formyl-L-methionine|[c] => (1) |Formate|[c] + (1) |L-Methionine|[c]	(1) |cpd00001[c]| + (1) |cpd02012[c]| => (1) |cpd00047[c]| + (1) |cpd00060[c]|
rxn00693	5-Methyltetrahydrofolate:L-homocysteine S-methyltransferase	2.1.1.13	Cyan7425_3503	(1) |Homocysteine|[c] + (1) |5-Methyltetrahydrofolate|[c] => (1) |L-Methionine|[c] + (1) |Tetrahydrofolate|[c] + (1) |H+|[c]	(1) |cpd00135[c]| + (1) |cpd00345[c]| => (1) |cpd00060[c]| + (1) |cpd00087[c]| + (1) |cpd00067[c]|
rxn00952	O-Acetyl-L-homoserine acetate-lyase (adding methanethiol)	2.5.1.47	(Cyan7425_5034 or Cyan7425_4559)	(1) |Hydrogen Sulfide|[c] + (1) |O-Acetyl-L-homoserine|[c] => (1) |Acetate|[c] + (1) |H+|[c] + (1) |Homocysteine|[c]	(1) |cpd00239[c]| + (1) |cpd00790[c]| => (1) |cpd00029[c]| + (1) |cpd00067[c]| + (1) |cpd00135[c]|
rxn01022	5'-Methylthioadenosine:orthophosphate	2.4.2.28	Cyan7425_3520	(1) |Phosphate|[c] + (1) |5-Methylthioadenosine|[c] => (1) |Adenine|[c] + (1) |methylthioribose-1-phosphate|[c]	(1) |cpd00009[c]| + (1) |cpd00147[c]| => (1) |cpd00128[c]| + (1) |cpd02574[c]|
rxn01303	Acetyl-CoA:L-homoserine O-acetyltransferase	2.3.1.31	(Cyan7425_0283 or Cyan7425_2859)	(1) |Acetyl-CoA|[c] + (1) |L-Homoserine|[c] <=> (1) |CoA|[c] + (1) |O-Acetyl-L-homoserine|[c]	(1) |cpd00022[c]| + (1) |cpd00227[c]| <=> (1) |cpd00010[c]| + (1) |cpd00790[c]|
rxn06435	L-Cysteine:tRNA(Cys) ligase (AMP-forming)	6.1.1.16	(Cyan7425_5208)	(1) |ATP|[c] + (1) |L-Cysteine|[c] + (1) |tRNA(Cys)|[c] => (1) |PPi|[c] + (1) |AMP|[c] + (1) |L-Cysteinyl-tRNA(Cys)|[c]	(1) |cpd00002[c]| + (1) |cpd00084[c]| + (1) |cpd11910[c]| => (1) |cpd00012[c]| + (1) |cpd00018[c]| + (1) |cpd12255[c]|
rxn06443	L-Methionine:tRNAMet ligase (AMP-forming)	6.1.1.10	Cyan7425_3334	(1) |ATP|[c] + (1) |L-Methionine|[c] + (1) |tRNA(Met)|[c] => (1) |PPi|[c] + (1) |AMP|[c] + (1) |L-Methionyl-tRNA|[c]	(1) |cpd00002[c]| + (1) |cpd00060[c]| + (1) |cpd11918[c]| => (1) |cpd00012[c]| + (1) |cpd00018[c]| + (1) |cpd12105[c]|
rxn06538	10-Formyltetrahydrofolate:L-methionyl-tRNA N-formyltransferase	2.1.2.9	Cyan7425_3948	(1) |10-Formyltetrahydrofolate|[c] + (1) |L-Methionyl-tRNA|[c] => (1) |H+|[c] + (1) |Tetrahydrofolate|[c] + (1) |N-Formylmethionyl-tRNA|[c]	(1) |cpd00201[c]| + (1) |cpd12105[c]| => (1) |cpd00067[c]| + (1) |cpd00087[c]| + (1) |cpd12285[c]|
DESAT161_ACP	Hexadecanoyl-ACP desaturase (n-C16:0ACP -> n-C16:1ACP)	1.14.19.2	(Cyan7425_4777 or Cyan7425_4812 or Cyan7425_2880)	(1) |H+|[c] + (1) |NADPH|[c] + (1) |O2|[c] + (1) |hexadecanoyl-acp|[c] => (1) |Hexadecenoyl-ACP|[c] + (2) |H2O|[c] + (1) |NADP|[c]	(1) |cpd00067[c]| + (1) |cpd00005[c]| + (1) |cpd00007[c]| + (1) |cpd11476[c]| => (1) |cpd15239[c]| + (2) |cpd00001[c]| + (1) |cpd00006[c]|
DESAT181_ACP	Octadecanoyl-ACP desaturase (n-C18:0ACP -> n-C18:1ACP)	1.14.19.2	(Cyan7425_4777 or Cyan7425_4812 or Cyan7425_2880)	(1) |H+|[c] + (1) |NADPH|[c] + (1) |O2|[c] + (1) |Stearoyl-[acyl-carrier protein]|[c] => (2) |H2O|[c] + (1) |NADP|[c] + (1) |Octadecenoyl-ACP|[c]	(1) |cpd00067[c]| + (1) |cpd00005[c]| + (1) |cpd00007[c]| + (1) |cpd12458[c]| => (2) |cpd00001[c]| + (1) |cpd00006[c]| + (1) |cpd11825[c]|
rxn00533	Acetyl-CoA:carbon-dioxide ligase (ADP-forming)	6.4.1.2	(Cyan7425_0400 and Cyan7425_0680 and Cyan7425_1480 and Cyan7425_3866)	(1) |ATP|[c] + (1) |Acetyl-CoA|[c] + (1) |Bicarbonate|[c] => (1) |ADP|[c] + (1) |Phosphate|[c] + (1) |H+|[c] + (1) |Malonyl-CoA|[c]	(1) |cpd00002[c]| + (1) |cpd00022[c]| + (1) |cpd00242[c]| => (1) |cpd00008[c]| + (1) |cpd00009[c]| + (1) |cpd00067[c]| + (1) |cpd00070[c]|
rxn05323	Tetradecanoyl-[acyl-carrier protein]:malonyl-CoA	1.3.1.9	Cyan7425_4281	(1) |NAD|[c] + (1) |Tetradecanoyl-[acyl-carrier protein]|[c] <= (1) |NADH|[c] + (1) |H+|[c] + (1) |(2E)-Tetradecenoyl-[acp]|[c]	(1) |cpd00004[c]| + (1) |cpd00067[c]| + (1) |cpd11467[c]| => (1) |cpd00003[c]| + (1) |cpd11466[c]|
rxn05324	Dodecanoyl-[acyl-carrier protein]:malonyl-CoA	1.3.1.10	Cyan7425_4281	(1) |NAD|[c] + (1) |Dodecanoyl-ACP|[c] <= (1) |NADH|[c] + (1) |H+|[c] + (1) |(2E)-Dodecenoyl-[acp]|[c]	(1) |cpd00004[c]| + (1) |cpd00067[c]| + (1) |cpd11469[c]| => (1) |cpd00003[c]| + (1) |cpd11468[c]|
rxn05325	Octanoyl-[acyl-carrier protein]:malonyl-CoA	1.3.1.10	Cyan7425_4281	(1) |NAD|[c] + (1) |Octanoyl-ACP|[c] <= (1) |NADH|[c] + (1) |H+|[c] + (1) |(2E)-Octenoyl-[acp]|[c]	(1) |cpd00004[c]| + (1) |cpd00067[c]| + (1) |cpd11471[c]| => (1) |cpd00003[c]| + (1) |cpd11470[c]|
rxn05326	Hexanoyl-[acyl-carrier protein]:malonyl-CoA	1.3.1.10	Cyan7425_4281	(1) |NAD|[c] + (1) |Hexanoyl-ACP|[c] <= (1) |NADH|[c] + (1) |H+|[c] + (1) |(2E)-Hexenoyl-[acp]|[c]	(1) |cpd00004[c]| + (1) |cpd00067[c]| + (1) |cpd11473[c]| => (1) |cpd00003[c]| + (1) |cpd11472[c]|
rxn05327	Decanoyl-[acyl-carrier protein]:malonyl-CoA	1.3.1.10	Cyan7425_4281	(1) |NAD|[c] + (1) |Decanoyl-ACP|[c] <= (1) |NADH|[c] + (1) |H+|[c] + (1) |(2E)-Decenoyl-[acp]|[c]	(1) |cpd00004[c]| + (1) |cpd00067[c]| + (1) |cpd11475[c]| => (1) |cpd00003[c]| + (1) |cpd11474[c]|
rxn05328	Hexadecanoyl-[acyl-carrier protein]:malonyl-CoA	1.3.1.10	Cyan7425_4281	(1) |NAD|[c] + (1) |hexadecanoyl-acp|[c] <= (1) |NADH|[c] + (1) |H+|[c] + (1) |(2E)-Hexadecenoyl-[acp]|[c]	(1) |cpd00004[c]| + (1) |cpd00067[c]| + (1) |cpd11477[c]| => (1) |cpd00003[c]| + (1) |cpd11476[c]|
rxn05329	(3R)-3-Hydroxybutanoyl-[acyl-carrier-protein] hydro-lyase	4.2.1.58	Cyan7425_4499	(1) |(R)-3-Hydroxybutanoyl-[acyl-carrier protein]|[c] => (1) |H2O|[c] + (1) |But-2-enoyl-[acyl-carrier protein]|[c]	(1) |cpd11478[c]| => (1) |cpd00001[c]| + (1) |cpd11465[c]|
rxn05330	(3R)-3-Hydroxybutanoyl-[acyl-carrier-protein] hydro-lyase	4.2.1.58	Cyan7425_4499	(1) |D-3-Hydroxyhexanoyl-[acp]|[c] => (1) |H2O|[c] + (1) |(2E)-Hexenoyl-[acp]|[c]	(1) |cpd11479[c]| => (1) |cpd00001[c]| + (1) |cpd11473[c]|
rxn05331	(3R)-3-Hydroxybutanoyl-[acyl-carrier-protein] hydro-lyase	4.2.1.58	Cyan7425_4499	(1) |D-3-Hydroxydodecanoyl-[acp]|[c] => (1) |H2O|[c] + (1) |(2E)-Dodecenoyl-[acp]|[c]	(1) |cpd11480[c]| => (1) |cpd00001[c]| + (1) |cpd11469[c]|
rxn05332	(3R)-3-Hydroxypalmitoyl-[acyl-carrier-protein] hydro-lyase	4.2.1.58	Cyan7425_4499	(1) |R-3-hydroxypalmitoyl-acyl-carrierprotein-|[c] => (1) |H2O|[c] + (1) |(2E)-Hexadecenoyl-[acp]|[c]	(1) |cpd11481[c]| => (1) |cpd00001[c]| + (1) |cpd11477[c]|
rxn05333	(3R)-3-Hydroxybutanoyl-[acyl-carrier-protein] hydro-lyase	4.2.1.58	Cyan7425_4499	(1) |(R)-3-Hydroxydecanoyl-[acyl-carrier protein]|[c] => (1) |H2O|[c] + (1) |(2E)-Decenoyl-[acp]|[c]	(1) |cpd11482[c]| => (1) |cpd00001[c]| + (1) |cpd11475[c]|
rxn05334	(3R)-3-Hydroxybutanoyl-[acyl-carrier-protein] hydro-lyase	4.2.1.58	Cyan7425_4499	(1) |(R)-3-Hydroxyoctanoyl-[acyl-carrier protein]|[c] => (1) |H2O|[c] + (1) |(2E)-Octenoyl-[acp]|[c]	(1) |cpd11483[c]| => (1) |cpd00001[c]| + (1) |cpd11471[c]|
rxn05335	(3R)-3-Hydroxypalmitoyl-[acyl-carrier-protein] hydro-lyase	4.2.1.61	Cyan7425_4499	(1) |(R)-3-Hydroxytetradecanoyl-[acyl-carrier protein]|[c] => (1) |H2O|[c] + (1) |(2E)-Tetradecenoyl-[acp]|[c]	(1) |cpd11484[c]| => (1) |cpd00001[c]| + (1) |cpd11467[c]|
rxn05336	(3R)-3-Hydroxypalmitoyl-[acyl-carrier-protein]:NADP+ oxidoreductase	1.1.1.100	Cyan7425_1782	(1) |NADP|[c] + (1) |R-3-hydroxypalmitoyl-acyl-carrierprotein-|[c] <= (1) |NADPH|[c] + (1) |H+|[c] + (1) |3-oxohexadecanoyl-acp|[c]	(1) |cpd00005[c]| + (1) |cpd00067[c]| + (1) |cpd11485[c]| => (1) |cpd00006[c]| + (1) |cpd11481[c]|
rxn05337	(3R)-3-Hydroxyhexanoyl-[acyl-carrier-protein]:NADP+ oxidoreductase	1.1.1.100	Cyan7425_1782	(1) |NADP|[c] + (1) |D-3-Hydroxyhexanoyl-[acp]|[c] <= (1) |NADPH|[c] + (1) |H+|[c] + (1) |3-Oxohexanoyl-[acp]|[c]	(1) |cpd00005[c]| + (1) |cpd00067[c]| + (1) |cpd11486[c]| => (1) |cpd00006[c]| + (1) |cpd11479[c]|
rxn05338	(3R)-3-Hydroxydecanoyl-[acyl-carrier-protein]:NADP+ oxidoreductase	1.1.1.100	Cyan7425_1782	(1) |NADP|[c] + (1) |(R)-3-Hydroxydecanoyl-[acyl-carrier protein]|[c] <= (1) |NADPH|[c] + (1) |H+|[c] + (1) |3-oxodecanoyl-acp|[c]	(1) |cpd00005[c]| + (1) |cpd00067[c]| + (1) |cpd11487[c]| => (1) |cpd00006[c]| + (1) |cpd11482[c]|
rxn05339	(3R)-3-Hydroxybutanoyl-[acyl-carrier protein]:NADP+ oxidoreductase	1.1.1.100	Cyan7425_1782	(1) |NADP|[c] + (1) |(R)-3-Hydroxybutanoyl-[acyl-carrier protein]|[c] <= (1) |NADPH|[c] + (1) |H+|[c] + (1) |Acetoacetyl-ACP|[c]	(1) |cpd00005[c]| + (1) |cpd00067[c]| + (1) |cpd11488[c]| => (1) |cpd00006[c]| + (1) |cpd11478[c]|
rxn05340	(3R)-3-Hydroxydodecanoyl-[acyl-carrier-protein]:NADP+ oxidoreductase	1.1.1.100	Cyan7425_1782	(1) |NADP|[c] + (1) |D-3-Hydroxydodecanoyl-[acp]|[c] <= (1) |NADPH|[c] + (1) |H+|[c] + (1) |3-oxododecanoyl-acp|[c]	(1) |cpd00005[c]| + (1) |cpd00067[c]| + (1) |cpd11489[c]| => (1) |cpd00006[c]| + (1) |cpd11480[c]|
rxn05341	(3R)-3-Hydroxyoctanoyl-[acyl-carrier-protein]:NADP+ oxidoreductase	1.1.1.100	Cyan7425_1782	(1) |NADP|[c] + (1) |(R)-3-Hydroxyoctanoyl-[acyl-carrier protein]|[c] <= (1) |NADPH|[c] + (1) |H+|[c] + (1) |3-oxooctanoyl-acp|[c]	(1) |cpd00005[c]| + (1) |cpd00067[c]| + (1) |cpd11490[c]| => (1) |cpd00006[c]| + (1) |cpd11483[c]|
rxn05342	(3R)-3-Hydroxytetradecanoyl-[acyl-carrier-protein]:NADP+	1.1.1.100	Cyan7425_1782	(1) |NADP|[c] + (1) |(R)-3-Hydroxytetradecanoyl-[acyl-carrier protein]|[c] <= (1) |NADPH|[c] + (1) |H+|[c] + (1) |3-oxotetradecanoyl-acp|[c]	(1) |cpd00005[c]| + (1) |cpd00067[c]| + (1) |cpd11491[c]| => (1) |cpd00006[c]| + (1) |cpd11484[c]|
rxn05343	Octanoyl-[acyl-carrier protein]:malonyl-[acyl-carrier-protein]	2.3.1.41	(Cyan7425_4505 or Cyan7425_4505)	(1) |H+|[c] + (1) |Octanoyl-ACP|[c] + (1) |Malonyl-[acyl-carrier protein]|[c] => (1) |CO2|[c] + (1) |3-oxodecanoyl-acp|[c] + (1) |ACP|[c]	(1) |cpd00067[c]| + (1) |cpd11470[c]| + (1) |cpd11492[c]| => (1) |cpd00011[c]| + (1) |cpd11487[c]| + (1) |cpd11493[c]|
rxn05344	Tetradecanoyl-[acyl-carrier protein]:malonyl-[acyl-carrier-protein]	2.3.1.41	(Cyan7425_4505 or Cyan7425_4505)	(1) |H+|[c] + (1) |Tetradecanoyl-[acyl-carrier protein]|[c] + (1) |Malonyl-[acyl-carrier protein]|[c] => (1) |CO2|[c] + (1) |3-oxohexadecanoyl-acp|[c] + (1) |ACP|[c]	(1) |cpd00067[c]| + (1) |cpd11466[c]| + (1) |cpd11492[c]| => (1) |cpd00011[c]| + (1) |cpd11485[c]| + (1) |cpd11493[c]|
rxn05345	dodecanoyl-[acyl-carrier-protein]:malonyl-[acyl-carrier-protein]	2.3.1.41	(Cyan7425_4505 or Cyan7425_4505)	(1) |H+|[c] + (1) |Dodecanoyl-ACP|[c] + (1) |Malonyl-[acyl-carrier protein]|[c] => (1) |CO2|[c] + (1) |3-oxotetradecanoyl-acp|[c] + (1) |ACP|[c]	(1) |cpd00067[c]| + (1) |cpd11468[c]| + (1) |cpd11492[c]| => (1) |cpd00011[c]| + (1) |cpd11491[c]| + (1) |cpd11493[c]|
rxn05346	butyryl-[acyl-carrier protein]:malonyl-[acyl-carrier-protein]	2.3.1.41	(Cyan7425_4505 or Cyan7425_4505)	(1) |H+|[c] + (1) |Butyryl-ACP|[c] + (1) |Malonyl-[acyl-carrier protein]|[c] => (1) |CO2|[c] + (1) |3-Oxohexanoyl-[acp]|[c] + (1) |ACP|[c]	(1) |cpd00067[c]| + (1) |cpd11464[c]| + (1) |cpd11492[c]| => (1) |cpd00011[c]| + (1) |cpd11486[c]| + (1) |cpd11493[c]|
rxn05347	Acyl-[acyl-carrier-protein]:malonyl-[acyl-carrier-protein]	2.3.1.41	Cyan7425_4505	(1) |H+|[c] + (1) |Malonyl-[acyl-carrier protein]|[c] + (1) |Acetyl-ACP|[c] => (1) |CO2|[c] + (1) |Acetoacetyl-ACP|[c] + (1) |ACP|[c]	(1) |cpd00067[c]| + (1) |cpd11492[c]| + (1) |cpd11494[c]| => (1) |cpd00011[c]| + (1) |cpd11488[c]| + (1) |cpd11493[c]|
rxn05348	Decanoyl-[acyl-carrier protein]:malonyl-[acyl-carrier-protein]	2.3.1.41	(Cyan7425_4505 or Cyan7425_4505)	(1) |H+|[c] + (1) |Decanoyl-ACP|[c] + (1) |Malonyl-[acyl-carrier protein]|[c] => (1) |CO2|[c] + (1) |3-oxododecanoyl-acp|[c] + (1) |ACP|[c]	(1) |cpd00067[c]| + (1) |cpd11474[c]| + (1) |cpd11492[c]| => (1) |cpd00011[c]| + (1) |cpd11489[c]| + (1) |cpd11493[c]|
rxn05349	acetyl-CoA:[acyl-carrier-protein] S-acetyltransferase	2.3.1.38	Cyan7425_2500	(1) |Acetyl-CoA|[c] + (1) |ACP|[c] => (1) |CoA|[c] + (1) |Acetyl-ACP|[c]	(1) |cpd00022[c]| + (1) |cpd11493[c]| => (1) |cpd00010[c]| + (1) |cpd11494[c]|
rxn05350	hexanoyl-[acyl-carrier protein]:malonyl-[acyl-carrier-protein]	2.3.1.41	(Cyan7425_4505 or Cyan7425_4505)	(1) |H+|[c] + (1) |Hexanoyl-ACP|[c] + (1) |Malonyl-[acyl-carrier protein]|[c] => (1) |CO2|[c] + (1) |3-oxooctanoyl-acp|[c] + (1) |ACP|[c]	(1) |cpd00067[c]| + (1) |cpd11472[c]| + (1) |cpd11492[c]| => (1) |cpd00011[c]| + (1) |cpd11490[c]| + (1) |cpd11493[c]|
rxn05351	Tetradecanoyl-[acyl-carrier protein]:malonyl-CoA	1.3.1.10	Cyan7425_4281	(1) |NADP|[c] + (1) |Tetradecanoyl-[acyl-carrier protein]|[c] <= (1) |NADPH|[c] + (1) |H+|[c] + (1) |(2E)-Tetradecenoyl-[acp]|[c]	(1) |cpd00005[c]| + (1) |cpd00067[c]| + (1) |cpd11467[c]| => (1) |cpd00006[c]| + (1) |cpd11466[c]|
rxn05353	Butyryl-[acyl-carrier protein]:malonyl-CoA	1.3.1.10	Cyan7425_4281	(1) |NADP|[c] + (1) |Butyryl-ACP|[c] <= (1) |NADPH|[c] + (1) |H+|[c] + (1) |But-2-enoyl-[acyl-carrier protein]|[c]	(1) |cpd00005[c]| + (1) |cpd00067[c]| + (1) |cpd11465[c]| => (1) |cpd00006[c]| + (1) |cpd11464[c]|
rxn07576	3oxoacyl-acp synthase (c18:0)	2.3.1.41	Cyan7425_4505	(1) |hexadecanoyl-acp|[c] + (1) |Malonyl-[acyl-carrier protein]|[c] => (1) |CO2|[c] + (1) |ACP|[c] + (1) |3-Oxostearoyl-[acp]|[c]	(1) |cpd11476[c]| + (1) |cpd11492[c]| => (1) |cpd00011[c]| + (1) |cpd11493[c]| + (1) |cpd14938[c]|
rxn07577	3oxoacyl-acp reductase (c18:0)	1.1.1.100	Cyan7425_1782	(1) |NADPH|[c] + (1) |H+|[c] + (1) |3-Oxostearoyl-[acp]|[c] => (1) |NADP|[c] + (1) |3-Hydroxystearoyl-[acp]|[c]	(1) |cpd00005[c]| + (1) |cpd00067[c]| + (1) |cpd14938[c]| => (1) |cpd00006[c]| + (1) |cpd14939[c]|
rxn07578	3hydroxyacyl-acp dehydratase (c18:0)	4.2.1.61	Cyan7425_4499	(1) |3-Hydroxystearoyl-[acp]|[c] => (1) |H2O|[c] + (1) |(2E)-Octadecenoyl-[acp]|[c]	(1) |cpd14939[c]| => (1) |cpd00001[c]| + (1) |cpd14940[c]|
rxn07579	rxn07579	1.3.1.10	Cyan7425_4281	(1) |NADH|[c] + (1) |H+|[c] + (1) |(2E)-Octadecenoyl-[acp]|[c] => (1) |NAD|[c] + (1) |Stearoyl-[acyl-carrier protein]|[c]	(1) |cpd00004[c]| + (1) |cpd00067[c]| + (1) |cpd14940[c]| => (1) |cpd00003[c]| + (1) |cpd12458[c]|
rxn05465	malonyl-ACP:[acyl-carrier-protein] transferase	2.3.1.39	(Cyan7425_3992)	(1) |Malonyl-CoA|[c] + (1) |ACP|[c] => (1) |CoA|[c] + (1) |Malonyl-[acyl-carrier protein]|[c]	(1) |cpd00070[c]| + (1) |cpd11493[c]| => (1) |cpd00010[c]| + (1) |cpd11492[c]|
rxn08766	beta-ketoacyl-ACP synthase	2.3.1.41	Cyan7425_2500	(1) |Acetyl-CoA|[c] + (1) |H+|[c] + (1) |Malonyl-[acyl-carrier protein]|[c] => (1) |CoA|[c] + (1) |CO2|[c] + (1) |Acetoacetyl-ACP|[c]	(1) |cpd00022[c]| + (1) |cpd00067[c]| + (1) |cpd11492[c]| => (1) |cpd00010[c]| + (1) |cpd00011[c]| + (1) |cpd11488[c]|
rxn00299	GTP cyclohydrolase I	3.5.4.16	(Cyan7425_0402)	(1) |H2O|[c] + (1) |GTP|[c] => (1) |Formate|[c] + (1) |H+|[c] + (1) |7,8-Dihydroneopterin 3'-triphosphate|[c]	(1) |cpd00001[c]| + (1) |cpd00038[c]| => (1) |cpd00047[c]| + (1) |cpd00067[c]| + (1) |cpd02978[c]|
rxn00686	5,6,7,8-Tetrahydrofolate:NADP+ oxidoreductase	1.5.1.3	Cyan7425_4407	(1) |NADP|[c] + (1) |Tetrahydrofolate|[c] <=> (1) |NADPH|[c] + (1) |H+|[c] + (1) |Dihydrofolate|[c]	(1) |cpd00006[c]| + (1) |cpd00087[c]| <=> (1) |cpd00005[c]| + (1) |cpd00067[c]| + (1) |cpd00330[c]|
rxn00691	10-Formyltetrahydrofolate amidohydrolase	3.5.1.10	Cyan7425_4033	(1) |H2O|[c] + (1) |10-Formyltetrahydrofolate|[c] => (1) |Formate|[c] + (1) |H+|[c] + (1) |Tetrahydrofolate|[c]	(1) |cpd00001[c]| + (1) |cpd00201[c]| => (1) |cpd00047[c]| + (1) |cpd00067[c]| + (1) |cpd00087[c]|
rxn00907	5,10-methylenetetrahydrofolate:NADP+ oxidoreductase	1.5.1.5	Cyan7425_0973	(1) |NADP|[c] + (1) |5-10-Methylenetetrahydrofolate|[c] <=> (1) |NADPH|[c] + (1) |5-10-Methenyltetrahydrofolate|[c]	(1) |cpd00006[c]| + (1) |cpd00125[c]| <=> (1) |cpd00005[c]| + (1) |cpd00347[c]|
rxn00909	5-Methyltetrahyfrofolate:(acceptor) oxidoreductase	1.5.1.20	Cyan7425_1687	(1) |5-10-Methylenetetrahydrofolate|[c] + (1) |FADH2|[c] <=> (1) |FAD|[c] + (1) |5-Methyltetrahydrofolate|[c]	(1) |cpd00125[c]| + (1) |cpd00982[c]| <=> (1) |cpd00015[c]| + (1) |cpd00345[c]|
rxn00910	5-methyltetrahydrofolate:NADP+ oxidoreductase	1.7.99.5	Cyan7425_1687	(1) |NADP|[c] + (1) |5-Methyltetrahydrofolate|[c] <= (1) |NADPH|[c] + (2) |H+|[c] + (1) |5-10-Methylenetetrahydrofolate|[c]	(1) |cpd00005[c]| + (2) |cpd00067[c]| + (1) |cpd00125[c]| => (1) |cpd00006[c]| + (1) |cpd00345[c]|
rxn01211	5,10-Methenyltetrahydrofolate 5-hydrolase(decyclizing)	3.5.4.9	Cyan7425_0973	(1) |H2O|[c] + (1) |5-10-Methenyltetrahydrofolate|[c] <=> (1) |H+|[c] + (1) |10-Formyltetrahydrofolate|[c]	(1) |cpd00001[c]| + (1) |cpd00347[c]| <=> (1) |cpd00067[c]| + (1) |cpd00201[c]|
rxn01603	7,8-dihydropteroate:L-glutamate ligase (ADP-forming)	6.3.2.12	Cyan7425_4359	(1) |ATP|[c] + (1) |L-Glutamate|[c] + (1) |Dihydropteroate|[c] => (1) |ADP|[c] + (1) |Phosphate|[c] + (1) |H+|[c] + (1) |Dihydrofolate|[c]	(1) |cpd00002[c]| + (1) |cpd00023[c]| + (1) |cpd00683[c]| => (1) |cpd00008[c]| + (1) |cpd00009[c]| + (1) |cpd00067[c]| + (1) |cpd00330[c]|
rxn01652	S-Aminomethyldihydrolipoylprotein:(6S)-tetrahydrofolate	2.1.2.10	(Cyan7425_2547 or Cyan7425_2037)	(1) |H2O|[c] + (1) |5-10-Methenyltetrahydrofolate|[c] => (1) |H+|[c] + (1) |5-Formyltetrahydrofolate|[c]	(1) |cpd00001[c]| + (1) |cpd00347[c]| => (1) |cpd00067[c]| + (1) |cpd02197[c]|
rxn01653	5-Formyltetrahydrofolate cyclo-ligase (ADP-forming)	6.3.3.2	Cyan7425_3551	(1) |ATP|[c] + (1) |5-Formyltetrahydrofolate|[c] => (1) |ADP|[c] + (1) |Phosphate|[c] + (1) |5-10-Methenyltetrahydrofolate|[c]	(1) |cpd00002[c]| + (1) |cpd02197[c]| => (1) |cpd00008[c]| + (1) |cpd00009[c]| + (1) |cpd00347[c]|
rxn02200	2-Amino-4-hydroxy-6-hydroxymethyl-7,8-dihydropteridine:4-	2.5.1.15	Cyan7425_2076	(1) |4-Aminobenzoate|[c] + (1) |6-hydroxymethyl dihydropterin|[c] => (1) |H2O|[c] + (1) |Dihydropteroate|[c]	(1) |cpd00443[c]| + (1) |cpd00954[c]| => (1) |cpd00001[c]| + (1) |cpd00683[c]|
rxn02201	2-Amino-4-hydroxy-6-hydroxymethyl-7,8-dihydropteridine-	2.5.1.15	Cyan7425_2076	(1) |4-Aminobenzoate|[c] + (1) |7,8-Dihydropterin pyrophosphate|[c] => (1) |PPi|[c] + (1) |Dihydropteroate|[c]	(1) |cpd00443[c]| + (1) |cpd02920[c]| => (1) |cpd00012[c]| + (1) |cpd00683[c]|
rxn02503	ATP:2-amino-4-hydroxy-6-hydroxymethyl-7,8-dihydropteridine	2.7.6.3	Cyan7425_0236	(1) |ATP|[c] + (1) |6-hydroxymethyl dihydropterin|[c] => (1) |AMP|[c] + (1) |7,8-Dihydropterin pyrophosphate|[c]	(1) |cpd00002[c]| + (1) |cpd00954[c]| => (1) |cpd00018[c]| + (1) |cpd02920[c]|
rxn02504	2-Amino-4-hydroxy-6-(D-erythro-1,2,3-trihydroxypropyl)-7,8-	4.1.2.25	Cyan7425_1072	(1) |Dihydroneopterin|[c] => (1) |Glycolaldehyde|[c] + (1) |6-hydroxymethyl dihydropterin|[c]	(1) |cpd02961[c]| => (1) |cpd00229[c]| + (1) |cpd00954[c]|
rxn02986	2-Amino-4-hydroxy-6-(erythro-1,2,3-trihydroxypropyl)	4.2.3.12	(Cyan7425_0432)	(1) |7,8-Dihydroneopterin 3'-triphosphate|[c] => (1) |H+|[c] + (1) |Triphosphate|[c] + (1) |6-Pyruvoyltetrahydropterin|[c]	(1) |cpd02978[c]| => (1) |cpd00067[c]| + (1) |cpd00421[c]| + (1) |cpd02315[c]|
rxn03167	2-Amino-4-hydroxy-6-(erythro-1,2,3-trihydroxypropyl)	3.1.3.1	Cyan7425_1644 and Cyan7425_1386	(3) |H2O|[c] + (1) |7,8-Dihydroneopterin 3'-triphosphate|[c] => (3) |Phosphate|[c] + (2) |H+|[c] + (1) |Dihydroneopterin|[c]	(3) |cpd00001[c]| + (1) |cpd02978[c]| => (3) |cpd00009[c]| + (2) |cpd00067[c]| + (1) |cpd02961[c]|
rxn04954	5-methyltetrahydrofolate:NAD+ oxidoreductase	1.5.1.20	Cyan7425_1687	(1) |NAD|[c] + (1) |5-Methyltetrahydrofolate|[c] <= (1) |NADH|[c] + (2) |H+|[c] + (1) |5-10-Methylenetetrahydrofolate|[c]	(1) |cpd00004[c]| + (2) |cpd00067[c]| + (1) |cpd00125[c]| => (1) |cpd00003[c]| + (1) |cpd00345[c]|
rxn09498	glycine-cleavage system (lipoamide) irreversible, mitochondrial	2.1.2.10	Cyan7425_2036 and Cyan7425_2217 and Cyan7425_5041 and (Cyan7425_2547 or Cyan7425_2037)	(1) |Tetrahydrofolate|[c] + (1) |S-aminomethyldihydrolipoamide|[c] => (1) |NH3|[c] + (1) |5-10-Methylenetetrahydrofolate|[c] + (1) |Dihydrolipoamide|[c]	(1) |cpd00087[c]| + (1) |cpd15217[c]| => (1) |cpd00013[c]| + (1) |cpd00125[c]| + (1) |cpd00449[c]|
rxn00547	ATP:D-fructose 6-phosphotransferase	2.7.1.4	Cyan7425_1030	(1) |ATP|[c] + (1) |D-Fructose|[c] => (1) |ADP|[c] + (1) |D-fructose-6-phosphate|[c]	(1) |cpd00002[c]| + (1) |cpd00082[c]| => (1) |cpd00008[c]| + (1) |cpd00072[c]|
rxn00559	D-Mannose-6-phosphate ketol-isomerase	5.3.1.8	(Cyan7425_3828)	(1) |D-mannose-6-phosphate|[c] <=> (1) |D-fructose-6-phosphate|[c]	(1) |cpd00235[c]| <=> (1) |cpd00072[c]|
rxn00640	GDP:D-mannose-1-phosphate guanylyltransferase	2.7.7.22	Cyan7425_3610	(1) |GDP|[c] + (1) |D-Mannose 1-phosphate|[c] => (1) |Phosphate|[c] + (1) |H+|[c] + (1) |GDP-mannose|[c]	(1) |cpd00031[c]| + (1) |cpd00485[c]| => (1) |cpd00009[c]| + (1) |cpd00067[c]| + (1) |cpd00083[c]|
rxn00641	GTP:alpha-D-mannose-1-phosphate guanylyltransferase	2.7.7.13	Cyan7425_1501	(1) |GTP|[c] + (1) |H+|[c] + (1) |D-Mannose 1-phosphate|[c] => (1) |PPi|[c] + (1) |GDP-mannose|[c]	(1) |cpd00038[c]| + (1) |cpd00067[c]| + (1) |cpd00485[c]| => (1) |cpd00012[c]| + (1) |cpd00083[c]|
rxn00642	GDPmannose 4,6-hydro-lyase	4.2.1.47	(Cyan7425_0211 or Cyan7425_1105)	(1) |GDP-mannose|[c] => (1) |H2O|[c] + (1) |GDP-4-dehydro-D-rhamnose|[c]	(1) |cpd00083[c]| => (1) |cpd00001[c]| + (1) |cpd00900[c]|
rxn01329	D-Mannose 6-phosphate 1,6-phosphomutase	5.4.2.8	(Cyan7425_1501 or Cyan7425_2223)	(1) |D-mannose-6-phosphate|[c] <=> (1) |D-Mannose 1-phosphate|[c]	(1) |cpd00235[c]| <=> (1) |cpd00485[c]|
rxn01870	D-Fructose 1-phosphate D-glyceraldehyde-3-phosphate-lyase	4.1.2.13	(Cyan7425_2029)	(1) |D-fructose-1-phosphate|[c] <=> (1) |Glycerone-phosphate|[c] + (1) |D-Glyceraldehyde|[c]	(1) |cpd00802[c]| <=> (1) |cpd00095[c]| + (1) |cpd00448[c]|
rxn03962	GDP-L-fucose:NADP+ 4-oxidoreductase (3,5-epimerizing)	1.1.1.271	(Cyan7425_0212)	(1) |NADP|[c] + (1) |GDP-L-fucose|[c] <=> (1) |NADPH|[c] + (1) |H+|[c] + (1) |GDP-4-dehydro-D-rhamnose|[c]	(1) |cpd00006[c]| + (1) |cpd00272[c]| <=> (1) |cpd00005[c]| + (1) |cpd00067[c]| + (1) |cpd00900[c]|
rxn00187	L-Glutamate:ammonia ligase (ADP-forming)	6.3.1.2	Cyan7425_1839	(1) |ATP|[c] + (1) |NH3|[c] + (1) |L-Glutamate|[c] => (1) |ADP|[c] + (1) |Phosphate|[c] + (1) |L-Glutamine|[c] + (1) |H+|[c]	(1) |cpd00002[c]| + (1) |cpd00013[c]| + (1) |cpd00023[c]| => (1) |cpd00008[c]| + (1) |cpd00009[c]| + (1) |cpd00053[c]| + (1) |cpd00067[c]|
rxn00190	Deamido-NAD+:L-glutamine amido-ligase (AMP-forming)	6.3.5.1	Cyan7425_2239	(1) |H2O|[c] + (1) |ATP|[c] + (1) |L-Glutamine|[c] + (1) |Deamido-NAD|[c] => (1) |NAD|[c] + (1) |PPi|[c] + (1) |AMP|[c] + (1) |L-Glutamate|[c] + (1) |H+|[c]	(1) |cpd00001[c]| + (1) |cpd00002[c]| + (1) |cpd00053[c]| + (1) |cpd00638[c]| => (1) |cpd00003[c]| + (1) |cpd00012[c]| + (1) |cpd00018[c]| + (1) |cpd00023[c]| + (1) |cpd00067[c]|
rxn00193	L-Glutamate racemase	5.1.1.3	Cyan7425_1276	(1) |L-Glutamate|[c] <=> (1) |D-Glutamate|[c]	(1) |cpd00023[c]| <=> (1) |cpd00186[c]|
rxn00555	L-Glutamine:D-fructose-6-phosphate aminotransferase (hexose	2.6.1.16	Cyan7425_2634	(1) |L-Glutamine|[c] + (1) |D-fructose-6-phosphate|[c] => (1) |L-Glutamate|[c] + (1) |D-Glucosamine phosphate|[c]	(1) |cpd00053[c]| + (1) |cpd00072[c]| => (1) |cpd00023[c]| + (1) |cpd00288[c]|
rxn06436	L-Glutamate:tRNA(Gln) ligase (AMP-forming)	6.1.1.17	Cyan7425_3196	(1) |ATP|[c] + (1) |L-Glutamate|[c] + (1) |tRNA(Gln)|[c] => (1) |PPi|[c] + (1) |AMP|[c] + (1) |L-Glutamyl-tRNA(Gln)|[c]	(1) |cpd00002[c]| + (1) |cpd00023[c]| + (1) |cpd11911[c]| => (1) |cpd00012[c]| + (1) |cpd00018[c]| + (1) |cpd12828[c]|
rxn06520	Glu-tRNA(Gln):L-glutamine amido-ligase(ADP-forming)	6.3.5.7	Cyan7425_1438 and Cyan7425_0551 and Cyan7425_2535	(1) |ADP|[c] + (1) |H+|[c] + (1) |Phosphate|[c] + (1) |L-Glutamate|[c] + (1) |Gln-tRNA(Gln)|[c] <= (1) |ATP|[c] + (1) |L-Glutamine|[c] + (1) |L-Glutamyl-tRNA(Gln)|[c]	(1) |cpd00002[c]| + (1) |cpd00053[c]| + (1) |cpd12828[c]| => (1) |cpd00008[c]| + (1) |cpd00067[c]| + (1) |cpd00009[c]| + (1) |cpd00023[c]| + (1) |cpd12060[c]|
rxn06937	L-Glutamate:tRNA(Glu) ligase (AMP-forming)	6.1.1.17	Cyan7425_3196	(1) |ATP|[c] + (1) |L-Glutamate|[c] + (1) |tRNA-Glu|[c] => (1) |PPi|[c] + (1) |AMP|[c] + (1) |L-Glutamyl-tRNA-Glu|[c]	(1) |cpd00002[c]| + (1) |cpd00023[c]| + (1) |cpd11912[c]| => (1) |cpd00012[c]| + (1) |cpd00018[c]| + (1) |cpd12227[c]|
rxn00086	glutathione:NADP+ oxidoreductase	1.8.1.7	Cyan7425_3289	(1) |NADP|[c] + (2) |Glutathione|[c] <=> (1) |NADPH|[c] + (1) |H+|[c] + (1) |Oxidized glutathione|[c]	(1) |cpd00006[c]| + (2) |cpd00042[c]| <=> (1) |cpd00005[c]| + (1) |cpd00067[c]| + (1) |cpd00111[c]|
rxn00351	gamma-L-Glutamyl-L-cysteine:glycine ligase (ADP-forming)	6.3.2.3	Cyan7425_4828	(1) |ATP|[c] + (1) |Glycine|[c] + (1) |gamma-Glutamylcysteine|[c] => (1) |ADP|[c] + (1) |Phosphate|[c] + (1) |Glutathione|[c] + (1) |H+|[c]	(1) |cpd00002[c]| + (1) |cpd00033[c]| + (1) |cpd00506[c]| => (1) |cpd00008[c]| + (1) |cpd00009[c]| + (1) |cpd00042[c]| + (1) |cpd00067[c]|
rxn00612	sn-Glycerol-3-phosphate:NADP+ 2-oxidoreductase	1.1.1.94	Cyan7425_2777	(1) |NADP|[c] + (1) |Glycerol-3-phosphate|[c] <=> (1) |NADPH|[c] + (1) |H+|[c] + (1) |Glycerone-phosphate|[c]	(1) |cpd00006[c]| + (1) |cpd00080[c]| <=> (1) |cpd00005[c]| + (1) |cpd00067[c]| + (1) |cpd00095[c]|
rxn00743	Glycerone phosphate phosphohydrolase (alkaline optimum)	3.1.3.1	Cyan7425_1644 and Cyan7425_1386	(1) |H2O|[c] + (1) |Glycerone-phosphate|[c] => (1) |Phosphate|[c] + (1) |H+|[c] + (1) |Glycerone|[c]	(1) |cpd00001[c]| + (1) |cpd00095[c]| => (1) |cpd00009[c]| + (1) |cpd00067[c]| + (1) |cpd00157[c]|
rxn00762	Glycerol:NAD+ oxidoreductase	1.1.1.6	Cyan7425_3601	(1) |NAD|[c] + (1) |Glycerol|[c] <=> (1) |NADH|[c] + (1) |H+|[c] + (1) |Glycerone|[c]	(1) |cpd00003[c]| + (1) |cpd00100[c]| <=> (1) |cpd00004[c]| + (1) |cpd00067[c]| + (1) |cpd00157[c]|
rxn01286	D-Glyceraldehyde:NAD+ oxidoreductase	1.2.1.3	Cyan7425_1966	(1) |H2O|[c] + (1) |NAD|[c] + (1) |D-Glyceraldehyde|[c] => (1) |NADH|[c] + (2) |H+|[c] + (1) |Glycerate|[c]	(1) |cpd00001[c]| + (1) |cpd00003[c]| + (1) |cpd00448[c]| => (1) |cpd00004[c]| + (2) |cpd00067[c]| + (1) |cpd00223[c]|
rxn00692	5,10-Methylenetetrahydrofolate:glycine hydroxymethyltransferase	2.1.2.1	Cyan7425_1678	(1) |H2O|[c] + (1) |Glycine|[c] + (1) |5-10-Methylenetetrahydrofolate|[c] <=> (1) |L-Serine|[c] + (1) |Tetrahydrofolate|[c]	(1) |cpd00001[c]| + (1) |cpd00033[c]| + (1) |cpd00125[c]| <=> (1) |cpd00054[c]| + (1) |cpd00087[c]|
rxn01069	O-Phospho-L-homoserine phospho-lyase (adding water)	4.2.3.1	(Cyan7425_4338) or (Cyan7425_5014)	(1) |H2O|[c] + (1) |O-Phospho-L-homoserine|[c] => (1) |Phosphate|[c] + (1) |H+|[c] + (1) |L-Threonine|[c]	(1) |cpd00001[c]| + (1) |cpd00809[c]| => (1) |cpd00009[c]| + (1) |cpd00067[c]| + (1) |cpd00161[c]|
rxn01101	3-Phospho-D-glycerate:NAD+ 2-oxidoreductase	1.1.1.95	Cyan7425_3375	(1) |NAD|[c] + (1) |3-Phosphoglycerate|[c] <=> (1) |NADH|[c] + (1) |H+|[c] + (1) |3-Phosphonooxypyruvate|[c]	(1) |cpd00003[c]| + (1) |cpd00169[c]| <=> (1) |cpd00004[c]| + (1) |cpd00067[c]| + (1) |cpd02069[c]|
rxn01300	ATP:L-homoserine O-phosphotransferase	2.7.1.39	Cyan7425_5245	(1) |ATP|[c] + (1) |L-Homoserine|[c] => (1) |ADP|[c] + (1) |O-Phospho-L-homoserine|[c] + (1) |H+|[c]	(1) |cpd00002[c]| + (1) |cpd00227[c]| => (1) |cpd00008[c]| + (1) |cpd00809[c]| + (1) |cpd00067[c]|
rxn01302	L-Homoserine:NADP+ oxidoreductase	1.1.1.3	Cyan7425_4262	(1) |NADP|[c] + (1) |L-Homoserine|[c] <=> (1) |NADPH|[c] + (1) |H+|[c] + (1) |L-Aspartate4-semialdehyde|[c]	(1) |cpd00006[c]| + (1) |cpd00227[c]| <=> (1) |cpd00005[c]| + (1) |cpd00067[c]| + (1) |cpd00346[c]|
rxn06438	Glycine:tRNA(Gly) ligase (AMP-forming)	6.1.1.14	(Cyan7425_2056 and Cyan7425_4587)	(1) |ATP|[c] + (1) |Glycine|[c] + (1) |tRNA(Gly)|[c] => (1) |PPi|[c] + (1) |AMP|[c] + (1) |Glycyl-tRNA(Gly)|[c]	(1) |cpd00002[c]| + (1) |cpd00033[c]| + (1) |cpd11913[c]| => (1) |cpd00012[c]| + (1) |cpd00018[c]| + (1) |cpd12100[c]|
rxn06446	L-Serine:tRNA(Ser) ligase (AMP-forming)	6.1.1.11	Cyan7425_4645	(1) |ATP|[c] + (1) |L-Serine|[c] + (1) |tRNA(Ser)|[c] => (1) |PPi|[c] + (1) |AMP|[c] + (1) |L-Seryl-tRNA(Ser)|[c]	(1) |cpd00002[c]| + (1) |cpd00054[c]| + (1) |cpd11921[c]| => (1) |cpd00012[c]| + (1) |cpd00018[c]| + (1) |cpd12132[c]|
rxn06447	L-Threonine:tRNA(Thr) ligase (AMP-forming)	6.1.1.3	(Cyan7425_0387)	(1) |ATP|[c] + (1) |L-Threonine|[c] + (1) |tRNA(Thr)|[c] => (1) |PPi|[c] + (1) |AMP|[c] + (1) |L-Threonyl-tRNA(Thr)|[c]	(1) |cpd00002[c]| + (1) |cpd00161[c]| + (1) |cpd11922[c]| => (1) |cpd00012[c]| + (1) |cpd00018[c]| + (1) |cpd12229[c]|
rxn09499	glycine-cleavage complex (lipoamide)	1.4.4.2	Cyan7425_2217	(1) |Glycine|[c] + (1) |H+|[c] + (1) |Lipoamide|[c] <=> (1) |CO2|[c] + (1) |S-aminomethyldihydrolipoamide|[c]	(1) |cpd00033[c]| + (1) |cpd00067[c]| + (1) |cpd00213[c]| <=> (1) |cpd00011[c]| + (1) |cpd15217[c]|
PFK	phosphofructokinase	2.7.1.11	(Cyan7425_2651)	(1) |ATP|[c] + (1) |D-fructose-6-phosphate|[c] => (1) |ADP|[c] + (1) |D-fructose-1,6-bisphosphate|[c] + (1) |H+|[c]	(1) |cpd00002[c]| + (1) |cpd00072[c]| => (1) |cpd00008[c]| + (1) |cpd00290[c]| + (1) |cpd00067[c]|
rxn00147	ATP:pyruvate,water phosphotransferase	2.7.9.2	(Cyan7425_2010 or Cyan7425_2277 or Cyan7425_4726)	(1) |H2O|[c] + (1) |ATP|[c] + (1) |Pyruvate|[c] => (1) |Phosphate|[c] + (1) |AMP|[c] + (1) |Phosphoenolpyruvate|[c] + (1) |H+|[c]	(1) |cpd00001[c]| + (1) |cpd00002[c]| + (1) |cpd00020[c]| => (1) |cpd00009[c]| + (1) |cpd00018[c]| + (1) |cpd00061[c]| + (1) |cpd00067[c]|
rxn00148	ATP:pyruvate O2-phosphotransferase	2.7.1.40	(Cyan7425_1850 or Cyan7425_3905 or Cyan7425_1376)	(1) |ATP|[c] + (1) |Pyruvate|[c] <= (1) |ADP|[c] + (1) |Phosphoenolpyruvate|[c] + (1) |H+|[c]	(1) |cpd00008[c]| + (1) |cpd00061[c]| + (1) |cpd00067[c]| => (1) |cpd00002[c]| + (1) |cpd00020[c]|
rxn00216	Hexokinase	2.7.1.2	Cyan7425_0624	(1) |ATP|[c] + (1) |D-Glucose|[c] => (1) |ADP|[c] + (1) |D-glucose-6-phosphate|[c]	(1) |cpd00002[c]| + (1) |cpd00027[c]| => (1) |cpd00008[c]| + (1) |cpd00079[c]|
rxn00459	2-Phospho-D-glycerate hydro-lyase	4.2.1.11	(Cyan7425_3486)	(1) |2-Phospho-D-glycerate|[c] <=> (1) |H2O|[c] + (1) |Phosphoenolpyruvate|[c]	(1) |cpd00482[c]| <=> (1) |cpd00001[c]| + (1) |cpd00061[c]|
rxn00506	Acetaldehyde:NAD+ oxidoreductase	1.2.1.3	Cyan7425_1966	(1) |H2O|[c] + (1) |NAD|[c] + (1) |Acetaldehyde|[c] => (1) |NADH|[c] + (1) |Acetate|[c] + (2) |H+|[c]	(1) |cpd00001[c]| + (1) |cpd00003[c]| + (1) |cpd00071[c]| => (1) |cpd00004[c]| + (1) |cpd00029[c]| + (2) |cpd00067[c]|
rxn00507	Acetaldehyde:NADP+ oxidoreductase	1.2.1.4	Cyan7425_1966	(1) |H2O|[c] + (1) |NADP|[c] + (1) |Acetaldehyde|[c] => (1) |NADPH|[c] + (1) |Acetate|[c] + (2) |H+|[c]	(1) |cpd00001[c]| + (1) |cpd00006[c]| + (1) |cpd00071[c]| => (1) |cpd00005[c]| + (1) |cpd00029[c]| + (2) |cpd00067[c]|
rxn00536	Ethanol:NADP+ oxidoreductase	1.1.1.2	(Cyan7425_3850 or Cyan7425_4034)	(1) |NADP|[c] + (1) |Ethanol|[c] <=> (1) |NADPH|[c] + (1) |H+|[c] + (1) |Acetaldehyde|[c]	(1) |cpd00006[c]| + (1) |cpd00363[c]| <=> (1) |cpd00005[c]| + (1) |cpd00067[c]| + (1) |cpd00071[c]|
rxn00548	D-Fructose-6-phosphate D-erythrose-4-phosphate-lyase	4.1.2.22	(Cyan7425_0802 or Cyan7425_2009)	(1) |Phosphate|[c] + (1) |D-fructose-6-phosphate|[c] => (1) |H2O|[c] + (1) |Acetylphosphate|[c] + (1) |D-Erythrose4-phosphate|[c]	(1) |cpd00009[c]| + (1) |cpd00072[c]| => (1) |cpd00001[c]| + (1) |cpd00196[c]| + (1) |cpd00236[c]|
rxn00549	D-Fructose-1,6-bisphosphate 1-phosphohydrolase	3.1.3.11	(Cyan7425_3429 or Cyan7425_3502)	(1) |H2O|[c] + (1) |D-fructose-1,6-bisphosphate|[c] => (1) |Phosphate|[c] + (1) |H+|[c] + (1) |D-fructose-6-phosphate|[c]	(1) |cpd00001[c]| + (1) |cpd00290[c]| => (1) |cpd00009[c]| + (1) |cpd00067[c]| + (1) |cpd00072[c]|
rxn00558	D-Glucose-6-phosphate ketol-isomerase	5.3.1.9	(Cyan7425_0747)	(1) |D-glucose-6-phosphate|[c] <=> (1) |D-fructose-6-phosphate|[c]	(1) |cpd00079[c]| <=> (1) |cpd00072[c]|
rxn00704	alpha-D-Glucose 1-phosphate 1,6-phosphomutase	5.4.2.2	Cyan7425_0424	(1) |D-Glucose 1-phosphate|[c] <=> (1) |D-glucose-6-phosphate|[c]	(1) |cpd00089[c]| <=> (1) |cpd00079[c]|
rxn00747	D-Glyceraldehyde-3-phosphate ketol-isomerase	5.3.1.1	Cyan7425_3369	(1) |Glyceraldehyde3-phosphate|[c] <=> (1) |Glycerone-phosphate|[c]	(1) |cpd00102[c]| <=> (1) |cpd00095[c]|
rxn00781	D-Glyceraldehyde-3-phosphate:NAD+ oxidoreductase(phosphorylating)	1.2.1.12	(Cyan7425_0425)	(1) |NAD|[c] + (1) |Phosphate|[c] + (1) |Glyceraldehyde3-phosphate|[c] <= (1) |NADH|[c] + (1) |1,3-Bisphospho-D-glycerate|[c] + (1) |H+|[c]	(1) |cpd00004[c]| + (1) |cpd00203[c]| + (1) |cpd00067[c]| => (1) |cpd00003[c]| + (1) |cpd00009[c]| + (1) |cpd00102[c]|
rxn00782	D-Glyceraldehyde-3-phosphate:NADP+ oxidoreductase(phosphorylating)	1.2.1.13	(Cyan7425_0425)	(1) |NADP|[c] + (1) |Phosphate|[c] + (1) |Glyceraldehyde3-phosphate|[c] <= (1) |NADPH|[c] + (1) |1,3-Bisphospho-D-glycerate|[c] + (1) |H+|[c]	(1) |cpd00005[c]| + (1) |cpd00203[c]| + (1) |cpd00067[c]| => (1) |cpd00006[c]| + (1) |cpd00009[c]| + (1) |cpd00102[c]|
rxn00786	D-Fructose-1,6-bisphosphate D-glyceraldehyde-3-phosphate-lyase	4.1.2.13	(Cyan7425_2029)	(1) |D-fructose-1,6-bisphosphate|[c] <=> (1) |Glycerone-phosphate|[c] + (1) |Glyceraldehyde3-phosphate|[c]	(1) |cpd00290[c]| <=> (1) |cpd00095[c]| + (1) |cpd00102[c]|
rxn01100	ATP:3-phospho-D-glycerate 1-phosphotransferase	2.7.2.3	Cyan7425_0958	(1) |ATP|[c] + (1) |3-Phosphoglycerate|[c] <=> (1) |ADP|[c] + (1) |1,3-Bisphospho-D-glycerate|[c]	(1) |cpd00002[c]| + (1) |cpd00169[c]| <=> (1) |cpd00008[c]| + (1) |cpd00203[c]|
rxn01103	3-Phospho-D-glyceroyl phosphate phosphohydrolase	3.6.1.7	Cyan7425_4329	(1) |H2O|[c] + (1) |1,3-Bisphospho-D-glycerate|[c] => (1) |Phosphate|[c] + (2) |H+|[c] + (1) |3-Phosphoglycerate|[c]	(1) |cpd00001[c]| + (1) |cpd00203[c]| => (1) |cpd00009[c]| + (2) |cpd00067[c]| + (1) |cpd00169[c]|
rxn01106	2-Phospho-D-glycerate 2,3-phosphomutase	5.4.2.1	(Cyan7425_4040 or Cyan7425_1508)	(1) |2-Phospho-D-glycerate|[c] <=> (1) |3-Phosphoglycerate|[c]	(1) |cpd00482[c]| <=> (1) |cpd00169[c]|
rxn05938	pyruvate synthase	1.2.7.1	Cyan7425_4369	(1) |CO2|[c] + (1) |Acetyl-CoA|[c] + (1) |H+|[c] + (2) |Reduced ferredoxin|[c] <= (1) |CoA|[c] + (1) |Pyruvate|[c] + (2) |Oxidized ferredoxin|[c]	(1) |cpd00010[c]| + (1) |cpd00020[c]| + (2) |cpfdxo22[c]| => (1) |cpd00011[c]| + (1) |cpd00022[c]| + (1) |cpd00067[c]| + (2) |cpfdxr22[c]|
[truncated: 1,128 more rows]

## Sheet: 7822 - Cyj826
Reaction	Reaction Name	Enzyme (EC)	Gene Association	Equation	Equation (IDs)
[truncated: 1,258 more rows]

## Sheet: 8801 - iCyp752
Reaction	Reaction Name	Enzyme (EC)	Gene Association	Equation	Equation (IDs)
[truncated: 1,172 more rows]

[truncated: 3 more sheets: 8802 - iCyh755, Metabolites, Compartments]
