# Supplementary material for: Rapid construction of metabolic models for a family of Cyanobacteria using a multiple source annotation workflow
Source: BMC Syst Biol. 2013 Dec 27;7:142. doi: 10.1186/1752-0509-7-142 (PMC3880981; doi:10.1186/1752-0509-7-142)
Supplement: Additional file 2 — A zipped file containing all five genome-scale reconstructions (iCyc792, iCyn731, iCyj826, iCyp752, and iCyh755), along with GPR and metabolite information in SBML format. [file 1752-0509-7-142-S2.zip]

Archive with 13 entries (10 files):
- Additional File 2/
- Additional File 2/7424 iCyc.xml
- __MACOSX/
- __MACOSX/Additional File 2/
- __MACOSX/Additional File 2/._7424 iCyc.xml
- Additional File 2/7425 iCyn.xml
- __MACOSX/Additional File 2/._7425 iCyn.xml
- Additional File 2/7822 iCyj.xml
- __MACOSX/Additional File 2/._7822 iCyj.xml
- Additional File 2/8801 iCyp.xml
- __MACOSX/Additional File 2/._8801 iCyp.xml
- Additional File 2/8802 iCyh.xml
- __MACOSX/Additional File 2/._8802 iCyh.xml
