# Supplementary material for: Rapid construction of metabolic models for a family of Cyanobacteria using a multiple source annotation workflow
Source: BMC Syst Biol. 2013 Dec 27;7:142. doi: 10.1186/1752-0509-7-142 (PMC3880981; doi:10.1186/1752-0509-7-142)
Supplement: Additional file 3 — List of retrieved EC numbers which were not associated with any reactions in the SEED subset of reactions used for draft model development. [file 1752-0509-7-142-S3.xlsx]

## Sheet: Additional File 3
Cyanothece PCC 7424	Cyanothece PCC 7425	Cyanothece PCC 7822	Cyanothece PCC 8801	Cyanothece PCC 8802
1.17.7.1	1.1.5.4	1.17.7.1	1.17.7.1	1.17.7.1
1.3.1.34	1.17.7.1	1.7.1.13	1.2.99.2	1.2.99.2
1.3.98.1	1.3.1.83	1.97.1.4	1.3.98.1	2.1.1.163
1.6.99.5	1.3.8.1	2.1.1.163	1.97.1.12	2.1.1.171
1.7.1.13	1.6.99.5	2.1.1.171	2.1.1.163	2.1.1.176
1.97.1.12	1.97.1.12	2.3.2.6	2.1.1.171	2.1.1.182
1.97.1.4	1.97.1.4	2.4.1.129	2.1.1.176	2.1.1.207
2.1.1.199	2.1.1.163	2.4.1.19	2.1.1.182	2.1.1.61
2.1.1.228	2.1.1.171	2.5.1.8	2.1.1.192	2.3.2.6
2.1.1.61	2.1.1.176	2.7.11.1	2.1.1.199	2.4.1.129
2.3.2.6	2.1.1.182	2.7.7.21	2.1.1.207	2.5.1.72
2.4.1.129	2.1.1.199	2.7.7.25	2.1.1.61	2.5.1.74
2.4.1.19	2.1.1.207	2.7.7.49	2.3.2.6	2.5.1.75
2.5.1.72	2.1.1.228	2.7.7.6	2.4.1.129	2.7.1.123
2.5.1.74	2.3.2.6	2.7.7.7	2.5.1.72	2.7.11.1
2.5.1.75	2.4.1.129	2.7.7.8	2.5.1.74	2.7.13.3
2.7.1.123	2.5.1.72	3.1.1.3	2.5.1.75	2.7.7.21
2.7.1.170	2.5.1.74	3.1.11.2	2.7.1.123	2.7.7.25
2.7.13.3	2.5.1.75	3.1.11.6	2.7.1.170	2.7.7.49
2.7.7.21	2.5.1.77	3.1.13.1	2.7.11.1	2.7.7.6
2.7.7.25	2.7.1.170	3.1.21.3	2.7.7.21	2.7.7.7
2.7.7.56	2.7.11.1	3.1.21.7	2.7.7.25	2.7.7.8
2.7.7.6	2.7.13.3	3.1.22.4	2.7.7.6	3.1.1.3
2.7.7.7	2.7.7.21	3.1.26.12	2.7.7.7	3.1.11.2
2.7.7.8	2.7.7.56	3.1.26.3	2.7.7.8	3.1.11.6
3.1.1.3	2.7.7.6	3.1.26.4	3.1.1.3	3.1.13.1
3.1.11.6	2.7.7.7	3.1.26.5	3.1.11.2	3.1.21.3
3.1.13.1	2.7.7.8	3.1.27.6	3.1.13.1	3.1.21.4
3.1.2.28	3.1.11.2	3.1.3.16	3.1.2.28	3.1.21.7
3.1.21.3	3.1.11.6	3.2.1.133	3.1.21.3	3.1.22.4
3.1.21.4	3.1.13.1	3.2.1.135	3.1.21.4	3.1.26.11
3.1.21.7	3.1.21.3	3.2.1.141	3.1.21.7	3.1.26.12
3.1.22.4	3.1.21.4	3.2.1.3	3.1.22.4	3.1.26.3
3.1.26.11	3.1.22.4	3.2.1.8	3.1.26.11	3.1.26.4
3.1.26.12	3.1.26.11	3.2.2.23	3.1.26.12	3.1.26.5
3.1.26.3	3.1.26.12	3.4.11.18	3.1.26.3	3.1.31.1
3.1.26.4	3.1.26.3	3.4.11.5	3.1.26.4	3.2.1.3
3.1.26.5	3.1.26.4	3.4.11.9	3.1.26.5	3.2.1.8
3.2.1.133	3.1.26.5	3.4.15.6	3.1.31.1	3.2.2.21
3.2.1.135	3.2.1.135	3.4.21.26	3.2.1.3	3.2.2.23
3.2.1.141	3.2.1.78	3.4.21.88	3.2.1.8	3.4.11.18
3.2.1.4	3.2.1.8	3.4.21.89	3.2.2.21	3.4.11.9
3.2.2.21	3.2.2.23	3.4.21.92	3.4.11.18	3.4.15.6
3.2.2.23	3.4.11.10	3.4.23.36	3.4.11.9	3.4.21.102
3.4.11.18	3.4.11.18	3.4.23.43	3.4.15.6	3.4.21.26
3.4.11.9	3.4.11.5	3.4.24.35	3.4.21.102	3.4.21.88
3.4.15.6	3.4.11.9	3.4.24.64	3.4.21.26	3.4.21.89
3.4.19.5	3.4.15.6	3.4.24.70	3.4.21.88	3.4.21.92
3.4.21.26	3.4.19.5	5.4.99.15	3.4.21.89	3.4.23.36
3.4.21.88	3.4.21.102	5.99.1.2	3.4.21.92	3.4.23.43
3.4.21.89	3.4.21.26	5.99.1.3	3.4.23.36	3.4.24.64
3.4.21.92	3.4.21.88	6.3.2.29	3.4.23.43	3.4.24.70
3.4.23.36	3.4.21.89	6.3.2.30	3.4.24.64	4.2.99.18
3.4.23.43	3.4.21.92	6.5.1.2	3.4.24.70	5.4.99.15
3.4.24.25	3.4.23.36		3.6.4.12	5.99.1.2
3.4.24.26	3.4.24.70		3.6.5.n1	5.99.1.3
3.4.24.40	3.6.4.12		4.1.99.17	6.5.1.2
3.4.24.64	3.6.5.n1		4.1.99.18	6.6.1.2
3.4.24.70	4.1.99.17		4.2.1.126
3.6.4.12	4.1.99.18		4.2.99.18
3.6.5.n1	4.2.99.18		5.4.99.15
4.1.99.17	5.99.1.2		5.99.1.2
4.2.1.126	5.99.1.3		5.99.1.3
5.4.99.15	6.3.2.29		6.3.2.29
5.99.1.2	6.3.2.30		6.3.2.30
5.99.1.3	6.3.4.20		6.5.1.2
6.3.2.29	6.5.1.2		6.6.1.2
6.3.2.30
6.3.4.20
6.5.1.2
