# Supplementary material for: Rapid construction of metabolic models for a family of Cyanobacteria using a multiple source annotation workflow
Source: BMC Syst Biol. 2013 Dec 27;7:142. doi: 10.1186/1752-0509-7-142 (PMC3880981; doi:10.1186/1752-0509-7-142)
Supplement: Additional file 4 — List of reactions removed from the five models for containing generic metabolites. [file 1752-0509-7-142-S4.xlsx]

## Sheet: 7424
Reaction	Reason for Removal	EC Number	Reaction	Reaction using SEED notation
rxn12154	Generic Metabolite	2.5.1.18	(1) |GSH| + (1) |R-CN| <=> (1) |H+| + (1) |HCN| + (1) |R-S-Glutathione|	(1) |cpd00042[c]| + (1) |cpd00542[c]| <=> (1) |cpd00067[c]| + (1) |cpd00150[c]| + (1) |cpd12076[c]|
rxn12013	Generic Metabolite	1.11.1.15	(2) |RSH| + (1) |ROOH| <=> (1) |H2O| + (1) |Alcohol| + (1) |R-S-S-R|	(2) |cpd11849[c]| + (1) |cpd14475[c]| <=> (1) |cpd00001[c]| + (1) |cpd00057[c]| + (1) |cpd14474[c]|
rxn07199	Generic Metabolite	1.11.1.15	(2) |RSH| + (1) |ROOH| <=> (1) |H2O| + (1) |ROH| + (1) |R-S-S-R|	(2) |cpd11849[c]| + (1) |cpd14475[c]| <=> (1) |cpd00001[c]| + (1) |cpd11848[c]| + (1) |cpd14474[c]|
rxn12052	Generic Metabolite	1.11.1.15	(1) |TSH| + (1) |ROOH| => (1) |H2O| + (1) |TSST| + (1) |ROH|	(1) |cpd01418[c]| + (1) |cpd14475[c]| => (1) |cpd00001[c]| + (1) |cpd02026[c]| + (1) |cpd11848[c]|
rxn06900	Generic Metabolite	2.5.1.46	(1) |Spermidine| + (1) |[enzyme]-lysine| => (1) |H+| + (1) |1,3-Propanediamine| + (1) |[eIF5A-precursor]-deoxyhypusine|	(1) |cpd00264[c]| + (1) |cpd13044[c]| => (1) |cpd00067[c]| + (1) |cpd00726[c]| + (1) |cpd13045[c]|
rxn06540	Metabolite with N subunits	2.3.2.15	(1) |GSH| + (1) |[Glu(-Cys)]n-Gly| <=> (1) |Glycine| + (1) |[Glu(-Cys)]n+1-Gly|	(1) |cpd00042[c]| + (1) |cpd12113[c]| <=> (1) |cpd00033[c]| + (1) |cpd12176[c]|
rxn05878	Generic Metabolite	3.1.1.1	(1) |H2O| + (1) |Carboxylic ester| <=> (1) |Carboxylic acid| + (1) |Alcohol| + (1) |H+|	(1) |cpd00001[c]| + (1) |cpd12088[c]| <=> (1) |cpd00049[c]| + (1) |cpd00057[c]| + (1) |cpd00067[c]|
rxn07309	Generic Metabolite	2.5.1.46	(1) |NADH| + (1) |H+| + (1) |N-(4-Aminobutylidene)-[enzyme]-lysine| => (1) |NAD| + (1) |[eIF5A-precursor]-deoxyhypusine|	(1) |cpd00004[c]| + (1) |cpd00067[c]| + (1) |cpd14585[c]| => (1) |cpd00003[c]| + (1) |cpd13045[c]|
rxn07310	Generic Metabolite	2.5.1.46	(1) |[enzyme]-lysine| + (1) |Dehydrospermidine| <=> (1) |1,3-Propanediamine| + (1) |N-(4-Aminobutylidene)-[enzyme]-lysine|	(1) |cpd13044[c]| + (1) |cpd14584[c]| <=> (1) |cpd00726[c]| + (1) |cpd14585[c]|
rxn01982	Generic Metabolite	3.1.1.5	(1) |Carboxylic acid| + (1) |H+| + (1) |Glycerophosphocholine| <= (1) |H2O| + (1) |3-Lysolecithin|	(1) |cpd00049[c]| + (1) |cpd00067[c]| + (1) |cpd00507[c]| <= (1) |cpd00001[c]| + (1) |cpd02603[c]|
rxn06196	Generic Metabolite	3.1.1.61	(1) |H2O| + (1) |Protein glutamate methyl ester| <=> (1) |H+| + (1) |Methanol| + (1) |Protein glutamate|	(1) |cpd00001[c]| + (1) |cpd12475[c]| <=> (1) |cpd00067[c]| + (1) |cpd00116[c]| + (1) |cpd11711[c]|
rxn06195	Generic Metabolite	2.1.1.80	(1) |S-Adenosyl-L-methionine| + (1) |Protein glutamate| <=> (1) |S-Adenosyl-homocysteine| + (1) |Protein glutamate methyl ester|	(1) |cpd00017[c]| + (1) |cpd11711[c]| <=> (1) |cpd00019[c]| + (1) |cpd12475[c]|
rxn05962	Generic Metabolite	3.1.1.5	(2) |H2O| + (1) |Lecithin| => (2) |Carboxylic acid| + (2) |H+| + (1) |Glycerophosphocholine|	(2) |cpd00001[c]| + (1) |cpd11624[c]| => (2) |cpd00049[c]| + (2) |cpd00067[c]| + (1) |cpd00507[c]|
rxn06595	Generic Metabolite	1.8.4.11	(1) |H2O| + (1) |trdox| + (1) |Peptide-L-methionine| <=> (1) |trdrd| + (1) |Peptide-L-methionine (S)-S-oxide|	(1) |cpd00001[c]| + (1) |cpd11420[c]| + (1) |cpd12237[c]| <=> (1) |cpd11421[c]| + (1) |cpd12420[c]|
rxn07438	Generic Metabolite	1.8.4.12	(1) |H2O| + (1) |trdox| + (1) |Peptide-L-methionine| <=> (1) |trdrd| + (1) |Peptide-L-methionine (R)-S-oxide|	(1) |cpd00001[c]| + (1) |cpd11420[c]| + (1) |cpd12237[c]| <=> (1) |cpd11421[c]| + (1) |cpd14507[c]|
rxn06182	Generic Metabolite	3.1.3.48	(1) |H2O| + (1) |Protein tyrosine phosphate| => (1) |Phosphate| + (1) |H+| + (1) |Protein tyrosine|	(1) |cpd00001[c]| + (1) |cpd11820[c]| => (1) |cpd00009[c]| + (1) |cpd00067[c]| + (1) |cpd11704[c]|
rxn06183	Generic Metabolite	2.8.2.20	(1) |3-phosphoadenylylsulfate| + (1) |Protein tyrosine| <=> (1) |Adenosine 3-5-bisphosphate| + (1) |Protein tyrosine-O-sulfate|	(1) |cpd00044[c]| + (1) |cpd11704[c]| <=> (1) |cpd00045[c]| + (1) |cpd12377[c]|
rxn14210	Generic Metabolite	4.1.99.3	(1) |T-T dimer| <=> (1) |Two thymine residues (in DNA)|	(1) |cpd17635[c]| <=> (1) |cpd17636[c]|
rxn06633	Generic Metabolite	5.2.1.8	(1) |Peptidylproline (omega=180)| <=> (1) |Peptidylproline (omega=0)|	(1) |cpd12390[c]| <=> (1) |cpd12358[c]|
rxn07292	Generic Metabolite	2.8.1.7	(1) |L-Cysteine| + (1) |C15811| <=> (1) |L-Alanine| + (1) |C15812|	(1) |cpd00084[c]| + (1) |cpd14547[c]| <=> (1) |cpd00035[c]| + (1) |cpd14548[c]|
rxn10194	Metabolite with N subunits	3.6.3.40	(1) |Prenol-45n teichoic acid| + (1) |Peptidoglycan polymer (n-1 subunits)| <=> (1) |Undecaprenylphosphate| + (1) |glycerol teichoic acid (n=45), linked, unsubstituted|	(1) |cpd15661[c]| + (1) |cpd15666[c]| <=> (1) |cpd00286[c]| + (1) |cpd15667[c]|
rxn10195	Metabolite with N subunits	3.6.3.40	(1) |Prenol-45n teichoic acid-glucose substituted| + (1) |Peptidoglycan polymer (n-1 subunits)| <=> (1) |Undecaprenylphosphate| + (1) |glycerol teichoic acid (n=45), linked, glucose substituted|	(1) |cpd15662[c]| + (1) |cpd15666[c]| <=> (1) |cpd00286[c]| + (1) |cpd15669[c]|
rxn10196	Metabolite with N subunits	3.6.3.40	(1) |Prenol-45n teichoic acid-alanine substituted| + (1) |Peptidoglycan polymer (n-1 subunits)| <=> (1) |Undecaprenylphosphate| + (1) |glycerol teichoic acid (n=45), linked, D-ala substituted|	(1) |cpd15663[c]| + (1) |cpd15666[c]| <=> (1) |cpd00286[c]| + (1) |cpd15668[c]|
rxn06285	Generic Metabolite	2.1.1.72	(1) |S-Adenosyl-L-methionine| + (1) |DNA adenine| => (1) |S-Adenosyl-homocysteine| + (1) |H+| + (1) |DNA 6-methylaminopurine|	(1) |cpd00017[c]| + (1) |cpd11755[c]| => (1) |cpd00019[c]| + (1) |cpd00067[c]| + (1) |cpd12308[c]|
rxn11550	Generic Metabolite	2.1.1.33	(1) |S-Adenosyl-L-methionine| + (1) |tRNA guanine| <=> (1) |S-Adenosyl-homocysteine| + (1) |tRNA containing N7-methylguanine|	(1) |cpd00017[c]| + (1) |cpd11985[c]| <=> (1) |cpd00019[c]| + (1) |cpd12486[c]|
rxn06485	Generic Metabolite	2.4.2.29	(1) |Base Q| + (1) |tRNA guanine| <=> (1) |H+| + (1) |GNN| + (1) |tRNA queuine|	(1) |cpd01029[c]| + (1) |cpd11985[c]| <=> (1) |cpd00067[c]| + (1) |cpd00207[c]| + (1) |cpd11986[c]|
rxn06624	Generic Metabolite	3.1.1.29	(1) |H2O| + (1) |N-Substituted aminoacyl-tRNA| <=> (1) |H+| + (1) |tRNA| + (1) |N-Substituted amino acid|	(1) |cpd00001[c]| + (1) |cpd12414[c]| <=> (1) |cpd00067[c]| + (1) |cpd11615[c]| + (1) |cpd12338[c]|
rxn06947	Generic Metabolite	3.5.1.88	(1) |H2O| + (1) |Formyl-L-methionyl peptide| <=> (1) |Formate| + (1) |H+| + (1) |Methionyl peptide|	(1) |cpd00001[c]| + (1) |cpd13364[c]| <=> (1) |cpd00047[c]| + (1) |cpd00067[c]| + (1) |cpd13365[c]|

## Sheet: 7425
Reaction	Reason for Removal	EC Number	Reaction	Reaction using SEED notation
rxn12154	Generic Metabolite	2.5.1.18	(1) |GSH| + (1) |R-CN| <=> (1) |H+| + (1) |HCN| + (1) |R-S-Glutathione|	(1) |cpd00042[c]| + (1) |cpd00542[c]| <=> (1) |cpd00067[c]| + (1) |cpd00150[c]| + (1) |cpd12076[c]|
rxn12013	Generic Metabolite	1.11.1.15	(2) |RSH| + (1) |ROOH| <=> (1) |H2O| + (1) |Alcohol| + (1) |R-S-S-R|	(2) |cpd11849[c]| + (1) |cpd14475[c]| <=> (1) |cpd00001[c]| + (1) |cpd00057[c]| + (1) |cpd14474[c]|
rxn07199	Generic Metabolite	1.11.1.15	(2) |RSH| + (1) |ROOH| <=> (1) |H2O| + (1) |ROH| + (1) |R-S-S-R|	(2) |cpd11849[c]| + (1) |cpd14475[c]| <=> (1) |cpd00001[c]| + (1) |cpd11848[c]| + (1) |cpd14474[c]|
rxn12052	Generic Metabolite	1.11.1.15	(1) |TSH| + (1) |ROOH| => (1) |H2O| + (1) |TSST| + (1) |ROH|	(1) |cpd01418[c]| + (1) |cpd14475[c]| => (1) |cpd00001[c]| + (1) |cpd02026[c]| + (1) |cpd11848[c]|
rxn06900	Generic Metabolite	2.5.1.46	(1) |Spermidine| + (1) |[enzyme]-lysine| => (1) |H+| + (1) |1,3-Propanediamine| + (1) |[eIF5A-precursor]-deoxyhypusine|	(1) |cpd00264[c]| + (1) |cpd13044[c]| => (1) |cpd00067[c]| + (1) |cpd00726[c]| + (1) |cpd13045[c]|
rxn06540	Metabolite with N subunits	2.3.2.15	(1) |GSH| + (1) |[Glu(-Cys)]n-Gly| <=> (1) |Glycine| + (1) |[Glu(-Cys)]n+1-Gly|	(1) |cpd00042[c]| + (1) |cpd12113[c]| <=> (1) |cpd00033[c]| + (1) |cpd12176[c]|
rxn05878	Generic Metabolite	3.1.1.1	(1) |H2O| + (1) |Carboxylic ester| <=> (1) |Carboxylic acid| + (1) |Alcohol| + (1) |H+|	(1) |cpd00001[c]| + (1) |cpd12088[c]| <=> (1) |cpd00049[c]| + (1) |cpd00057[c]| + (1) |cpd00067[c]|
rxn07309	Generic Metabolite	2.5.1.46	(1) |NADH| + (1) |H+| + (1) |N-(4-Aminobutylidene)-[enzyme]-lysine| => (1) |NAD| + (1) |[eIF5A-precursor]-deoxyhypusine|	(1) |cpd00004[c]| + (1) |cpd00067[c]| + (1) |cpd14585[c]| => (1) |cpd00003[c]| + (1) |cpd13045[c]|
rxn07310	Generic Metabolite	2.5.1.46	(1) |[enzyme]-lysine| + (1) |Dehydrospermidine| <=> (1) |1,3-Propanediamine| + (1) |N-(4-Aminobutylidene)-[enzyme]-lysine|	(1) |cpd13044[c]| + (1) |cpd14584[c]| <=> (1) |cpd00726[c]| + (1) |cpd14585[c]|
rxn01982	Generic Metabolite	3.1.1.5	(1) |Carboxylic acid| + (1) |H+| + (1) |Glycerophosphocholine| <= (1) |H2O| + (1) |3-Lysolecithin|	(1) |cpd00049[c]| + (1) |cpd00067[c]| + (1) |cpd00507[c]| <= (1) |cpd00001[c]| + (1) |cpd02603[c]|
rxn06196	Generic Metabolite	3.1.1.61	(1) |H2O| + (1) |Protein glutamate methyl ester| <=> (1) |H+| + (1) |Methanol| + (1) |Protein glutamate|	(1) |cpd00001[c]| + (1) |cpd12475[c]| <=> (1) |cpd00067[c]| + (1) |cpd00116[c]| + (1) |cpd11711[c]|
rxn06195	Generic Metabolite	2.1.1.80	(1) |S-Adenosyl-L-methionine| + (1) |Protein glutamate| <=> (1) |S-Adenosyl-homocysteine| + (1) |Protein glutamate methyl ester|	(1) |cpd00017[c]| + (1) |cpd11711[c]| <=> (1) |cpd00019[c]| + (1) |cpd12475[c]|
rxn05962	Generic Metabolite	3.1.1.5	(2) |H2O| + (1) |Lecithin| => (2) |Carboxylic acid| + (2) |H+| + (1) |Glycerophosphocholine|	(2) |cpd00001[c]| + (1) |cpd11624[c]| => (2) |cpd00049[c]| + (2) |cpd00067[c]| + (1) |cpd00507[c]|
rxn06595	Generic Metabolite	1.8.4.11	(1) |H2O| + (1) |trdox| + (1) |Peptide-L-methionine| <=> (1) |trdrd| + (1) |Peptide-L-methionine (S)-S-oxide|	(1) |cpd00001[c]| + (1) |cpd11420[c]| + (1) |cpd12237[c]| <=> (1) |cpd11421[c]| + (1) |cpd12420[c]|
rxn07438	Generic Metabolite	1.8.4.12	(1) |H2O| + (1) |trdox| + (1) |Peptide-L-methionine| <=> (1) |trdrd| + (1) |Peptide-L-methionine (R)-S-oxide|	(1) |cpd00001[c]| + (1) |cpd11420[c]| + (1) |cpd12237[c]| <=> (1) |cpd11421[c]| + (1) |cpd14507[c]|
rxn06182	Generic Metabolite	3.1.3.48	(1) |H2O| + (1) |Protein tyrosine phosphate| => (1) |Phosphate| + (1) |H+| + (1) |Protein tyrosine|	(1) |cpd00001[c]| + (1) |cpd11820[c]| => (1) |cpd00009[c]| + (1) |cpd00067[c]| + (1) |cpd11704[c]|
rxn06183	Generic Metabolite	2.8.2.20	(1) |3-phosphoadenylylsulfate| + (1) |Protein tyrosine| <=> (1) |Adenosine 3-5-bisphosphate| + (1) |Protein tyrosine-O-sulfate|	(1) |cpd00044[c]| + (1) |cpd11704[c]| <=> (1) |cpd00045[c]| + (1) |cpd12377[c]|
rxn14210	Generic Metabolite	4.1.99.3	(1) |T-T dimer| <=> (1) |Two thymine residues (in DNA)|	(1) |cpd17635[c]| <=> (1) |cpd17636[c]|
rxn06633	Generic Metabolite	5.2.1.8	(1) |Peptidylproline (omega=180)| <=> (1) |Peptidylproline (omega=0)|	(1) |cpd12390[c]| <=> (1) |cpd12358[c]|
rxn10196	Metabolite with N subunits	3.6.3.40	(1) |Prenol-45n teichoic acid-alanine substituted| + (1) |Peptidoglycan polymer (n-1 subunits)| <=> (1) |Undecaprenylphosphate| + (1) |glycerol teichoic acid (n=45), linked, D-ala substituted|	(1) |cpd15663[c]| + (1) |cpd15666[c]| <=> (1) |cpd00286[c]| + (1) |cpd15668[c]|
rxn06624	Generic Metabolite	3.1.1.29	(1) |H2O| + (1) |N-Substituted aminoacyl-tRNA| <=> (1) |H+| + (1) |tRNA| + (1) |N-Substituted amino acid|	(1) |cpd00001[c]| + (1) |cpd12414[c]| <=> (1) |cpd00067[c]| + (1) |cpd11615[c]| + (1) |cpd12338[c]|
rxn06947	Generic Metabolite	3.5.1.88	(1) |H2O| + (1) |Formyl-L-methionyl peptide| <=> (1) |Formate| + (1) |H+| + (1) |Methionyl peptide|	(1) |cpd00001[c]| + (1) |cpd13364[c]| <=> (1) |cpd00047[c]| + (1) |cpd00067[c]| + (1) |cpd13365[c]|

## Sheet: 7822
Reaction	Reason for Removal	EC Number	Reaction	Reaction using SEED notation
rxn12154	Generic Metabolite	2.5.1.18	(1) |GSH| + (1) |R-CN| <=> (1) |H+| + (1) |HCN| + (1) |R-S-Glutathione|	(1) |cpd00042[c]| + (1) |cpd00542[c]| <=> (1) |cpd00067[c]| + (1) |cpd00150[c]| + (1) |cpd12076[c]|
rxn00622	Generic Metabolite	3.1.4.46	(1) |H2O| + (1) |Glycerophosphodiester| => (1) |Alcohol| + (1) |Glycerol-3-phosphate|	(1) |cpd00001[c]| + (1) |cpd02000[c]| => (1) |cpd00057[c]| + (1) |cpd00080[c]|
rxn12013	Generic Metabolite	1.11.1.15	(2) |RSH| + (1) |ROOH| <=> (1) |H2O| + (1) |Alcohol| + (1) |R-S-S-R|	(2) |cpd11849[c]| + (1) |cpd14475[c]| <=> (1) |cpd00001[c]| + (1) |cpd00057[c]| + (1) |cpd14474[c]|
rxn07199	Generic Metabolite	1.11.1.15	(2) |RSH| + (1) |ROOH| <=> (1) |H2O| + (1) |ROH| + (1) |R-S-S-R|	(2) |cpd11849[c]| + (1) |cpd14475[c]| <=> (1) |cpd00001[c]| + (1) |cpd11848[c]| + (1) |cpd14474[c]|
rxn12052	Generic Metabolite	1.11.1.15	(1) |TSH| + (1) |ROOH| => (1) |H2O| + (1) |TSST| + (1) |ROH|	(1) |cpd01418[c]| + (1) |cpd14475[c]| => (1) |cpd00001[c]| + (1) |cpd02026[c]| + (1) |cpd11848[c]|
rxn01982	Generic Metabolite	3.1.1.5	(1) |Carboxylic acid| + (1) |H+| + (1) |Glycerophosphocholine| <= (1) |H2O| + (1) |3-Lysolecithin|	(1) |cpd00049[c]| + (1) |cpd00067[c]| + (1) |cpd00507[c]| <= (1) |cpd00001[c]| + (1) |cpd02603[c]|
rxn06196	Generic Metabolite	3.1.1.61	(1) |H2O| + (1) |Protein glutamate methyl ester| <=> (1) |H+| + (1) |Methanol| + (1) |Protein glutamate|	(1) |cpd00001[c]| + (1) |cpd12475[c]| <=> (1) |cpd00067[c]| + (1) |cpd00116[c]| + (1) |cpd11711[c]|
rxn06195	Generic Metabolite	2.1.1.80	(1) |S-Adenosyl-L-methionine| + (1) |Protein glutamate| <=> (1) |S-Adenosyl-homocysteine| + (1) |Protein glutamate methyl ester|	(1) |cpd00017[c]| + (1) |cpd11711[c]| <=> (1) |cpd00019[c]| + (1) |cpd12475[c]|
rxn05962	Generic Metabolite	3.1.1.5	(2) |H2O| + (1) |Lecithin| => (2) |Carboxylic acid| + (2) |H+| + (1) |Glycerophosphocholine|	(2) |cpd00001[c]| + (1) |cpd11624[c]| => (2) |cpd00049[c]| + (2) |cpd00067[c]| + (1) |cpd00507[c]|
rxn07438	Generic Metabolite	1.8.4.12	(1) |H2O| + (1) |trdox| + (1) |Peptide-L-methionine| <=> (1) |trdrd| + (1) |Peptide-L-methionine (R)-S-oxide|	(1) |cpd00001[c]| + (1) |cpd11420[c]| + (1) |cpd12237[c]| <=> (1) |cpd11421[c]| + (1) |cpd14507[c]|
rxn06595	Generic Metabolite	1.8.4.11	(1) |H2O| + (1) |trdox| + (1) |Peptide-L-methionine| <=> (1) |trdrd| + (1) |Peptide-L-methionine (S)-S-oxide|	(1) |cpd00001[c]| + (1) |cpd11420[c]| + (1) |cpd12237[c]| <=> (1) |cpd11421[c]| + (1) |cpd12420[c]|
rxn06181	Generic Metabolite	2.7.10.2	(1) |ATP| + (1) |Protein tyrosine| <=> (1) |ADP| + (1) |Protein tyrosine phosphate|	(1) |cpd00002[c]| + (1) |cpd11704[c]| <=> (1) |cpd00008[c]| + (1) |cpd11820[c]|
rxn14210	Generic Metabolite	4.1.99.3	(1) |T-T dimer| <=> (1) |Two thymine residues (in DNA)|	(1) |cpd17635[c]| <=> (1) |cpd17636[c]|
rxn06633	Generic Metabolite	5.2.1.8	(1) |Peptidylproline (omega=180)| <=> (1) |Peptidylproline (omega=0)|	(1) |cpd12390[c]| <=> (1) |cpd12358[c]|
rxn07292	Generic Metabolite	2.8.1.7	(1) |L-Cysteine| + (1) |C15811| <=> (1) |L-Alanine| + (1) |C15812|	(1) |cpd00084[c]| + (1) |cpd14547[c]| <=> (1) |cpd00035[c]| + (1) |cpd14548[c]|
rxn10194	Metabolite with N subunits	3.6.3.40	(1) |Prenol-45n teichoic acid| + (1) |Peptidoglycan polymer (n-1 subunits)| <=> (1) |Undecaprenylphosphate| + (1) |glycerol teichoic acid (n=45), linked, unsubstituted|	(1) |cpd15661[c]| + (1) |cpd15666[c]| <=> (1) |cpd00286[c]| + (1) |cpd15667[c]|
rxn10195	Metabolite with N subunits	3.6.3.40	(1) |Prenol-45n teichoic acid-glucose substituted| + (1) |Peptidoglycan polymer (n-1 subunits)| <=> (1) |Undecaprenylphosphate| + (1) |glycerol teichoic acid (n=45), linked, glucose substituted|	(1) |cpd15662[c]| + (1) |cpd15666[c]| <=> (1) |cpd00286[c]| + (1) |cpd15669[c]|
rxn10196	Metabolite with N subunits	3.6.3.40	(1) |Prenol-45n teichoic acid-alanine substituted| + (1) |Peptidoglycan polymer (n-1 subunits)| <=> (1) |Undecaprenylphosphate| + (1) |glycerol teichoic acid (n=45), linked, D-ala substituted|	(1) |cpd15663[c]| + (1) |cpd15666[c]| <=> (1) |cpd00286[c]| + (1) |cpd15668[c]|
rxn06285	Generic Metabolite	2.1.1.72	(1) |S-Adenosyl-L-methionine| + (1) |DNA adenine| => (1) |S-Adenosyl-homocysteine| + (1) |H+| + (1) |DNA 6-methylaminopurine|	(1) |cpd00017[c]| + (1) |cpd11755[c]| => (1) |cpd00019[c]| + (1) |cpd00067[c]| + (1) |cpd12308[c]|
rxn11550	Generic Metabolite	2.1.1.33	(1) |S-Adenosyl-L-methionine| + (1) |tRNA guanine| <=> (1) |S-Adenosyl-homocysteine| + (1) |tRNA containing N7-methylguanine|	(1) |cpd00017[c]| + (1) |cpd11985[c]| <=> (1) |cpd00019[c]| + (1) |cpd12486[c]|
rxn11548	Generic Metabolite	2.1.1.31	(1) |S-Adenosyl-L-methionine| + (1) |tRNA guanine| <=> (1) |S-Adenosyl-homocysteine| + (1) |H+| + (1) |tRNA containing N1-methylguanine|	(1) |cpd00017[c]| + (1) |cpd11985[c]| <=> (1) |cpd00019[c]| + (1) |cpd00067[c]| + (1) |cpd12483[c]|
rxn06624	Generic Metabolite	3.1.1.29	(1) |H2O| + (1) |N-Substituted aminoacyl-tRNA| <=> (1) |H+| + (1) |tRNA| + (1) |N-Substituted amino acid|	(1) |cpd00001[c]| + (1) |cpd12414[c]| <=> (1) |cpd00067[c]| + (1) |cpd11615[c]| + (1) |cpd12338[c]|
rxn06947	Generic Metabolite	3.5.1.88	(1) |H2O| + (1) |Formyl-L-methionyl peptide| <=> (1) |Formate| + (1) |H+| + (1) |Methionyl peptide|	(1) |cpd00001[c]| + (1) |cpd13364[c]| <=> (1) |cpd00047[c]| + (1) |cpd00067[c]| + (1) |cpd13365[c]|
rxn07204	Generic Metabolite	1.14.14.5	(1) |O2| + (1) |FMNH2| + (1) |Alkanesulfonate| => (1) |H2O| + (1) |FMN| + (1) |Sulfite| + (1) |RCHO|	(1) |cpd00007[c]| + (1) |cpd01270[c]| + (1) |cpd14478[c]| => (1) |cpd00001[c]| + (1) |cpd00050[c]| + (1) |cpd00081[c]| + (1) |cpd11616[c]|

## Sheet: 8801
Reaction	Reason for Removal	EC Number	Reaction	Reaction using SEED notation
rxn12154	Generic Metabolite	2.5.1.18	(1) |GSH| + (1) |R-CN| <=> (1) |H+| + (1) |HCN| + (1) |R-S-Glutathione|	(1) |cpd00042[c]| + (1) |cpd00542[c]| <=> (1) |cpd00067[c]| + (1) |cpd00150[c]| + (1) |cpd12076[c]|
rxn00622	Generic Metabolite	3.1.4.46	(1) |H2O| + (1) |Glycerophosphodiester| => (1) |Alcohol| + (1) |Glycerol-3-phosphate|	(1) |cpd00001[c]| + (1) |cpd02000[c]| => (1) |cpd00057[c]| + (1) |cpd00080[c]|
rxn12013	Generic Metabolite	1.11.1.15	(2) |RSH| + (1) |ROOH| <=> (1) |H2O| + (1) |Alcohol| + (1) |R-S-S-R|	(2) |cpd11849[c]| + (1) |cpd14475[c]| <=> (1) |cpd00001[c]| + (1) |cpd00057[c]| + (1) |cpd14474[c]|
rxn07199	Generic Metabolite	1.11.1.15	(2) |RSH| + (1) |ROOH| <=> (1) |H2O| + (1) |ROH| + (1) |R-S-S-R|	(2) |cpd11849[c]| + (1) |cpd14475[c]| <=> (1) |cpd00001[c]| + (1) |cpd11848[c]| + (1) |cpd14474[c]|
rxn12052	Generic Metabolite	1.11.1.15	(1) |TSH| + (1) |ROOH| => (1) |H2O| + (1) |TSST| + (1) |ROH|	(1) |cpd01418[c]| + (1) |cpd14475[c]| => (1) |cpd00001[c]| + (1) |cpd02026[c]| + (1) |cpd11848[c]|
rxn01982	Generic Metabolite	3.1.1.5	(1) |Carboxylic acid| + (1) |H+| + (1) |Glycerophosphocholine| <= (1) |H2O| + (1) |3-Lysolecithin|	(1) |cpd00049[c]| + (1) |cpd00067[c]| + (1) |cpd00507[c]| <= (1) |cpd00001[c]| + (1) |cpd02603[c]|
rxn06196	Generic Metabolite	3.1.1.61	(1) |H2O| + (1) |Protein glutamate methyl ester| <=> (1) |H+| + (1) |Methanol| + (1) |Protein glutamate|	(1) |cpd00001[c]| + (1) |cpd12475[c]| <=> (1) |cpd00067[c]| + (1) |cpd00116[c]| + (1) |cpd11711[c]|
rxn06195	Generic Metabolite	2.1.1.80	(1) |S-Adenosyl-L-methionine| + (1) |Protein glutamate| <=> (1) |S-Adenosyl-homocysteine| + (1) |Protein glutamate methyl ester|	(1) |cpd00017[c]| + (1) |cpd11711[c]| <=> (1) |cpd00019[c]| + (1) |cpd12475[c]|
rxn05962	Generic Metabolite	3.1.1.5	(2) |H2O| + (1) |Lecithin| => (2) |Carboxylic acid| + (2) |H+| + (1) |Glycerophosphocholine|	(2) |cpd00001[c]| + (1) |cpd11624[c]| => (2) |cpd00049[c]| + (2) |cpd00067[c]| + (1) |cpd00507[c]|
rxn07438	Generic Metabolite	1.8.4.12	(1) |H2O| + (1) |trdox| + (1) |Peptide-L-methionine| <=> (1) |trdrd| + (1) |Peptide-L-methionine (R)-S-oxide|	(1) |cpd00001[c]| + (1) |cpd11420[c]| + (1) |cpd12237[c]| <=> (1) |cpd11421[c]| + (1) |cpd14507[c]|
rxn06181	Generic Metabolite	2.7.10.2	(1) |ATP| + (1) |Protein tyrosine| <=> (1) |ADP| + (1) |Protein tyrosine phosphate|	(1) |cpd00002[c]| + (1) |cpd11704[c]| <=> (1) |cpd00008[c]| + (1) |cpd11820[c]|
rxn14210	Generic Metabolite	4.1.99.3	(1) |T-T dimer| <=> (1) |Two thymine residues (in DNA)|	(1) |cpd17635[c]| <=> (1) |cpd17636[c]|
rxn06633	Generic Metabolite	5.2.1.8	(1) |Peptidylproline (omega=180)| <=> (1) |Peptidylproline (omega=0)|	(1) |cpd12390[c]| <=> (1) |cpd12358[c]|
rxn07292	Generic Metabolite	2.8.1.7	(1) |L-Cysteine| + (1) |C15811| <=> (1) |L-Alanine| + (1) |C15812|	(1) |cpd00084[c]| + (1) |cpd14547[c]| <=> (1) |cpd00035[c]| + (1) |cpd14548[c]|
rxn10194	Metabolite with N subunits	3.6.3.40	(1) |Prenol-45n teichoic acid| + (1) |Peptidoglycan polymer (n-1 subunits)| <=> (1) |Undecaprenylphosphate| + (1) |glycerol teichoic acid (n=45), linked, unsubstituted|	(1) |cpd15661[c]| + (1) |cpd15666[c]| <=> (1) |cpd00286[c]| + (1) |cpd15667[c]|
rxn10195	Metabolite with N subunits	3.6.3.40	(1) |Prenol-45n teichoic acid-glucose substituted| + (1) |Peptidoglycan polymer (n-1 subunits)| <=> (1) |Undecaprenylphosphate| + (1) |glycerol teichoic acid (n=45), linked, glucose substituted|	(1) |cpd15662[c]| + (1) |cpd15666[c]| <=> (1) |cpd00286[c]| + (1) |cpd15669[c]|
rxn10196	Metabolite with N subunits	3.6.3.40	(1) |Prenol-45n teichoic acid-alanine substituted| + (1) |Peptidoglycan polymer (n-1 subunits)| <=> (1) |Undecaprenylphosphate| + (1) |glycerol teichoic acid (n=45), linked, D-ala substituted|	(1) |cpd15663[c]| + (1) |cpd15666[c]| <=> (1) |cpd00286[c]| + (1) |cpd15668[c]|
rxn06285	Generic Metabolite	2.1.1.72	(1) |S-Adenosyl-L-methionine| + (1) |DNA adenine| => (1) |S-Adenosyl-homocysteine| + (1) |H+| + (1) |DNA 6-methylaminopurine|	(1) |cpd00017[c]| + (1) |cpd11755[c]| => (1) |cpd00019[c]| + (1) |cpd00067[c]| + (1) |cpd12308[c]|
rxn06485	Generic Metabolite	2.4.2.29	(1) |Base Q| + (1) |tRNA guanine| <=> (1) |H+| + (1) |GNN| + (1) |tRNA queuine|	(1) |cpd01029[c]| + (1) |cpd11985[c]| <=> (1) |cpd00067[c]| + (1) |cpd00207[c]| + (1) |cpd11986[c]|
rxn11548	Generic Metabolite	2.1.1.31	(1) |S-Adenosyl-L-methionine| + (1) |tRNA guanine| <=> (1) |S-Adenosyl-homocysteine| + (1) |H+| + (1) |tRNA containing N1-methylguanine|	(1) |cpd00017[c]| + (1) |cpd11985[c]| <=> (1) |cpd00019[c]| + (1) |cpd00067[c]| + (1) |cpd12483[c]|
rxn11550	Generic Metabolite	2.1.1.33	(1) |S-Adenosyl-L-methionine| + (1) |tRNA guanine| <=> (1) |S-Adenosyl-homocysteine| + (1) |tRNA containing N7-methylguanine|	(1) |cpd00017[c]| + (1) |cpd11985[c]| <=> (1) |cpd00019[c]| + (1) |cpd12486[c]|
rxn06624	Generic Metabolite	3.1.1.29	(1) |H2O| + (1) |N-Substituted aminoacyl-tRNA| <=> (1) |H+| + (1) |tRNA| + (1) |N-Substituted amino acid|	(1) |cpd00001[c]| + (1) |cpd12414[c]| <=> (1) |cpd00067[c]| + (1) |cpd11615[c]| + (1) |cpd12338[c]|
rxn06947	Generic Metabolite	3.5.1.88	(1) |H2O| + (1) |Formyl-L-methionyl peptide| <=> (1) |Formate| + (1) |H+| + (1) |Methionyl peptide|	(1) |cpd00001[c]| + (1) |cpd13364[c]| <=> (1) |cpd00047[c]| + (1) |cpd00067[c]| + (1) |cpd13365[c]|

## Sheet: 8802
Reaction	Reason for Removal	EC Number	Reaction	Reaction using SEED notation
rxn12154	Generic Metabolite	2.5.1.18	(1) |GSH| + (1) |R-CN| <=> (1) |H+| + (1) |HCN| + (1) |R-S-Glutathione|	(1) |cpd00042[c]| + (1) |cpd00542[c]| <=> (1) |cpd00067[c]| + (1) |cpd00150[c]| + (1) |cpd12076[c]|
rxn00622	Generic Metabolite	3.1.4.46	(1) |H2O| + (1) |Glycerophosphodiester| => (1) |Alcohol| + (1) |Glycerol-3-phosphate|	(1) |cpd00001[c]| + (1) |cpd02000[c]| => (1) |cpd00057[c]| + (1) |cpd00080[c]|
rxn12013	Generic Metabolite	1.11.1.15	(2) |RSH| + (1) |ROOH| <=> (1) |H2O| + (1) |Alcohol| + (1) |R-S-S-R|	(2) |cpd11849[c]| + (1) |cpd14475[c]| <=> (1) |cpd00001[c]| + (1) |cpd00057[c]| + (1) |cpd14474[c]|
rxn07199	Generic Metabolite	1.11.1.15	(2) |RSH| + (1) |ROOH| <=> (1) |H2O| + (1) |ROH| + (1) |R-S-S-R|	(2) |cpd11849[c]| + (1) |cpd14475[c]| <=> (1) |cpd00001[c]| + (1) |cpd11848[c]| + (1) |cpd14474[c]|
rxn12052	Generic Metabolite	1.11.1.15	(1) |TSH| + (1) |ROOH| => (1) |H2O| + (1) |TSST| + (1) |ROH|	(1) |cpd01418[c]| + (1) |cpd14475[c]| => (1) |cpd00001[c]| + (1) |cpd02026[c]| + (1) |cpd11848[c]|
rxn01982	Generic Metabolite	3.1.1.5	(1) |Carboxylic acid| + (1) |H+| + (1) |Glycerophosphocholine| <= (1) |H2O| + (1) |3-Lysolecithin|	(1) |cpd00049[c]| + (1) |cpd00067[c]| + (1) |cpd00507[c]| <= (1) |cpd00001[c]| + (1) |cpd02603[c]|
rxn06196	Generic Metabolite	3.1.1.61	(1) |H2O| + (1) |Protein glutamate methyl ester| <=> (1) |H+| + (1) |Methanol| + (1) |Protein glutamate|	(1) |cpd00001[c]| + (1) |cpd12475[c]| <=> (1) |cpd00067[c]| + (1) |cpd00116[c]| + (1) |cpd11711[c]|
rxn06195	Generic Metabolite	2.1.1.80	(1) |S-Adenosyl-L-methionine| + (1) |Protein glutamate| <=> (1) |S-Adenosyl-homocysteine| + (1) |Protein glutamate methyl ester|	(1) |cpd00017[c]| + (1) |cpd11711[c]| <=> (1) |cpd00019[c]| + (1) |cpd12475[c]|
rxn05962	Generic Metabolite	3.1.1.5	(2) |H2O| + (1) |Lecithin| => (2) |Carboxylic acid| + (2) |H+| + (1) |Glycerophosphocholine|	(2) |cpd00001[c]| + (1) |cpd11624[c]| => (2) |cpd00049[c]| + (2) |cpd00067[c]| + (1) |cpd00507[c]|
rxn07438	Generic Metabolite	1.8.4.12	(1) |H2O| + (1) |trdox| + (1) |Peptide-L-methionine| <=> (1) |trdrd| + (1) |Peptide-L-methionine (R)-S-oxide|	(1) |cpd00001[c]| + (1) |cpd11420[c]| + (1) |cpd12237[c]| <=> (1) |cpd11421[c]| + (1) |cpd14507[c]|
rxn06181	Generic Metabolite	2.7.10.2	(1) |ATP| + (1) |Protein tyrosine| <=> (1) |ADP| + (1) |Protein tyrosine phosphate|	(1) |cpd00002[c]| + (1) |cpd11704[c]| <=> (1) |cpd00008[c]| + (1) |cpd11820[c]|
rxn14210	Generic Metabolite	4.1.99.3	(1) |T-T dimer| <=> (1) |Two thymine residues (in DNA)|	(1) |cpd17635[c]| <=> (1) |cpd17636[c]|
rxn06633	Generic Metabolite	5.2.1.8	(1) |Peptidylproline (omega=180)| <=> (1) |Peptidylproline (omega=0)|	(1) |cpd12390[c]| <=> (1) |cpd12358[c]|
rxn07292	Generic Metabolite	2.8.1.7	(1) |L-Cysteine| + (1) |C15811| <=> (1) |L-Alanine| + (1) |C15812|	(1) |cpd00084[c]| + (1) |cpd14547[c]| <=> (1) |cpd00035[c]| + (1) |cpd14548[c]|
rxn10194	Metabolite with N subunits	3.6.3.40	(1) |Prenol-45n teichoic acid| + (1) |Peptidoglycan polymer (n-1 subunits)| <=> (1) |Undecaprenylphosphate| + (1) |glycerol teichoic acid (n=45), linked, unsubstituted|	(1) |cpd15661[c]| + (1) |cpd15666[c]| <=> (1) |cpd00286[c]| + (1) |cpd15667[c]|
rxn10195	Metabolite with N subunits	3.6.3.40	(1) |Prenol-45n teichoic acid-glucose substituted| + (1) |Peptidoglycan polymer (n-1 subunits)| <=> (1) |Undecaprenylphosphate| + (1) |glycerol teichoic acid (n=45), linked, glucose substituted|	(1) |cpd15662[c]| + (1) |cpd15666[c]| <=> (1) |cpd00286[c]| + (1) |cpd15669[c]|
rxn10196	Metabolite with N subunits	3.6.3.40	(1) |Prenol-45n teichoic acid-alanine substituted| + (1) |Peptidoglycan polymer (n-1 subunits)| <=> (1) |Undecaprenylphosphate| + (1) |glycerol teichoic acid (n=45), linked, D-ala substituted|	(1) |cpd15663[c]| + (1) |cpd15666[c]| <=> (1) |cpd00286[c]| + (1) |cpd15668[c]|
rxn06285	Generic Metabolite	2.1.1.72	(1) |S-Adenosyl-L-methionine| + (1) |DNA adenine| => (1) |S-Adenosyl-homocysteine| + (1) |H+| + (1) |DNA 6-methylaminopurine|	(1) |cpd00017[c]| + (1) |cpd11755[c]| => (1) |cpd00019[c]| + (1) |cpd00067[c]| + (1) |cpd12308[c]|
rxn06485	Generic Metabolite	2.4.2.29	(1) |Base Q| + (1) |tRNA guanine| <=> (1) |H+| + (1) |GNN| + (1) |tRNA queuine|	(1) |cpd01029[c]| + (1) |cpd11985[c]| <=> (1) |cpd00067[c]| + (1) |cpd00207[c]| + (1) |cpd11986[c]|
rxn11548	Generic Metabolite	2.1.1.31	(1) |S-Adenosyl-L-methionine| + (1) |tRNA guanine| <=> (1) |S-Adenosyl-homocysteine| + (1) |H+| + (1) |tRNA containing N1-methylguanine|	(1) |cpd00017[c]| + (1) |cpd11985[c]| <=> (1) |cpd00019[c]| + (1) |cpd00067[c]| + (1) |cpd12483[c]|
rxn11550	Generic Metabolite	2.1.1.33	(1) |S-Adenosyl-L-methionine| + (1) |tRNA guanine| <=> (1) |S-Adenosyl-homocysteine| + (1) |tRNA containing N7-methylguanine|	(1) |cpd00017[c]| + (1) |cpd11985[c]| <=> (1) |cpd00019[c]| + (1) |cpd12486[c]|
rxn06624	Generic Metabolite	3.1.1.29	(1) |H2O| + (1) |N-Substituted aminoacyl-tRNA| <=> (1) |H+| + (1) |tRNA| + (1) |N-Substituted amino acid|	(1) |cpd00001[c]| + (1) |cpd12414[c]| <=> (1) |cpd00067[c]| + (1) |cpd11615[c]| + (1) |cpd12338[c]|
rxn06947	Generic Metabolite	3.5.1.88	(1) |H2O| + (1) |Formyl-L-methionyl peptide| <=> (1) |Formate| + (1) |H+| + (1) |Methionyl peptide|	(1) |cpd00001[c]| + (1) |cpd13364[c]| <=> (1) |cpd00047[c]| + (1) |cpd00067[c]| + (1) |cpd13365[c]|
