# Supplementary material for: Rapid construction of metabolic models for a family of Cyanobacteria using a multiple source annotation workflow
Source: BMC Syst Biol. 2013 Dec 27;7:142. doi: 10.1186/1752-0509-7-142 (PMC3880981; doi:10.1186/1752-0509-7-142)
Supplement: Additional file 5 — Set of reactions added to each model to insure biomass production, along with associated support for inclusion. [file 1752-0509-7-142-S5.xlsx]

## Sheet: 7424
Reactions for Producing 1% of Maximum Biomass
Reaction Name	Reaction	iCyt EC (if present)	iCyt genes (if present)	Support for Inclusion
rxn00213	(1) |UTP|[c] + (1) |H+|[c] + (1) |D-Glucose 1-phosphate|[c] <=> (1) |PPi|[c] + (1) |UDP-glucose|[c]	2.7.7.9	N/A	RAST annotation for this enzyme found for Cyanothece 7822
rxn02374	(1) |L-Glutamate5-semialdehyde|[c] <=> (1) |H2O|[c] + (1) |H+|[c] + (1) |1-Pyrroline-5-carboxylate|[c]	Undetermined	N/A	No associated gene or enzyme, reaction could not have been previously included in draft model development, included to insure biomass production
rxn03648	(1) |beta-Carotene|[c] => (1) |Echinenone|[c]	Undetermined	N/A	No associated gene or enzyme, reaction could not have been previously included in draft model development, included to insure biomass production
rxn07643	(1) |gamma-Carotene|[c] + (1) |GDP-L-fucose|[c] + (2) |Bicarbonate|[c] + (2) |H+|[c] => (1) |(2'S)-Deoxymyxol 2'-(2,4-di-O-methyl-alpha-L-fucoside)|[c] + (1) |H2O|[c] + (1.5) |O2|[c] + (1) |GDP|[c]	Undetermined	N/A	No associated gene or enzyme, reaction could not have been previously included in draft model development, included to insure biomass production
rxn11573	(1) |beta-Carotene|[c] <= (1) |Lycopene|[c]	Undetermined	N/A	No associated gene or enzyme, reaction could not have been previously included in draft model development, included to insure biomass production
EX_CarbonMonoxide	(1) |CO|[e] <=>	Undetermined	N/A	Exchange reaction allowed to be present within model
DESAT182_ACP	(1) |H+|[c] + (1) |NADPH|[c] + (1) |O2|[c] + (1) |Octadecenoyl-ACP|[c] => (2) |H2O|[c] + (1) |NADP|[c] + (1) |Octadecynoyl-ACP (n-C18:2ACP)|[c]	Undetermined	cce_3178	poor BLAST hits between iCyt gene and 7424, reaction was included to insure biomass production
DESAT183_ACP	(1) |H+|[c] + (1) |NADPH|[c] + (1) |O2|[c] + (1) |Octadecynoyl-ACP (n-C18:2ACP)|[c] => (2) |H2O|[c] + (1) |alpha-Linolenoyl-ACP|[c] + (1) |NADP|[c]	Undetermined	cce_4388	poor BLAST hits between iCyt gene and 7424, reaction was included to insure biomass production
rxn01790	(1) |NADP|[c] + (1) |Pantoate|[c] <= (1) |NADPH|[c] + (1) |H+|[c] + (1) |2-Dehydropantoate|[c]	1.1.1.169	N/A	RAST annotation for this enzyme found for Cyanothece 7822
rxn06456	(1) |Hemoglobin|[c] <=> (1) |Heme|[c] + (1) |Globin|[c]	Undetermined	N/A	No associated gene or enzyme, reaction could not have been previously included in draft model development, included to insure biomass production
rxn05039	(1) |H2O|[c] + (1) |5-Amino-6--5-phosphoribitylaminouracil|[c] => (1) |Phosphate|[c] + (1) |H+|[c] + (1) |4--1-D-Ribitylamino-5-aminouracil|[c]	3.1.3.-	N/A	No associated gene or specific enzyme, reaction could not have been previously included in draft model development, included to insure biomass production
COtpp	(1) |CO|[p] <=> (1) |CO|[c]	Undetermined	N/A	Diffusion reaction expected to occur in organism
rxn09122	(1) |ATP|[c] + (1) |H2O|[c] + (1) |Phosphate|[p] => (1) |ADP|[c] + (1) |H+|[c] + (2) |Phosphate|[c]	TC-3.A.1.7	((cce_5197 and cce_1165 and cce_3984 and cce_1859 and cce_5189 and cce_0884 and cce_0887 and cce_1164 and cce_5190 and cce_3982 and cce_1139 and cce_0885 and cce_0882) or (cce_1165 and cce_1164 and cce_1163 and cce_1166) or (cce_0884 and cce_0885 and cce_0883 and cce_0886))	Was not previously transferred as did not have standard EC number, numerous RAST annotations exist for this transporter
rxn01208	(1) |CO2|[c] + (1) |4MOP|[c] <= (1) |H+|[c] + (1) |2-isopropyl-3-oxosuccinate|[c]	Undetermined	N/A	No associated gene or enzyme, reaction could not have been previously included in draft model development, included to insure biomass production
Reactions for Producing > 90% Biomass
Reaction Name	Reaction	iCyt EC (if present)	iCyt genes (if present)	Support for Inclusion
rxn08238	(1) |CO2|[p] <=> (1) |CO2|[c]	Undetermined	N/A	Diffusion reaction expected to occur in organism
EX_O2	(1) |O2|[e] <=>	Undetermined	N/A	Exchange reaction allowed to be present within model

## Sheet: 7425
Reactions for Producing 1% of Maximum Biomass Growing Autotrophically
Reaction Name	Reaction	iCyt EC (if present)	iCyt genes (if present)	Support for Inclusion
rxn00337	(1) |ATP|[c] + (1) |L-Aspartate|[c] <=> (1) |ADP|[c] + (1) |4-Phospho-L-aspartate|[c]	2.7.2.4	cce_4512	This reaction is present in the other 4 species and is required for biomass
rxn00346	(1) |L-Aspartate|[c] + (1) |H+|[c] => (1) |CO2|[c] + (1) |beta-Alanine|[c]	4.1.1.11	cce_0940	This reaction is present in the other 4 species and is required for biomass
rxn02374	(1) |L-Glutamate5-semialdehyde|[c] <=> (1) |H2O|[c] + (1) |H+|[c] + (1) |1-Pyrroline-5-carboxylate|[c]	Undetermined	N/A	No associated gene or enzyme, reaction could not have been previously included in draft model development, included to insure biomass production
rxn03648	(1) |beta-Carotene|[c] => (1) |Echinenone|[c]	Undetermined	N/A	No associated gene or enzyme, reaction could not have been previously included in draft model development, included to insure biomass production
rxn07643	(1) |gamma-Carotene|[c] + (1) |GDP-L-fucose|[c] + (2) |Bicarbonate|[c] + (2) |H+|[c] => (1) |(2'S)-Deoxymyxol 2'-(2,4-di-O-methyl-alpha-L-fucoside)|[c] + (1) |H2O|[c] + (1.5) |O2|[c] + (1) |GDP|[c]	Undetermined	N/A	No associated gene or enzyme, reaction could not have been previously included in draft model development, included to insure biomass production
rxn11573	(1) |beta-Carotene|[c] <= (1) |Lycopene|[c]	Undetermined	N/A	No associated gene or enzyme, reaction could not have been previously included in draft model development, included to insure biomass production
rxn00285	(1) |ATP|[c] + (1) |CoA|[c] + (1) |Succinate|[c] <=> (1) |ADP|[c] + (1) |Phosphate|[c] + (1) |Succinyl-CoA|[c]	6.2.1.5	(cce_2357 and cce_2358)	This reaction is present in the other 4 species and is required for biomass
EX_CarbonMonoxide	(1) |CO|[e] <=>	Undetermined	N/A	Exchange reaction allowed to be present within model
rxn03841	(1) |ADC|[c] => (1) |Pyruvate|[c] + (1) |H+|[c] + (1) |4-Aminobenzoate|[c]	4.1.3.38	cce_3751	This reaction is present in the other 4 species and is required for biomass
rxn05289	(1) |NADPH|[c] + (1) |H+|[c] + (1) |Oxidized thioredoxin|[c] => (1) |NADP|[c] + (1) |Reduced thioredoxin|[c]	1.8.1.9	N/A	The gene in 7424 associated with this reaction has a homolog in 7425 identified via BLAST search
rxn01790	(1) |NADP|[c] + (1) |Pantoate|[c] <= (1) |NADPH|[c] + (1) |H+|[c] + (1) |2-Dehydropantoate|[c]	1.1.1.169	N/A	RAST annotation for this enzyme found for Cyanothece 7822
rxn04705	(1) |NADPH|[c] + (1) |H+|[c] + (1) |Divinylprotochlorophyllide|[c] => (1) |NADP|[c] + (1) |Protochlorophyllide|[c]	Undetermined	N/A	No associated gene or enzyme, reaction could not have been previously included in draft model development, included to insure biomass production
rxn06456	(1) |Hemoglobin|[c] <=> (1) |Heme|[c] + (1) |Globin|[c]	Undetermined	N/A	No associated gene or enzyme, reaction could not have been previously included in draft model development, included to insure biomass production
rxn05231	(1) |ADP|[c] + (1) |Reduced thioredoxin|[c] => (1) |H2O|[c] + (1) |dADP|[c] + (1) |Oxidized thioredoxin|[c]	1.17.4.1	((cce_1354 and cce_4877) or (cce_1354 and cce_1640))	This reaction is present in the other 4 species and is required for biomass
rxn05233	(1) |GDP|[c] + (1) |Reduced thioredoxin|[c] => (1) |H2O|[c] + (1) |dGDP|[c] + (1) |Oxidized thioredoxin|[c]	1.17.4.1	((cce_1354 and cce_4877) or (cce_1354 and cce_1640))	This reaction is present in the other 4 species and is required for biomass
rxn06076	(1) |H2O|[c] + (1) |dCDP|[c] + (1) |Oxidized thioredoxin|[c] <= (1) |CDP|[c] + (1) |Reduced thioredoxin|[c]	1.17.4.1	((cce_1354 and cce_4877) or (cce_1354 and cce_1640))	This reaction is present in the other 4 species and is required for biomass
rxn05039	(1) |H2O|[c] + (1) |5-Amino-6--5-phosphoribitylaminouracil|[c] => (1) |Phosphate|[c] + (1) |H+|[c] + (1) |4--1-D-Ribitylamino-5-aminouracil|[c]	3.1.3.-	N/A	No associated gene or specific enzyme, reaction could not have been previously included in draft model development, included to insure biomass production
COtpp	(1) |CO|[p] <=> (1) |CO|[c]	Undetermined	N/A	Diffusion reaction expected to occur in organism
rxn09122	(1) |ATP|[c] + (1) |H2O|[c] + (1) |Phosphate|[p] => (1) |ADP|[c] + (1) |H+|[c] + (2) |Phosphate|[c]	TC-3.A.1.7	((cce_5197 and cce_1165 and cce_3984 and cce_1859 and cce_5189 and cce_0884 and cce_0887 and cce_1164 and cce_5190 and cce_3982 and cce_1139 and cce_0885 and cce_0882) or (cce_1165 and cce_1164 and cce_1163 and cce_1166) or (cce_0884 and cce_0885 and cce_0883 and cce_0886))	Was not previously transferred as did not have standard EC number, numerous RAST annotations exist for this transporter
rxn01208	(1) |CO2|[c] + (1) |4MOP|[c] <= (1) |H+|[c] + (1) |2-isopropyl-3-oxosuccinate|[c]	Undetermined	N/A	No associated gene or enzyme, reaction could not have been previously included in draft model development, include now to insure biomass production
rxn00272	(1) |L-Alanine|[c] + (1) |Glyoxalate|[c] <=> (1) |Pyruvate|[c] + (1) |Glycine|[c]	2.6.1.44	cce_2871	While not a bidirectional best hit, the iCyt gene has an e value of order 1e-60 when blasted against 7425
rxn00701	(1) |UDP-glucose|[c] + (1) |D-Galactose 1-phosphate|[c] <=> (1) |UDP-galactose|[c] + (1) |D-Glucose 1-phosphate|[c]	2.7.7.12	cce_2932	bidirectional best hit pair between this iCyt gene and 7425 gene, e values were above the cutoff
Reactions for Producing > 90% Biomass Growing Autotrophically
Reaction Name	Reaction	iCyt EC (if present)	iCyt genes (if present)	Support for Inclusion
rxn08238	(1) |CO2|[p] <=> (1) |CO2|[c]	Undetermined	N/A	Diffusion reaction expected to occur in organism
EX_O2	(1) |O2|[e] <=>	Undetermined	N/A	Exchange reaction allowed to be present within model
Reaction for Producing > 1% Biomass Growing Heterotrophically
Reaction Name	Reaction	iCyt EC (if present)	iCyt genes (if present)	Support for Inclusion
rxn00980	(1) |H2O|[c] + (1) |2-Phosphoglycolate|[c] => (1) |Phosphate|[c] + (1) |H+|[c] + (1) |Glycolate|[c]	3.1.3.18	cce_0753	iCyt gene has BLAST hit with e value of order 1e-6, is required for biomass

## Sheet: 7822
Reactions for Producing 1% of Maximum Biomass Growing Autotrophically
Reaction Name	Reaction	iCyt EC (if present)	iCyt genes (if present)	Support for Inclusion
rxn02374	(1) |L-Glutamate5-semialdehyde|[c] <=> (1) |H2O|[c] + (1) |H+|[c] + (1) |1-Pyrroline-5-carboxylate|[c]	Undetermined	N/A	No associated gene or enzyme, reaction could not have been previously included in draft model development, included to insure biomass production
rxn03648	(1) |beta-Carotene|[c] => (1) |Echinenone|[c]	Undetermined	N/A	No associated gene or enzyme, reaction could not have been previously included in draft model development, included to insure biomass production
rxn07643	(1) |gamma-Carotene|[c] + (1) |GDP-L-fucose|[c] + (2) |Bicarbonate|[c] + (2) |H+|[c] => (1) |(2'S)-Deoxymyxol 2'-(2,4-di-O-methyl-alpha-L-fucoside)|[c] + (1) |H2O|[c] + (1.5) |O2|[c] + (1) |GDP|[c]	Undetermined	N/A	No associated gene or enzyme, reaction could not have been previously included in draft model development, included to insure biomass production
rxn11573	(1) |beta-Carotene|[c] <= (1) |Lycopene|[c]	Undetermined	N/A	No associated gene or enzyme, reaction could not have been previously included in draft model development, included to insure biomass production
rxn01303	(1) |Acetyl-CoA|[c] + (1) |L-Homoserine|[c] <=> (1) |CoA|[c] + (1) |O-Acetyl-L-homoserine|[c]	2.3.1.31	N/A	RAST annotation for this enzyme found for Cyanothece 7424 and 7425
EX_CarbonMonoxide	(1) |CO|[e] <=>	Undetermined	N/A	Exchange reaction allowed to be present within model
DESAT182_ACP	(1) |H+|[c] + (1) |NADPH|[c] + (1) |O2|[c] + (1) |Octadecenoyl-ACP|[c] => (2) |H2O|[c] + (1) |NADP|[c] + (1) |Octadecynoyl-ACP (n-C18:2ACP)|[c]	Undetermined	cce_3178	While not a bidirectional best hit, the iCyt gene has a BLAST hit against 7822
DESAT183_ACP	(1) |H+|[c] + (1) |NADPH|[c] + (1) |O2|[c] + (1) |Octadecynoyl-ACP (n-C18:2ACP)|[c] => (2) |H2O|[c] + (1) |alpha-Linolenoyl-ACP|[c] + (1) |NADP|[c]	Undetermined	cce_4388	Reaction was included to insure biomass production
rxn02341	(1) |H+|[c] + (1) |(R)-4'-Phosphopantothenoyl-L-cysteine|[c] => (1) |CO2|[c] + (1) |Phosphopantetheine|[c]	4.1.1.36	cce_2059	bidirectional best hit pair between this iCyt gene and 7822 gene, e values were above the cutoff
rxn06456	(1) |Hemoglobin|[c] <=> (1) |Heme|[c] + (1) |Globin|[c]	Undetermined	N/A	No associated gene or enzyme, reaction could not have been previously included in draft model development, included to insure biomass production
rxn05039	(1) |H2O|[c] + (1) |5-Amino-6--5-phosphoribitylaminouracil|[c] => (1) |Phosphate|[c] + (1) |H+|[c] + (1) |4--1-D-Ribitylamino-5-aminouracil|[c]	3.1.3.-	N/A	No associated gene or specific enzyme, reaction could not have been previously included in draft model development, included now to insure biomass production
COtpp	(1) |CO|[p] <=> (1) |CO|[c]	Undetermined	N/A	Diffusion reaction expected to occur in organism
rxn09122	(1) |ATP|[c] + (1) |H2O|[c] + (1) |Phosphate|[p] => (1) |ADP|[c] + (1) |H+|[c] + (2) |Phosphate|[c]	TC-3.A.1.7	((cce_5197 and cce_1165 and cce_3984 and cce_1859 and cce_5189 and cce_0884 and cce_0887 and cce_1164 and cce_5190 and cce_3982 and cce_1139 and cce_0885 and cce_0882) or (cce_1165 and cce_1164 and cce_1163 and cce_1166) or (cce_0884 and cce_0885 and cce_0883 and cce_0886))	Was not previously transferred as did not have standard EC number, numerous RAST annotations exist for this transporter
rxn01208	(1) |CO2|[c] + (1) |4MOP|[c] <= (1) |H+|[c] + (1) |2-isopropyl-3-oxosuccinate|[c]	Undetermined	N/A	No associated gene or enzyme, reaction could not have been previously included in draft model development, included to insure biomass production
rxn12512	(1) |ATP|[c] + (1) |L-Cysteine|[c] + (1) |4-phosphopantothenate|[c] => (1) |PPi|[c] + (1) |AMP|[c] + (1) |(R)-4'-Phosphopantothenoyl-L-cysteine|[c]	6.3.2.5	cce_2059	bidirectional best hit pair between this iCyt gene and 7822 gene, e values were above the cutoff
rxn09177	(1) |CTP|[c] + (1) |L-Cysteine|[c] + (1) |4-phosphopantothenate|[c] => (1) |PPi|[c] + (1) |CMP|[c] + (1) |(R)-4'-Phosphopantothenoyl-L-cysteine|[c]	6.3.2.5	cce_2059	bidirectional best hit pair between this iCyt gene and 7822 gene, e values were above the cutoff
rxn00927	(1) |H2O|[c] + (1) |Adenosine|[c] => (1) |D-Ribose|[c] + (1) |Adenine|[c]	3.2.2.1	cce_3186	bidirectional best hit pair between this iCyt gene and 7822 gene, e values were above the cutoff
Reactions for Producing > 90% Biomass Growing Autotrophically
Reaction Name	Reaction	iCyt EC (if present)	iCyt genes (if present)	Support for Inclusion
EX_O2	(1) |O2|[e] <=>	Undetermined	N/A	Exchange reaction allowed to be present within model

## Sheet: 8801
Reactions for Producing 1% of Maximum Biomass Growing Autotrophically
Reaction Name	Reaction	iCyt EC (if present)	iCyt genes (if present)	Support for Inclusion
rxn00416	(1) |H2O|[c] + (1) |ATP|[c] + (1) |L-Aspartate|[c] + (1) |L-Glutamine|[c] => (1) |PPi|[c] + (1) |AMP|[c] + (1) |L-Glutamate|[c] + (1) |L-Asparagine|[c] + (1) |H+|[c]	6.3.5.4	cce_4003	This reaction and enzyme is present in 7424, 7425, and 7822, included to insure biomass production
rxn00213	(1) |UTP|[c] + (1) |H+|[c] + (1) |D-Glucose 1-phosphate|[c] <=> (1) |PPi|[c] + (1) |UDP-glucose|[c]	2.7.7.9	N/A	RAST annotation for this enzyme found for Cyanothece 7822
rxn02374	(1) |L-Glutamate5-semialdehyde|[c] <=> (1) |H2O|[c] + (1) |H+|[c] + (1) |1-Pyrroline-5-carboxylate|[c]	Undetermined	N/A	No associated gene or enzyme, reaction could not have been previously included in draft model development, included to insure biomass production
rxn03648	(1) |beta-Carotene|[c] => (1) |Echinenone|[c]	Undetermined	N/A	No associated gene or enzyme, reaction could not have been previously included in draft model development, included to insure biomass production
rxn07643	(1) |gamma-Carotene|[c] + (1) |GDP-L-fucose|[c] + (2) |Bicarbonate|[c] + (2) |H+|[c] => (1) |(2'S)-Deoxymyxol 2'-(2,4-di-O-methyl-alpha-L-fucoside)|[c] + (1) |H2O|[c] + (1.5) |O2|[c] + (1) |GDP|[c]	Undetermined	N/A	No associated gene or enzyme, reaction could not have been previously included in draft model development, included to insure biomass production
rxn11573	(1) |beta-Carotene|[c] <= (1) |Lycopene|[c]	Undetermined	N/A	No associated gene or enzyme, reaction could not have been previously included in draft model development, included to insure biomass production
rxn01303	(1) |Acetyl-CoA|[c] + (1) |L-Homoserine|[c] <=> (1) |CoA|[c] + (1) |O-Acetyl-L-homoserine|[c]	2.3.1.31	N/A	RAST annotation for this enzyme found for Cyanothece 7424 and 7425
EX_CarbonMonoxide	(1) |CO|[e] <=>	Undetermined	N/A	Exchange reaction allowed to be present within model
DESAT183_ACP	(1) |H+|[c] + (1) |NADPH|[c] + (1) |O2|[c] + (1) |Octadecynoyl-ACP (n-C18:2ACP)|[c] => (2) |H2O|[c] + (1) |alpha-Linolenoyl-ACP|[c] + (1) |NADP|[c]	Undetermined	cce_4388	While not a bidirectional best hit, the iCyt gene has a BLAST hit against 8801
rxn01790	(1) |NADP|[c] + (1) |Pantoate|[c] <= (1) |NADPH|[c] + (1) |H+|[c] + (1) |2-Dehydropantoate|[c]	1.1.1.169	N/A	RAST annotation for this enzyme found for Cyanothece 7822
rxn00772	(1) |ATP|[c] + (1) |D-Ribose|[c] => (1) |ADP|[c] + (1) |ribose-5-phosphate|[c] + (1) |H+|[c]	2.7.1.15	cce_1861	While not a bidirectional best hit, the iCyt gene has a BLAST hit against 8801
rxn04705	(1) |NADPH|[c] + (1) |H+|[c] + (1) |Divinylprotochlorophyllide|[c] => (1) |NADP|[c] + (1) |Protochlorophyllide|[c]	Undetermined	N/A	No associated gene or enzyme, reaction could not have been previously included in draft model development, included to insure biomass production
rxn06456	(1) |Hemoglobin|[c] <=> (1) |Heme|[c] + (1) |Globin|[c]	Undetermined	N/A	No associated gene or enzyme, reaction could not have been previously included in draft model development, included to insure biomass production
rxn00927	(1) |H2O|[c] + (1) |Adenosine|[c] => (1) |D-Ribose|[c] + (1) |Adenine|[c]	3.2.2.1	cce_3186	RAST annotation for this enzyme found for Cyanothece 7424
rxn05039	(1) |H2O|[c] + (1) |5-Amino-6--5-phosphoribitylaminouracil|[c] => (1) |Phosphate|[c] + (1) |H+|[c] + (1) |4--1-D-Ribitylamino-5-aminouracil|[c]	3.1.3.-	N/A	No associated gene or specific enzyme, reaction could not have been previously included in draft model development, included to insure biomass production
COtpp	(1) |CO|[p] <=> (1) |CO|[c]	Undetermined	N/A	Diffusion reaction expected to occur in organism
rxn01208	(1) |CO2|[c] + (1) |4MOP|[c] <= (1) |H+|[c] + (1) |2-isopropyl-3-oxosuccinate|[c]	Undetermined	N/A	No associated gene or enzyme, reaction could not have been previously included in draft model development, included to insure biomass production
Reactions for Producing > 90% Biomass Growing Autotrophically
Reaction Name	Reaction	iCyt EC (if present)	iCyt genes (if present)	Support for Inclusion
EX_O2	(1) |O2|[e] <=>	Undetermined	N/A	Exchange reaction allowed to be present within model

## Sheet: 8802
Reactions for Producing 1% of Maximum Biomass Growing Autotrophically
Reaction Name	Reaction	iCyt EC (if present)	iCyt genes (if present)	Support for Inclusion
rxn00416	(1) |H2O|[c] + (1) |ATP|[c] + (1) |L-Aspartate|[c] + (1) |L-Glutamine|[c] => (1) |PPi|[c] + (1) |AMP|[c] + (1) |L-Glutamate|[c] + (1) |L-Asparagine|[c] + (1) |H+|[c]	6.3.5.4	cce_4003	This reaction and enzyme is present in 7424, 7425, and 7822, included to insure biomass production
rxn00213	(1) |UTP|[c] + (1) |H+|[c] + (1) |D-Glucose 1-phosphate|[c] <=> (1) |PPi|[c] + (1) |UDP-glucose|[c]	2.7.7.9	N/A	RAST annotation for this enzyme found for Cyanothece 7822
rxn02374	(1) |L-Glutamate5-semialdehyde|[c] <=> (1) |H2O|[c] + (1) |H+|[c] + (1) |1-Pyrroline-5-carboxylate|[c]	Undetermined	N/A	No associated gene or enzyme, reaction could not have been previously included in draft model development, included to insure biomass production
rxn03648	(1) |beta-Carotene|[c] => (1) |Echinenone|[c]	Undetermined	N/A	No associated gene or enzyme, reaction could not have been previously included in draft model development, included to insure biomass production
rxn07643	(1) |gamma-Carotene|[c] + (1) |GDP-L-fucose|[c] + (2) |Bicarbonate|[c] + (2) |H+|[c] => (1) |(2'S)-Deoxymyxol 2'-(2,4-di-O-methyl-alpha-L-fucoside)|[c] + (1) |H2O|[c] + (1.5) |O2|[c] + (1) |GDP|[c]	Undetermined	N/A	No associated gene or enzyme, reaction could not have been previously included in draft model development, included to insure biomass production
rxn11573	(1) |beta-Carotene|[c] <= (1) |Lycopene|[c]	Undetermined	N/A	No associated gene or enzyme, reaction could not have been previously included in draft model development, included to insure biomass production
rxn01303	(1) |Acetyl-CoA|[c] + (1) |L-Homoserine|[c] <=> (1) |CoA|[c] + (1) |O-Acetyl-L-homoserine|[c]	2.3.1.31	N/A	RAST annotation for this enzyme found for Cyanothece 7424 and 7425
EX_CarbonMonoxide	(1) |CO|[e] <=>	Undetermined	N/A	Exchange reaction allowed to be present within model
DESAT183_ACP	(1) |H+|[c] + (1) |NADPH|[c] + (1) |O2|[c] + (1) |Octadecynoyl-ACP (n-C18:2ACP)|[c] => (2) |H2O|[c] + (1) |alpha-Linolenoyl-ACP|[c] + (1) |NADP|[c]	Undetermined	cce_4388	While not a bidirectional best hit, the iCyt gene has a BLAST hit against 8802
rxn01790	(1) |NADP|[c] + (1) |Pantoate|[c] <= (1) |NADPH|[c] + (1) |H+|[c] + (1) |2-Dehydropantoate|[c]	1.1.1.169	N/A	RAST annotation for this enzyme found for Cyanothece 7822
rxn00772	(1) |ATP|[c] + (1) |D-Ribose|[c] => (1) |ADP|[c] + (1) |ribose-5-phosphate|[c] + (1) |H+|[c]	2.7.1.15	cce_1861	While not a bidirectional best hit, the iCyt gene has a BLAST hit against 8802
rxn04705	(1) |NADPH|[c] + (1) |H+|[c] + (1) |Divinylprotochlorophyllide|[c] => (1) |NADP|[c] + (1) |Protochlorophyllide|[c]	Undetermined	N/A	No associated gene or enzyme, reaction could not have been previously included in draft model development, included to insure biomass production
rxn06456	(1) |Hemoglobin|[c] <=> (1) |Heme|[c] + (1) |Globin|[c]	Undetermined	N/A	No associated gene or enzyme, reaction could not have been previously included in draft model development, included to insure biomass production
rxn00927	(1) |H2O|[c] + (1) |Adenosine|[c] => (1) |D-Ribose|[c] + (1) |Adenine|[c]	3.2.2.1	cce_3186	RAST annotation for this enzyme found for Cyanothece 7424
rxn05039	(1) |H2O|[c] + (1) |5-Amino-6--5-phosphoribitylaminouracil|[c] => (1) |Phosphate|[c] + (1) |H+|[c] + (1) |4--1-D-Ribitylamino-5-aminouracil|[c]	3.1.3.-	N/A	No associated gene or specific enzyme, reaction could not have been previously included in draft model development, included to insure biomass production
COtpp	(1) |CO|[p] <=> (1) |CO|[c]	Undetermined	N/A	Diffusion reaction expected to occur in organism
rxn01208	(1) |CO2|[c] + (1) |4MOP|[c] <= (1) |H+|[c] + (1) |2-isopropyl-3-oxosuccinate|[c]	Undetermined	N/A	No associated gene or enzyme, reaction could not have been previously included in draft model development, included to insure biomass production
Reactions for Producing > 90% Biomass Growing Autotrophically
Reaction Name	Reaction	iCyt EC (if present)	iCyt genes (if present)	Support for Inclusion
EX_O2	(1) |O2|[e] <=>	Undetermined	N/A	Exchange reaction allowed to be present within model
