# Supplementary material for: Rapid construction of metabolic models for a family of Cyanobacteria using a multiple source annotation workflow
Source: BMC Syst Biol. 2013 Dec 27;7:142. doi: 10.1186/1752-0509-7-142 (PMC3880981; doi:10.1186/1752-0509-7-142)
Supplement: Additional file 6 — All reaction modifications made to eliminate thermodynamically infeasible cycles. [file 1752-0509-7-142-S6.xlsx]

## Sheet: 7424
Directionality modified due to ΔG			Directionality Modified to Remove Cycles			Removed Reactions
Reaction	Original Directionality	Modified Directionality	Reaction	Original Directionality	Modified Directionality	Reaction	Source of Annotation for Reaction
rxn12191	<=>	<=	rxn00171	<=>	=>	rxn00763	RAST
rxn01102	<=>	=>	rxn00469	<=>	<=	rxn00543	RAST
rxn08647	<=>	=>	rxn08892	<=>	=>	rxn01573	RAST
rxn00085	<=>	<=	rxn08893	<=>	=>	rxn01045	RAST
rxn01723	<=>	<=	rxn08894	<=>	<=	rxn00804	RAST
rxn01722	<=>	<=	rxn08927	<=>	=>	rxn00505	RAST
rxn00157	<=>	<=	rxn08928	<=>	<=	rxn08291	RAST
rxn05088	<=>	=>	rxn01314	<=>	=>
rxn05087	<=>	=>	rxn01313	<=>	=>
rxn02985	<=>	<=	rxn00424	<=>	=>
rxn11742	<=>	<=	rxn01109	<=>	=>
rxn00336	<=>	<=	rxn01108	<=>	=>
			rxn10062	<=>	<=

## Sheet: 7425
Directionality modified due to ΔG			Directionality Modified to Remove Cycles			Removed Reactions
Reaction	Original Directionality	Modified Directionality	Reaction	Original Directionality	Modified Directionality	Reaction	Source of Annotation for Reaction
rxn02985	<=>	<=	rxn00171	<=>	=>	rxn00763	RAST
rxn11742	<=>	<=	rxn08892	<=>	=>	rxn00543	RAST
rxn01102	<=>	=>	rxn08893	<=>	=>	rxn06882	RAST
rxn08647	<=>	=>	rxn08894	<=>	<=	rxn14377	RAST
rxn01706	<=>	=>	rxn01109	<=>	=>	rxn08291	RAST
rxn01705	<=>	=>	rxn01108	<=>	=>
rxn01679	<=>	=>	rxn08927	<=>	=>
rxn01674	<=>	=>	rxn08928	<=>	<=
rxn01515	<=>	=>	rxn03991	<=>	=>
rxn01516	<=>	=>	rxn03990	<=>	=>
rxn01510	<=>	=>	rxn01314	<=>	=>
rxn01370	<=>	=>	rxn01313	<=>	=>
rxn01128	<=>	=>
rxn01129	<=>	=>
rxn00715	<=>	=>
rxn00712	<=>	=>
rxn00713	<=>	=>
rxn00709	<=>	=>
rxn00707	<=>	=>
rxn00368	<=>	=>
rxn00369	<=>	=>
rxn00365	<=>	=>
rxn05088	<=>	=>
rxn05087	<=>	=>
rxn06900	<=>	=>
rxn07308	<=>	<=

## Sheet: 7822
Directionality modified due to ΔG			Directionality Modified to Remove Cycles			Removed Reactions
Reaction	Original Directionality	Modified Directionality	Reaction	Original Directionality	Modified Directionality	Reaction	Source of Annotation for Reaction
rxn01723	<=>	<=	rxn08927	<=>	=>	rxn00763	RAST
rxn01722	<=>	<=	rxn08928	<=>	<=	rxn00543	RAST
rxn05088	<=>	=>	rxn00424	<=>	=>	rxn06882	RAST
rxn05087	<=>	=>	rxn08892	<=>	=>	rxn14377	RAST
rxn00085	<=>	<=	rxn08893	<=>	=>	rxn01132	RAST
rxn01706	<=>	=>	rxn08894	<=>	<=	rxn01966	RAST
rxn01705	<=>	=>	rxn01314	<=>	=>	rxn05064	RAST
rxn01679	<=>	=>	rxn01313	<=>	=>	rxn00505	RAST
rxn01674	<=>	=>				rxn01134	RAST
rxn01515	<=>	=>				rxn08291	RAST
rxn01516	<=>	=>
rxn01510	<=>	=>
rxn01370	<=>	=>
rxn01128	<=>	=>
rxn01129	<=>	=>
rxn00715	<=>	=>
rxn00712	<=>	=>
rxn00713	<=>	=>
rxn00709	<=>	=>
rxn00707	<=>	=>
rxn00368	<=>	=>
rxn00369	<=>	=>
rxn00365	<=>	=>
rxn02985	<=>	<=
rxn11742	<=>	<=
rxn01109	<=>	=>
rxn01108	<=>	=>

## Sheet: 8801
Directionality modified due to ΔG			Directionality Modified to Remove Cycles			Removed Reactions
Reaction	Original Directionality	Modified Directionality	Reaction	Original Directionality	Modified Directionality	Reaction	Source of Annotation for Reaction
rxn05088	<=>	=>	rxn08892	<=>	=>	rxn06882	RAST
rxn05087	<=>	=>	rxn08893	<=>	=>	rxn14377	RAST
rxn01314	<=>	=>	rxn08894	<=>	<=	rxn08291	RAST
rxn01313	<=>	=>	rxn08927	<=>	=>	rxn08647	RAST
rxn01706	<=>	=>	rxn08928	<=>	<=
rxn01705	<=>	=>
rxn01679	<=>	=>
rxn01674	<=>	=>
rxn01515	<=>	=>
rxn01516	<=>	=>
rxn01510	<=>	=>
rxn01370	<=>	=>
rxn01128	<=>	=>
rxn01129	<=>	=>
rxn00715	<=>	=>
rxn00712	<=>	=>
rxn00713	<=>	=>
rxn00709	<=>	=>
rxn00707	<=>	=>
rxn00368	<=>	=>
rxn00369	<=>	=>
rxn00365	<=>	=>
rxn02985	<=>	<=
rxn11742	<=>	<=
rxn01723	<=>	<=
rxn01722	<=>	<=

## Sheet: 8802
Directionality modified due to ΔG			Directionality Modified to Remove Cycles			Removed Reactions
Reaction	Original Directionality	Modified Directionality	Reaction	Original Directionality	Modified Directionality	Reaction	Source of Annotation for Reaction
rxn05088	<=>	=>	rxn08892	<=>	=>	rxn06882	RAST
rxn05087	<=>	=>	rxn08893	<=>	=>	rxn14377	RAST
rxn01314	<=>	=>	rxn08894	<=>	<=	rxn08291	RAST
rxn01313	<=>	=>	rxn08927	<=>	=>	rxn01102	RAST
rxn01706	<=>	=>	rxn08928	<=>	<=	rxn08647	RAST
rxn01705	<=>	=>	rxn00424	<=>	=>
rxn01679	<=>	=>
rxn01674	<=>	=>
rxn01515	<=>	=>
rxn01516	<=>	=>
rxn01510	<=>	=>
rxn01370	<=>	=>
rxn01128	<=>	=>
rxn01129	<=>	=>
rxn00715	<=>	=>
rxn00712	<=>	=>
rxn00713	<=>	=>
rxn00709	<=>	=>
rxn00707	<=>	=>
rxn00368	<=>	=>
rxn00369	<=>	=>
rxn00365	<=>	=>
rxn02985	<=>	<=
rxn11742	<=>	<=
